# Supplementary material for: HCMV US2 co-opts TRC8 to degrade the endoplasmic reticulum-resident protein LMAN2L
Source: J Gen Virol. 2024 Apr 30;105(4):001980. doi: 10.1099/jgv.0.001980 (PMC11083459; doi:10.1099/jgv.0.001980)
Supplement: Uncited Supplementary Material 1. [file jgv-105-01980-s001.xlsx]

## Sheet: Figure S1
	Figure S1. Validation of transgene expression after RAd infection. (A) Immunoblot analysis and (B) intracellular flow cytometry of V5 expression in cells infected with US1-US11 RAd constructs (MOI 10, 72 h).

## Sheet: Table S1
Table S1. Further details of materials and samples.
TMT reagent used for labelling of each sample in the plasma membrane proteomics experiment
TMT label	Sample
126	-
127N	Control siRNA #1
127C	LMAN2L siRNA #1
128N	-
128C	Control siRNA #2
129N	LMAN2L siRNA #2
129C	-
130N	Control siRNA #3
130C	LMAN2L siRNA #3
131N	-
131C	CRISPR control #1
132N	CRISPR control #2
132C	LMAN2L bulk CRISPR KO
Oligonucleotides used to generate shRNA constructs targeting TRC8
Primer	Sequence (5'-3')
Control shRNA sense	GATCCATCGCTTCGAATATGTGTTCTTCAAGAGAGAACACATATTCGAAGCGATTTTTTTG
Control shRNA antisense	AATTCAAAAAAATCGCTTCGAATATGTGTTCTCTCTTGAAGAACACATATTCGAAGCGATG
TRC8 shRNA sense	GATCCGCTTGACGATTATGTCTACTTTCAAGAGAAGTAGACATAATCGTCAAGCTTTTTTG
TRC8 shRNA antisense	AATTCAAAAAAGCTTGACGATTATGTCTACTTCTCTTGAAAGTAGACATAATCGTCAAGCG
SMARTpool LMAN2L siRNA target sequences
Reference number	Sequence (5’-3’)
J-014658-17	AGGAAAAGCUCCAUCGAGA
J-014658-18	GCUAUGAUCAUGAGCGGGA
J-014658-19	GGGUCAAACGUUCGAGUAC
J-014658-20	CAAGAGGCAUUUGACGAUA
Synthego LMAN2L sgRNA sequences
Guide	Sequence (5'-3')
sgRNA 1	UGUCGGCUCGGGAUGGGUCC
sgRNA 2	AAACGUUCGAGUACUUGAAA
sgRNA 3	GGGAAAGAUGGCGGCGACUC

## Sheet: Table S2_Plotter
Table S2. Interactive spreadsheet of all proteomic data in the manuscript.
The “Plotter” worksheet generates a graph for all human and viral proteins quantified.
Enter gene symbol here >	ITGA6																							siRNA FC #1	siRNA FC #2	siRNA FC #3	Average siRNA FC	CRISPR FC
																								0.712336	0.76502	0.584398	0.687251	0.624515
																							Log2	-0.48937	-0.38643	-0.774978	-0.54109	-0.679192
																							SEM				0.0536286

## Sheet: Table S2_Data
	Table S2. Interactive spreadsheet of all proteomic data in the manuscript.
	The “Data” worksheet shows minimally annotated, normalised protein data without contaminants and reverse hits quantified by plasma membrane proteomics.
						Gene ontology								Normalised signal:noise values									Fold change					P-values
Protein Id	Gene Symbol	Uniprot-l	Uniprot-s	Description	Number of peptides	M	PM	IPM	CS	XC	Nuc	ShG	PM filter	Control siRNA #1	LMAN2L siRNA #1	Control siRNA #2	LMAN2L siRNA #2	Control siRNA #3	LMAN2L siRNA #3	CRISPR control #1	CRISPR control #2	LMAN2L bulk CRISPR KO	siRNA FC #1	siRNA FC #2	siRNA FC #3	Average siRNA FC	CRISPR FC	siRNA sigA	CRISPR sigA	Coefficient of variation	siRNA filter	CRISPR filter
sp|P23229-6|ITA6_HUMAN	ITGA6-6	P23229-6	P23229	Isoform Alpha-6X1X2A of Integrin alpha-6 OS=Homo sapiens GN=ITGA6	2	M	PM		CS				Yes	605.171	392.409	768.01	503.99	1448.1	752.187	657.031	672.03	386.711	0.648426	0.656228	0.519431	0.608029	0.58193	0.000801691	2.17e-06	10.7687	1	1
sp|Q9H7M9|VISTA_HUMAN	C10orf54	Q9H7M9	Q9H7M9	V-type immunoglobulin domain-containing suppressor of T-cell activation OS=Homo sapiens GN=C10orf54 PE=1 SV=3	9	M	PM						Yes	1715.79	1241.71	2593.48	1595.48	1358.96	874.139	910.765	938.729	1088.62	0.723698	0.615191	0.64324	0.66071	1.17721	0.00512028	0.251301	28.5446	1	1
sp|Q86W33|TPRA1_HUMAN	TPRA1	Q86W33	Q86W33	Transmembrane protein adipocyte-associated 1 OS=Homo sapiens GN=TPRA1 PE=2 SV=1	3	M						ShG	Yes	350.919	194.815	322.868	208.43	245.841	198.84	277.482	291.772	321.664	0.555158	0.645557	0.808814	0.669843	1.13012	0.00554538	0.188795	28.1059	1	1
sp|O43493|TGON2_HUMAN	TGOLN2	O43493	O43493	Trans-Golgi network integral membrane protein 2 OS=Homo sapiens GN=TGOLN2 PE=1 SV=2	10	M	PM						Yes	2744.52	1822.82	2894.15	1472.97	2105.58	1324.49	2590.44	2457.35	2525.88	0.664165	0.508947	0.629037	0.600716	1.00079	0.000592851	0.0195662	26.3235	1	1
sp|P15509-7|CSF2R_HUMAN	CSF2RA	P15509-7	P15509	Isoform 7 of Granulocyte-macrophage colony-stimulating factor receptor subunit alpha OS=Homo sapiens GN=CSF2RA	2	M	PM			XC			Yes	101.089	74.0246	117.096	62.9347	118.729	67.3237	114.962	112.488	109.103	0.732271	0.537461	0.567035	0.612256	0.959358	0.000863356	0.0141561	24.6327	1	1
sp|O94856-9|NFASC_HUMAN	NFASC	O94856-9	O94856	Isoform 9 of Neurofascin OS=Homo sapiens GN=NFASC	35	M	PM						Yes	5772.99	4052.7	6353.66	4023.97	5110.37	3092	5128.45	5062.34	4923.7	0.702011	0.633332	0.605046	0.646796	0.966304	0.00335788	0.0325247	20.4402	1	1
sp|P10586|PTPRF_HUMAN	PTPRF	P10586	P10586	Receptor-type tyrosine-protein phosphatase F OS=Homo sapiens GN=PTPRF PE=1 SV=2	43	M	PM						Yes	7468.1	5519.9	11078.3	6506.93	8269.48	5399.3	4287.03	4353.69	3816.84	0.739131	0.587357	0.652919	0.659802	0.883455	0.00478332	0.0136786	16.5802	1	1
sp|P30559|OXYR_HUMAN	OXTR	P30559	P30559	Oxytocin receptor OS=Homo sapiens GN=OXTR PE=2 SV=2	5	M	PM						Yes	252.011	157.318	287.824	178.404	350.72	212.237	872.855	865.447	644.667	0.624252	0.619837	0.605144	0.616411	0.74172	0.00124183	0.00038768	9.30466	1	1
sp|P18827|SDC1_HUMAN	SDC1	P18827	P18827	Syndecan-1 OS=Homo sapiens GN=SDC1 PE=1 SV=3	12	M	PM		CS				Yes	1459.05	1346.47	859.146	1010.6	3147.8	2489.27	3407.72	4212.48	2474.34	0.922839	1.17629	0.790798	0.963307	0.649416	0.6481	0.0288091	27.7907	0	1
sp|P78410|BT3A2_HUMAN	BTN3A2	P78410	P78410	Butyrophilin subfamily 3 member A2 OS=Homo sapiens GN=BTN3A2 PE=1 SV=2	2	M	PM						Yes	197.692	234.966	251.655	227.731	202.708	209.454	175.632	510.385	221.961	1.18855	0.904935	1.03328	1.04225	0.647102	0.918284	0.0700446	27.1216	0	1
sp|Q9UPY5|XCT_HUMAN	SLC7A11	Q9UPY5	Q9UPY5	Cystine/glutamate transporter OS=Homo sapiens GN=SLC7A11 PE=1 SV=1	5	M	PM		CS				Yes	335.383	315.036	313.359	298.587	489.879	436.423	595.355	615.849	359.211	0.939331	0.952859	0.890881	0.92769	0.593147	0.539318	0.00674813	22.2738	0	1
sp|P53708|ITA8_HUMAN	ITGA8	P53708	P53708	Integrin alpha-8 OS=Homo sapiens GN=ITGA8 PE=1 SV=3	21	M	PM		CS				Yes	3571.07	3371.09	2368.54	2443.88	4189.75	4012.65	3944.75	3779.74	2568.57	0.944002	1.03181	0.95773	0.977846	0.665047	0.780287	0.0508971	19.6098	0	1
sp|P09603-2|CSF1_HUMAN	CSF1	P09603-2	P09603	Isoform 2 of Macrophage colony-stimulating factor 1 OS=Homo sapiens GN=CSF1	1	M	PM			XC			Yes	108.993	101.82	97.2093	88.0069	195.159	141.296	561.151	568.626	359.205	0.934194	0.905335	0.724006	0.854511	0.635887	0.239032	0.00522667	19.262	0	1
sp|P07996|TSP1_HUMAN	THBS1	P07996	P07996	Thrombospondin-1 OS=Homo sapiens GN=THBS1 PE=1 SV=2	110	M	PM		CS	XC			Yes	21126.2	18040.2	16103.9	16256.5	36498.9	30059.4	23097.8	20712.4	14327.7	0.853923	1.00947	0.823568	0.895655	0.654081	0.388804	0.0146484	18.7996	0	1
sp|P09603|CSF1_HUMAN	CSF1	P09603	P09603	Macrophage colony-stimulating factor 1 OS=Homo sapiens GN=CSF1 PE=1 SV=2	26	M	PM			XC			Yes	2909.33	2612.86	2799.05	2492.29	3312.09	3000.16	3412.95	3250.15	2208.35	0.898096	0.890407	0.905821	0.898108	0.66286	0.41288	0.0187736	15.0922	0	1
sp|O14944|EREG_HUMAN	EREG	O14944	O14944	Proepiregulin OS=Homo sapiens GN=EREG PE=1 SV=1	4	M	PM			XC			Yes	281.379	161.836	226.834	182.948	499.772	321.467	1212.87	1120.89	780.998	0.575154	0.80653	0.643227	0.67497	0.669306	0.00669284	0.000264427	14.4509	1	1
sp|P23229|ITA6_HUMAN	ITGA6	P23229	P23229	Integrin alpha-6 OS=Homo sapiens GN=ITGA6 PE=1 SV=5	72	M	PM		CS				Yes	10385.8	7398.16	12043.5	9213.49	22911.5	13389.4	11264.3	11026.9	6960.6	0.712336	0.76502	0.584398	0.687251	0.624515	0.0100912	0.000111699	12.5134	1	1
sp|P60174|TPIS_HUMAN	TPI1	P60174	P60174	Triosephosphate isomerase OS=Homo sapiens GN=TPI1 PE=1 SV=3	2					XC	Nuc		Yes	426.979	916.19	310.162	508.532	409.921	2297.48	445.639	558.036	546.637	2.14575	1.63957	5.60468	3.13	1.08927	1.47e-11	6.55e-07	96.5162	0	0
sp|P13693|TCTP_HUMAN	TPT1	P13693	P13693	Translationally-controlled tumor protein OS=Homo sapiens GN=TPT1 PE=1 SV=1	2					XC	Nuc		Yes	1010.08	274.341	201.178	224.857	239.955	396.134	752.434	715.137	349.47	0.271604	1.1177	1.65087	1.01339	0.476257	0.108488	1.04e-05	84.3415	0	0
sp|P04406|G3P_HUMAN	GAPDH	P04406	P04406	Glyceraldehyde-3-phosphate dehydrogenase OS=Homo sapiens GN=GAPDH PE=1 SV=3	12	M	PM				Nuc		Yes	2234.67	3291.17	2064.41	2635.39	2100.73	8091.76	1852.41	2051.8	2063.99	1.47277	1.27658	3.85188	2.20041	1.05731	9.2e-06	0.000968118	79.9696	0	0
sp|P46663|BKRB1_HUMAN	BDKRB1	P46663	P46663	B1 bradykinin receptor OS=Homo sapiens GN=BDKRB1 PE=1 SV=3	1	M	PM						Yes	48.9554	154.898	62.0822	97.6619	57.8494	70.2361	185.025	193.733	164.386	3.16406	1.57311	1.21412	1.98376	0.868026	5.9e-05	0.0345534	71.1496	0	0
sp|P01008|ANT3_HUMAN	SERPINC1	P01008	P01008	Antithrombin-III OS=Homo sapiens GN=SERPINC1 PE=1 SV=1	8	M	PM			XC			Yes	972.882	624.729	694.476	1658.97	1338.85	1062.6	2644.25	4171.68	3369.89	0.642143	2.38881	0.793667	1.27487	0.988827	0.754005	0.799183	70.9403	0	0
sp|Q9NS86|LANC2_HUMAN	LANCL2	Q9NS86	Q9NS86	LanC-like protein 2 OS=Homo sapiens GN=LANCL2 PE=1 SV=1	1	M	PM				Nuc		Yes	177.395	657.221	136.735	279.769	156.741	313.915	192.273	199.268	172.411	3.70485	2.04607	2.00276	2.58456	0.88068	7.94e-10	0.000325569	67.1502	0	0
sp|P01834|IGKC_HUMAN	IGKC	P01834	P01834	Ig kappa chain C region OS=Homo sapiens GN=IGKC PE=1 SV=1	1	M	PM			XC			Yes	37.4671	21.2224	23.0799	5.89526	1975.56	58.0573	30.5494	25.212	23.983	0.566427	0.255428	0.0293878	0.283748	0.8602	4.69e-32	3.88e-19	63.4102	0	0
sp|P04040|CATA_HUMAN	CAT	P04040	P04040	Catalase OS=Homo sapiens GN=CAT PE=1 SV=3	2	M	PM			XC			Yes	79.2285	81.9835	48.299	42.3698	50.8349	103.124	86.0251	78.9454	59.5601	1.03477	0.87724	2.0286	1.31354	0.72207	0.204134	0.582215	57.8972	0	0
sp|P04004|VTNC_HUMAN	VTN	P04004	P04004	Vitronectin OS=Homo sapiens GN=VTN PE=1 SV=1	7					XC			Yes	223.852	260.94	236.038	619.971	622.913	556.58	903.516	1241.22	1270.58	1.16568	2.62657	0.893513	1.56192	1.18484	0.0288994	0.0198175	57.0843	0	0
sp|P16671|CD36_HUMAN	CD36	P16671	P16671	Platelet glycoprotein 4 OS=Homo sapiens GN=CD36 PE=1 SV=2	5	M	PM		CS	XC			Yes	490.062	337.074	397.489	319.616	313.976	226.963	553.548	518.999	1344.01	0.68782	0.804089	0.722866	0.738258	2.50621	0.0368609	0.00469074	54.5738	0	0
sp|P01591|IGJ_HUMAN	JCHAIN	P01591	P01591	Immunoglobulin J chain OS=Homo sapiens GN=JCHAIN PE=1 SV=4	1					XC			Yes	108.017	67.5275	80.7551	57.0765	1300.47	75.297	92.5496	78.1992	64.9058	0.625157	0.706786	0.0578999	0.463281	0.760249	1.8e-15	1.15e-11	53.0495	0	0
sp|O14817|TSN4_HUMAN	TSPAN4	O14817	O14817	Tetraspanin-4 OS=Homo sapiens GN=TSPAN4 PE=1 SV=1	5	M	PM						Yes	1472.33	765.84	567.051	635.932	2044.44	3381.36	1542.69	1480.38	1214.84	0.520154	1.12147	1.65393	1.09852	0.803712	0.835941	0.297467	51.1018	0	0
sp|P24821-4|TENA_HUMAN	TNC	P24821-4	P24821	Isoform 4 of Tenascin OS=Homo sapiens GN=TNC	1	M				XC			Yes	16.1669	36.2564	19.3533	33.0527	52.9478	50.1566	49.8073	69.556	55.9018	2.24263	1.70786	0.947285	1.63259	0.936666	0.00454681	0.0927819	49.4513	0	0
sp|O95817|BAG3_HUMAN	BAG3	O95817	O95817	BAG family molecular chaperone regulator 3 OS=Homo sapiens GN=BAG3 PE=1 SV=3	1	M	PM						Yes	42.3044	30.2142	30.9154	23.5295	28.7275	54.1197	39.071	37.3932	43.8789	0.714209	0.761095	1.8839	1.11973	1.1477	0.936333	0.499715	47.7074	0	0
sp|O43813|LANC1_HUMAN	LANCL1	O43813	O43813	LanC-like protein 1 OS=Homo sapiens GN=LANCL1 PE=1 SV=1	2	M	PM				Nuc		Yes	708.542	166.242	130.375	127.126	119.989	131.177	135.646	239.724	198.874	0.234625	0.975075	1.09324	0.767648	1.05962	0.0020125	0.0672925	44.5537	0	0
sp|Q02297-6|NRG1_HUMAN	NRG1	Q02297-6	Q02297	Isoform 6 of Pro-neuregulin-1, membrane-bound isoform OS=Homo sapiens GN=NRG1	2	M	PM			XC	Nuc		Yes	270.596	420.021	360.166	637.157	612.602	874.832	928.443	970.923	609.996	1.55221	1.76906	1.42806	1.58311	0.642315	0.00255176	0.949683	44.1311	0	0
sp|Q14563|SEM3A_HUMAN	SEMA3A	Q14563	Q14563	Semaphorin-3A OS=Homo sapiens GN=SEMA3A PE=1 SV=1	1					XC			Yes	58.7307	82.7881	82.9453	134.668	113.067	90.2281	282.855	438.792	264.914	1.40962	1.62358	0.798008	1.27707	0.734193	0.210996	0.626232	44.0306	0	0
sp|P22794-2|EVI2A_HUMAN	EVI2A	P22794-2	P22794	Isoform 2 of Protein EVI2A OS=Homo sapiens GN=EVI2A	12	M						ShG	Yes	854.654	873.008	719.487	992.579	3099.25	3044.65	3938.44	3938.32	2026.79	1.02148	1.37957	0.982381	1.12781	0.514624	0.541627	0.0117708	43.2147	0	0
sp|P01876|IGHA1_HUMAN	IGHA1	P01876	P01876	Ig alpha-1 chain C region OS=Homo sapiens GN=IGHA1 PE=1 SV=2	1	M	PM			XC			Yes	63.748	55.0733	71.3361	55.8742	234.252	49.0386	52.7379	45.8731	47.4749	0.863921	0.783252	0.209341	0.618838	0.962871	1.69e-05	0.00178212	42.7898	0	0
sp|Q9UQB8|BAIP2_HUMAN	BAIAP2	Q9UQB8	Q9UQB8	Brain-specific angiogenesis inhibitor 1-associated protein 2 OS=Homo sapiens GN=BAIAP2 PE=1 SV=1	1	M	PM						Yes	25.3856	13.7454	14.4078	16.6819	13.7896	16.5527	32.5517	31.8122	20.7003	0.541466	1.15784	1.20038	0.966561	0.643226	0.460917	0.0151532	42.4587	0	0
sp|Q96CW1|AP2M1_HUMAN	AP2M1	Q96CW1	Q96CW1	AP-2 complex subunit mu OS=Homo sapiens GN=AP2M1 PE=1 SV=2	3	M	PM						Yes	1702.01	577.808	486.304	441.866	482.656	607.981	700.837	968.407	879.195	0.339485	0.908623	1.25966	0.835922	1.0534	0.0317025	0.234081	41.7551	0	0
sp|P62805|H4_HUMAN	HIST1H4A	P62805	P62805	Histone H4 OS=Homo sapiens GN=HIST1H4A PE=1 SV=2	2	M				XC	Nuc		Yes	304.682	384.97	215.124	179.744	399.026	890.477	795.353	759.619	2111.2	1.26352	0.835541	2.23162	1.44356	2.71542	0.0658528	3.24e-09	41.5197	0	0
sp|Q02297-2|NRG1_HUMAN	NRG1	Q02297-2	Q02297	Isoform 2 of Pro-neuregulin-1, membrane-bound isoform OS=Homo sapiens GN=NRG1	24	M	PM			XC	Nuc		Yes	2358.86	3248.5	2733.13	4894.91	4142.79	6090.24	5267.13	5089.22	3616.32	1.37715	1.79096	1.47008	1.54606	0.698376	0.00456823	0.742805	40.9388	0	0
sp|Q8ND94|LRN4L_HUMAN	LRRN4CL	Q8ND94	Q8ND94	LRRN4 C-terminal-like protein OS=Homo sapiens GN=LRRN4CL PE=2 SV=1	7	M						ShG	Yes	1269.6	997.263	1599.12	1330.96	1009.01	942.112	632.852	596.591	1235.52	0.785496	0.832306	0.933696	0.8505	2.00988	0.236386	0.013859	40.7625	0	0
sp|O00622|CYR61_HUMAN	CYR61	O00622	O00622	Protein CYR61 OS=Homo sapiens GN=CYR61 PE=1 SV=1	19					XC			Yes	1195.93	1205.73	1653.96	2881.54	3195.19	2389.51	5353.98	7135.26	6029.49	1.0082	1.74221	0.747846	1.16608	0.96555	0.624819	0.793812	40.6067	0	0
sp|Q99623|PHB2_HUMAN	PHB2	Q99623	Q99623	Prohibitin-2 OS=Homo sapiens GN=PHB2 PE=1 SV=2	1	M			CS		Nuc		Yes	43.5343	47.7493	27.3832	37.9674	33.9728	64.8534	47.3681	62.1986	45.244	1.09682	1.38652	1.90898	1.46411	0.825871	0.0202253	0.44783	40.4759	0	0
sp|P98160|PGBM_HUMAN	HSPG2	P98160	P98160	Basement membrane-specific heparan sulfate proteoglycan core protein OS=Homo sapiens GN=HSPG2 PE=1 SV=4	1	M	PM			XC			Yes	73.3336	45.6892	63.3098	40.5987	47.6441	71.1789	49.5962	53.2033	65.2024	0.623032	0.64127	1.49397	0.919424	1.26854	0.217972	0.758558	40.4249	0	0
sp|Q9UKU9|ANGL2_HUMAN	ANGPTL2	Q9UKU9	Q9UKU9	Angiopoietin-related protein 2 OS=Homo sapiens GN=ANGPTL2 PE=2 SV=1	9					XC			Yes	903.224	758.612	1084.63	914.595	737.711	643.415	747.579	751.936	1502.35	0.839893	0.843233	0.872178	0.851768	2.00378	0.246542	0.0136989	40.3556	0	0
sp|O60565|GREM1_HUMAN	GREM1	O60565	O60565	Gremlin-1 OS=Homo sapiens GN=GREM1 PE=1 SV=1	2				CS	XC			Yes	605.633	203.351	268.354	300.066	399.316	354.684	521.259	683.852	571.995	0.335766	1.11817	0.888229	0.780722	0.949282	0.0133466	0.0582873	39.1885	0	0
sp|O43155|FLRT2_HUMAN	FLRT2	O43155	O43155	Leucine-rich repeat transmembrane protein FLRT2 OS=Homo sapiens GN=FLRT2 PE=1 SV=1	8	M	PM			XC			Yes	1014.67	1643.54	699.568	817.487	1236.68	1259.8	1236.89	1164.04	863.59	1.61978	1.16856	1.01869	1.26901	0.719381	0.168742	0.618873	37.7405	0	0
sp|P16871|IL7RA_HUMAN	IL7R	P16871	P16871	Interleukin-7 receptor subunit alpha OS=Homo sapiens GN=IL7R PE=1 SV=2	2	M	PM			XC			Yes	82.588	69.9036	54.4564	70.673	153.692	93.4596	511.244	509.892	369.657	0.846413	1.29779	0.608097	0.917433	0.724011	0.321301	0.0382564	36.7868	0	0
sp|P21579|SYT1_HUMAN	SYT1	P21579	P21579	Synaptotagmin-1 OS=Homo sapiens GN=SYT1 PE=1 SV=1	1	M	PM						Yes	300.912	180.592	228.849	194.852	142.043	191.161	169.223	180.402	139.938	0.600148	0.851446	1.3458	0.932463	0.8005	0.352527	0.115887	36.5504	0	0
sp|P25103|NK1R_HUMAN	TACR1	P25103	P25103	Substance-P receptor OS=Homo sapiens GN=TACR1 PE=1 SV=1	4	M	PM						Yes	565.719	661.923	545.454	659.755	560.131	652.724	994.292	850.227	507.669	1.17005	1.20955	1.16531	1.18164	0.550462	0.310118	0.0513459	36.5118	0	0
sp|Q8NDI1|EHBP1_HUMAN	EHBP1	Q8NDI1	Q8NDI1	EH domain-binding protein 1 OS=Homo sapiens GN=EHBP1 PE=1 SV=3	2	M	PM						Yes	306.951	271.423	302.422	274.829	244.987	384.552	307.609	314.48	255.108	0.884257	0.908758	1.56968	1.1209	0.820166	0.692648	0.586159	36.197	0	0
sp|Q66K79|CBPZ_HUMAN	CPZ	Q66K79	Q66K79	Carboxypeptidase Z OS=Homo sapiens GN=CPZ PE=1 SV=2	8					XC			Yes	701.638	615.235	1273.42	1434.71	776.801	598.03	654.494	746.925	1245.88	0.876856	1.12666	0.769863	0.92446	1.77803	0.474766	0.0254815	33.4663	0	0
sp|Q9Y6I3-1|EPN1_HUMAN	EPN1	Q9Y6I3-1	Q9Y6I3	Isoform 2 of Epsin-1 OS=Homo sapiens GN=EPN1	1	M	PM				Nuc		Yes	48.1315	63.2098	57.8426	53.669	59.0255	31.8113	57.6746	57.8172	56.088	1.31327	0.927845	0.538942	0.926686	0.97129	0.303905	0.444683	33.394	0	0
sp|Q9Y4C0|NRX3A_HUMAN	NRXN3	Q9Y4C0	Q9Y4C0	Neurexin-3 OS=Homo sapiens GN=NRXN3 PE=1 SV=4	1	M	PM						Yes	145.776	284.602	143.176	194.152	153.184	167.638	157.125	231.214	201.942	1.95232	1.35604	1.09436	1.46757	1.04003	0.0204784	0.069126	33.3269	0	0
sp|Q9NT68|TEN2_HUMAN	TENM2	Q9NT68	Q9NT68	Teneurin-2 OS=Homo sapiens GN=TENM2 PE=1 SV=3	17	M	PM				Nuc		Yes	2406.99	1507.75	3062.67	1359.27	2494.72	1349.39	1913.78	1738.14	1882.2	0.626407	0.44382	0.5409	0.537042	1.0308	2.99e-05	0.00643931	32.8988	0	0
sp|Q99497|PARK7_HUMAN	PARK7	Q99497	Q99497	Protein deglycase DJ-1 OS=Homo sapiens GN=PARK7 PE=1 SV=2	3	M	PM				Nuc		Yes	534.636	933.825	507.055	484.368	514.964	688.211	749.83	755.133	719.351	1.74666	0.955258	1.33643	1.34611	0.955971	0.0868537	0.30411	32.7939	0	0
sp|O75096|LRP4_HUMAN	LRP4	O75096	O75096	Low-density lipoprotein receptor-related protein 4 OS=Homo sapiens GN=LRP4 PE=1 SV=4	1	M			CS				Yes	32.4112	41.0724	29.02	36.0342	49.7447	47.3602	24.3852	33.8531	18.6499	1.26723	1.2417	0.952065	1.15367	0.640467	0.427858	0.159539	32.7426	0	0
sp|Q9NQC3|RTN4_HUMAN	RTN4	Q9NQC3	Q9NQC3	Reticulon-4 OS=Homo sapiens GN=RTN4 PE=1 SV=2	1	M	PM						Yes	28.4546	45.7426	28.2684	31.2397	19.7312	15.7733	30.565	40.3526	34.1105	1.60757	1.10511	0.799408	1.1707	0.961975	0.503242	0.715824	32.7415	0	0
sp|P08575|PTPRC_HUMAN	PTPRC	P08575	P08575	Receptor-type tyrosine-protein phosphatase C OS=Homo sapiens GN=PTPRC PE=1 SV=2	2	M	PM		CS				Yes	271.295	488.689	212.026	365.855	170.274	267.068	167.022	155.422	141.921	1.80132	1.72552	1.56846	1.69843	0.880284	0.000430978	0.0645372	32.6063	0	0
sp|O00300|TR11B_HUMAN	TNFRSF11B	O00300	O00300	Tumor necrosis factor receptor superfamily member 11B OS=Homo sapiens GN=TNFRSF11B PE=1 SV=3	21	M	PM			XC			Yes	4827.02	3133.35	6183.18	4251.63	7033.58	2904.58	3154.78	3160.73	3305.98	0.649127	0.687611	0.41296	0.583232	1.04694	0.000184189	0.0189728	32.11	0	0
sp|Q8NC54|KCT2_HUMAN	KCT2	Q8NC54	Q8NC54	Keratinocyte-associated transmembrane protein 2 OS=Homo sapiens GN=KCT2 PE=1 SV=2	2	M						ShG	Yes	820.472	509.278	844.224	526.21	703.506	421.423	601.602	543.523	678.122	0.620714	0.623306	0.599032	0.614351	1.18436	0.00115008	0.149914	31.7131	0	0
sp|P48307|TFPI2_HUMAN	TFPI2	P48307	P48307	Tissue factor pathway inhibitor 2 OS=Homo sapiens GN=TFPI2 PE=1 SV=1	1					XC	Nuc		Yes	74.1249	92.0524	84.6158	123.703	145.212	101.511	163.784	166.79	159.883	1.24185	1.46194	0.699056	1.13428	0.967307	0.682177	0.828269	31.5278	0	0
sp|P06576|ATPB_HUMAN	ATP5B	P06576	P06576	ATP synthase subunit beta, mitochondrial OS=Homo sapiens GN=ATP5B PE=1 SV=3	2	M	PM		CS		Nuc		Yes	429.144	374.946	295.934	284.64	211.893	274.149	595.676	430.718	334.088	0.873708	0.961837	1.29381	1.04312	0.650993	0.95856	0.0691328	31.492	0	0
sp|P42702|LIFR_HUMAN	LIFR	P42702	P42702	Leukemia inhibitory factor receptor OS=Homo sapiens GN=LIFR PE=1 SV=1	11	M	PM						Yes	1546.51	2237.33	2275.22	3485.85	1684.48	2386.66	808.816	854.766	641.733	1.4467	1.53209	1.41685	1.46522	0.771507	0.0122876	0.571324	31.3204	0	0
sp|P16070|CD44_HUMAN	CD44	P16070	P16070	CD44 antigen OS=Homo sapiens GN=CD44 PE=1 SV=3	277	M	PM		CS				Yes	49440	48424.4	43797	52953.8	51681.5	82451.4	64120.7	64929.2	54657.5	0.979457	1.20907	1.59538	1.2613	0.847075	0.183795	0.828653	31.0998	0	0
sp|Q9NR61|DLL4_HUMAN	DLL4	Q9NR61	Q9NR61	Delta-like protein 4 OS=Homo sapiens GN=DLL4 PE=1 SV=1	2	M	PM						Yes	176.091	157.349	193.594	175.528	218.874	163.087	852.245	766.371	1285.41	0.893565	0.906685	0.74512	0.848457	1.58828	0.227134	0.17389	30.951	0	0
sp|Q6PJG9|LRFN4_HUMAN	LRFN4	Q6PJG9	Q6PJG9	Leucine-rich repeat and fibronectin type-III domain-containing protein 4 OS=Homo sapiens GN=LRFN4 PE=1 SV=1	3	M						ShG	Yes	381.28	143.063	197.343	148.58	253.308	223.628	309.588	351.396	287.788	0.375216	0.752902	0.882829	0.670316	0.870788	0.00197184	0.00643459	30.8211	0	0
sp|P25116|PAR1_HUMAN	F2R	P25116	P25116	Proteinase-activated receptor 1 OS=Homo sapiens GN=F2R PE=1 SV=2	4	M	PM		CS	XC			Yes	533.467	562.226	849.043	694.719	1278.93	862.829	541.958	518.867	296.462	1.05391	0.818238	0.674651	0.848933	0.558928	0.19822	0.00054901	30.2922	0	0
sp|P53680|AP2S1_HUMAN	AP2S1	P53680	P53680	AP-2 complex subunit sigma OS=Homo sapiens GN=AP2S1 PE=1 SV=2	1	M	PM						Yes	32.5074	40.4281	22.477	38.7518	32.6098	39.0169	38.1337	36.2054	33.1631	1.24366	1.72407	1.19648	1.38807	0.892211	0.0417187	0.354956	30.1656	0	0
sp|Q13433|S39A6_HUMAN	SLC39A6	Q13433	Q13433	Zinc transporter ZIP6 OS=Homo sapiens GN=SLC39A6 PE=1 SV=3	11	M	PM		CS				Yes	2191.08	1713.82	1746.24	1724.36	2330.94	3145.22	2276.49	2295.23	1762.89	0.782178	0.987471	1.34933	1.03966	0.771216	0.966184	0.265944	29.8379	0	1
sp|Q16610-4|ECM1_HUMAN	ECM1	Q16610-4	Q16610	Isoform 4 of Extracellular matrix protein 1 OS=Homo sapiens GN=ECM1	2					XC			Yes	217.861	351.658	191.22	218.582	220.981	237.978	219.76	211.847	187.703	1.61414	1.14309	1.07691	1.27805	0.869785	0.148251	0.677663	29.2805	0	0
sp|P08670|VIME_HUMAN	VIM	P08670	P08670	Vimentin OS=Homo sapiens GN=VIM PE=1 SV=4	21	M	PM						Yes	2219.4	2790.09	2095.41	2369.5	1377.08	2375.13	2123.87	2388.21	5212.84	1.25713	1.13081	1.72476	1.3709	2.31062	0.0534022	1.63e-07	29.0544	0	1
sp|Q86SQ4-3|AGRG6_HUMAN	ADGRG6	Q86SQ4-3	Q86SQ4	Isoform 3 of Adhesion G-protein coupled receptor G6 OS=Homo sapiens GN=ADGRG6	3	M	PM						Yes	404.526	448.663	344.117	420.449	488.289	620.049	898.347	880.972	601.105	1.10911	1.22182	1.26984	1.20026	0.675658	0.265612	0.339989	28.8725	0	1
sp|O43865|SAHH2_HUMAN	AHCYL1	O43865	O43865	Adenosylhomocysteinase 2 OS=Homo sapiens GN=AHCYL1 PE=1 SV=2	1	M	PM						Yes	45.2591	30.7933	28.0993	27.8485	27.3848	36.8188	37.3638	38.5958	34.6339	0.680379	0.991076	1.3445	1.00532	0.911902	0.733957	0.573562	28.719	0	1
sp|Q9HCJ1|ANKH_HUMAN	ANKH	Q9HCJ1	Q9HCJ1	Progressive ankylosis protein homolog OS=Homo sapiens GN=ANKH PE=1 SV=2	2	M	PM						Yes	189.568	170.442	189.795	150.058	194.431	101.208	344.378	339.229	405.838	0.899109	0.790632	0.520536	0.736759	1.18734	0.0242957	0.47115	28.6732	1	1
sp|Q13018|PLA2R_HUMAN	PLA2R1	Q13018	Q13018	Secretory phospholipase A2 receptor OS=Homo sapiens GN=PLA2R1 PE=1 SV=2	19	M	PM		CS	XC			Yes	3414.3	3168.4	4719.38	4058.15	2010.37	1927.23	2026.01	1943.15	3258.07	0.927977	0.859892	0.958643	0.915504	1.64169	0.482402	0.0607196	28.5807	0	1
sp|Q53RD9|FBLN7_HUMAN	FBLN7	Q53RD9	Q53RD9	Fibulin-7 OS=Homo sapiens GN=FBLN7 PE=2 SV=1	1					XC			Yes	21.567	19.7111	22.6211	22.1787	32.7257	15.4845	54.5276	63.6343	46.8031	0.913945	0.980445	0.473159	0.789183	0.792186	0.0497722	0.0187057	28.4703	1	1
sp|Q5KU26|COL12_HUMAN	COLEC12	Q5KU26	Q5KU26	Collectin-12 OS=Homo sapiens GN=COLEC12 PE=1 SV=3	13	M	PM						Yes	1945.98	1640.98	2093.55	1876.93	1656.15	1365.46	1799.4	1985.94	2881.73	0.843266	0.89653	0.824479	0.854759	1.52257	0.254509	0.224595	28.208	0	1
sp|P27105|STOM_HUMAN	STOM	P27105	P27105	Erythrocyte band 7 integral membrane protein OS=Homo sapiens GN=STOM PE=1 SV=3	1	M	PM			XC			Yes	72.6632	68.1295	46.754	69.5195	51.3044	63.6906	60.0779	77.5647	58.4592	0.937607	1.48692	1.24143	1.22198	0.849436	0.259943	0.92456	28.179	0	0
sp|Q15389|ANGP1_HUMAN	ANGPT1	Q15389	Q15389	Angiopoietin-1 OS=Homo sapiens GN=ANGPT1 PE=1 SV=2	11	M	PM			XC			Yes	1799.04	2464.5	1371.65	2221.15	3322.28	3507.44	1437.26	1530.57	1351.04	1.3699	1.61933	1.05573	1.34832	0.910458	0.067907	0.379758	28.1539	0	1
sp|O15484|CAN5_HUMAN	CAPN5	O15484	O15484	Calpain-5 OS=Homo sapiens GN=CAPN5 PE=1 SV=2	1				CS				Yes	101.116	139.494	82.3946	92.5504	105.869	73.4239	77.3377	105.04	88.8333	1.37954	1.12326	0.693538	1.06545	0.974166	0.980006	0.995433	28.1116	0	0
sp|Q12913|PTPRJ_HUMAN	PTPRJ	Q12913	Q12913	Receptor-type tyrosine-protein phosphatase eta OS=Homo sapiens GN=PTPRJ PE=1 SV=3	39	M	PM		CS				Yes	4686.4	5054.97	5123.49	6972.29	7657.71	9770.17	7503.36	7668.07	5723.9	1.07865	1.36085	1.27586	1.23845	0.754564	0.190573	0.745309	27.022	0	0
sp|P51790|CLCN3_HUMAN	CLCN3	P51790	P51790	H(+)/Cl(-) exchange transporter 3 OS=Homo sapiens GN=CLCN3 PE=1 SV=2	3	M	PM		CS				Yes	414.69	671.332	486.887	545.97	504.482	571.979	543.676	533.187	493.349	1.61888	1.12135	1.13379	1.29134	0.916271	0.126738	0.478064	27.0022	0	1
sp|Q05707|COEA1_HUMAN	COL14A1	Q05707	Q05707	Collagen alpha-1(XIV) chain OS=Homo sapiens GN=COL14A1 PE=1 SV=3	13					XC			Yes	2056.41	1833.41	1898.81	1581.99	990.496	793.813	1636.8	1690.19	2424.8	0.891561	0.833147	0.80143	0.842046	1.45765	0.215861	0.345591	26.9652	0	1
sp|P12821|ACE_HUMAN	ACE	P12821	P12821	Angiotensin-converting enzyme OS=Homo sapiens GN=ACE PE=1 SV=1	15	M	PM			XC			Yes	4144.89	3675.1	5444.6	4219.05	2021.78	2009.43	2644.7	2479.25	3829.62	0.886658	0.774905	0.993893	0.885152	1.49479	0.344818	0.204197	26.695	0	1
sp|Q9Y6C2|EMIL1_HUMAN	EMILIN1	Q9Y6C2	Q9Y6C2	EMILIN-1 OS=Homo sapiens GN=EMILIN1 PE=1 SV=2	43					XC			Yes	4264.15	5517.83	3891.01	5688.5	8348.46	7302.25	4115.28	5355.99	4398.99	1.29401	1.46196	0.874683	1.21022	0.928912	0.30645	0.661681	26.5726	0	1
sp|P12107-2|COBA1_HUMAN	COL11A1	P12107-2	P12107	Isoform B of Collagen alpha-1(XI) chain OS=Homo sapiens GN=COL11A1	2					XC			Yes	143.511	159.572	112.88	122.719	156.277	211.257	222.749	242.261	171.491	1.11191	1.08717	1.35181	1.18363	0.73758	0.320344	0.525818	26.3325	0	1
sp|P60606|CTXN1_HUMAN	CTXN1	P60606	P60606	Cortexin-1 OS=Homo sapiens GN=CTXN1 PE=3 SV=1	1	M						ShG	Yes	230.362	368.109	230.858	312.585	265.766	328.606	396.723	340.953	324.239	1.59795	1.35402	1.23645	1.39614	0.879082	0.0329083	0.357004	26.2985	1	1
sp|Q9H015|S22A4_HUMAN	SLC22A4	Q9H015	Q9H015	Solute carrier family 22 member 4 OS=Homo sapiens GN=SLC22A4 PE=1 SV=3	5	M	PM						Yes	387.815	509.378	389.394	604.411	621.325	837.9	856.417	829.785	719.14	1.31346	1.55219	1.34857	1.40474	0.85297	0.0280656	0.409832	26.1571	1	1
sp|Q08357|S20A2_HUMAN	SLC20A2	Q08357	Q08357	Sodium-dependent phosphate transporter 2 OS=Homo sapiens GN=SLC20A2 PE=1 SV=1	5	M	PM						Yes	987.194	629.001	557.951	621.651	1224.66	1520.63	1367.79	1440.94	1395.66	0.63716	1.11417	1.24168	0.997668	0.9938	0.689253	0.829759	26.13	0	0
sp|Q06418|TYRO3_HUMAN	TYRO3	Q06418	Q06418	Tyrosine-protein kinase receptor TYRO3 OS=Homo sapiens GN=TYRO3 PE=1 SV=1	2	M	PM				Nuc		Yes	285.282	219.078	301.259	244.339	657.597	424.044	585.551	538.083	695.825	0.767935	0.811061	0.644838	0.741278	1.23852	0.0377542	0.68542	26.1043	1	0
sp|Q9H1J7|WNT5B_HUMAN	WNT5B	Q9H1J7	Q9H1J7	Protein Wnt-5b OS=Homo sapiens GN=WNT5B PE=2 SV=2	5	M	PM		CS	XC			Yes	654.061	730.323	820.115	1179.41	987.534	902.928	618.26	625.024	538.401	1.1166	1.4381	0.914326	1.15634	0.866095	0.455502	0.946277	25.7065	0	0
sp|P15309-2|PPAP_HUMAN	ACPP	P15309-2	P15309	Isoform 2 of Prostatic acid phosphatase OS=Homo sapiens GN=ACPP	2	M	PM			XC	Nuc		Yes	605.196	402.852	575.999	343.105	372.634	309.747	294.471	276.758	320.065	0.665656	0.595669	0.831236	0.697521	1.12062	0.0124404	0.246794	25.6826	1	1
sp|P34810|CD68_HUMAN	CD68	P34810	P34810	Macrosialin OS=Homo sapiens GN=CD68 PE=1 SV=2	1	M	PM						Yes	19.6386	25.1878	26.12	23.9978	23.7533	15.8193	44.3118	48.2465	50.1371	1.28257	0.918751	0.665984	0.955767	1.08336	0.517064	0.999332	25.5985	0	0
sp|O15394|NCAM2_HUMAN	NCAM2	O15394	O15394	Neural cell adhesion molecule 2 OS=Homo sapiens GN=NCAM2 PE=1 SV=2	19	M	PM						Yes	2020.3	2794.5	1694.57	2442.14	3331.7	4279.8	3456.96	3290.91	2777.98	1.38321	1.44116	1.28457	1.36964	0.823366	0.0421506	0.580663	25.5981	1	1
sp|Q9BXJ4-3|C1QT3_HUMAN	C1QTNF3	Q9BXJ4-3	Q9BXJ4	Isoform 3 of Complement C1q tumor necrosis factor-related protein 3 OS=Homo sapiens GN=C1QTNF3	1	M				XC			Yes	38.5161	62.1904	44.8452	47.9393	57.8666	71.8673	168.534	169.589	161.802	1.61466	1.069	1.24195	1.30853	0.957062	0.104985	0.330835	25.3902	0	1
sp|P08758|ANXA5_HUMAN	ANXA5	P08758	P08758	Annexin A5 OS=Homo sapiens GN=ANXA5 PE=1 SV=2	6	M	PM				Nuc		Yes	366.239	624.534	258.762	361.265	306.381	434.131	366.792	356.975	345.285	1.70526	1.39613	1.41697	1.50612	0.954132	0.00760219	0.0980764	25.1973	1	1
sp|P21359|NF1_HUMAN	NF1	P21359	P21359	Neurofibromin OS=Homo sapiens GN=NF1 PE=1 SV=2	1	M	PM				Nuc		Yes	123.35	118.425	108.571	114.539	80.68	116.505	140.814	148.681	126.006	0.960074	1.05497	1.44403	1.15302	0.870523	0.460875	0.960088	24.9638	0	0
sp|P61626|LYSC_HUMAN	LYZ	P61626	P61626	Lysozyme C OS=Homo sapiens GN=LYZ PE=1 SV=1	2					XC			Yes	431.359	357.401	287.143	297.932	769.422	461.507	585.539	598.07	412.964	0.828546	1.03757	0.59981	0.821977	0.697806	0.122538	0.00851345	24.9049	0	1
sp|P10721|KIT_HUMAN	KIT	P10721	P10721	Mast/stem cell growth factor receptor Kit OS=Homo sapiens GN=KIT PE=1 SV=1	19	M	PM			XC			Yes	2612.88	3349.14	3742.95	6360.26	5408.63	8827.69	2401.18	2665.14	2578.2	1.28178	1.69927	1.63215	1.53773	1.01778	0.00526476	0.0421488	24.8835	1	1
sp|Q92954|PRG4_HUMAN	PRG4	Q92954	Q92954	Proteoglycan 4 OS=Homo sapiens GN=PRG4 PE=1 SV=2	2					XC			Yes	206.397	243.075	122.451	215.505	161.223	170.494	521.837	710.307	747.1	1.17771	1.75993	1.0575	1.33172	1.21268	0.094417	0.0360319	24.5612	0	1
sp|Q68BL7|OLM2A_HUMAN	OLFML2A	Q68BL7	Q68BL7	Olfactomedin-like protein 2A OS=Homo sapiens GN=OLFML2A PE=2 SV=1	4					XC			Yes	1272.47	1469.94	1504.26	1613.41	566.957	600.237	302.923	289.677	532.643	1.15519	1.07256	1.0587	1.09548	1.79765	0.627124	0.00180161	24.4481	0	1
sp|Q8IWT6|LRC8A_HUMAN	LRRC8A	Q8IWT6	Q8IWT6	Volume-regulated anion channel subunit LRRC8A OS=Homo sapiens GN=LRRC8A PE=1 SV=1	11	M	PM		CS				Yes	1096.42	945.899	893.216	1054.04	1220.84	1810.39	2010.99	2263.23	2155.9	0.862717	1.18005	1.48291	1.17522	1.00879	0.417569	0.498625	24.408	0	1
sp|P10646|TFPI1_HUMAN	TFPI	P10646	P10646	Tissue factor pathway inhibitor OS=Homo sapiens GN=TFPI PE=1 SV=1	11	M	PM		CS	XC			Yes	1178.48	1416.64	1394.2	2662.12	2028.71	2746.87	3156.91	3032.38	3797.99	1.20209	1.90943	1.354	1.48851	1.22728	0.0131506	0.00719724	24.3686	1	1
sp|P48061-4|SDF1_HUMAN	CXCL12	P48061-4	P48061	Isoform Delta of Stromal cell-derived factor 1 OS=Homo sapiens GN=CXCL12	3	M	PM			XC			Yes	557.85	848.321	686.135	1174.04	526.896	828.156	516.46	705.033	605.625	1.5207	1.71109	1.57176	1.60118	0.991615	0.00184351	0.0334011	24.3156	1	1
sp|Q8N474|SFRP1_HUMAN	SFRP1	Q8N474	Q8N474	Secreted frizzled-related protein 1 OS=Homo sapiens GN=SFRP1 PE=1 SV=1	34	M	PM		CS	XC			Yes	6196.1	5345.86	10253.1	11451.5	7131.91	4467.03	5342.37	5350.57	6123.9	0.862778	1.11688	0.626344	0.868667	1.14541	0.226962	0.885812	24.1749	0	0
sp|Q15743|OGR1_HUMAN	GPR68	Q15743	Q15743	Ovarian cancer G-protein coupled receptor 1 OS=Homo sapiens GN=GPR68 PE=1 SV=1	5	M	PM						Yes	376.101	575.423	358.205	531.265	529.797	843.304	504.182	475.704	463.667	1.52997	1.48313	1.59175	1.53495	0.94637	0.00469708	0.085168	23.9899	1	1
sp|Q01650|LAT1_HUMAN	SLC7A5	Q01650	Q01650	Large neutral amino acids transporter small subunit 1 OS=Homo sapiens GN=SLC7A5 PE=1 SV=2	14	M	PM						Yes	2340.92	2792.76	2266.9	3185.11	2677.37	3091.23	2621.07	2769.79	2190.42	1.19302	1.40505	1.15458	1.25088	0.812641	0.166097	0.950307	23.7693	0	0
sp|Q9UJ14|GGT7_HUMAN	GGT7	Q9UJ14	Q9UJ14	Gamma-glutamyltransferase 7 OS=Homo sapiens GN=GGT7 PE=1 SV=2	1	M	PM						Yes	58.2576	51.5489	56.3893	52.1116	70.861	36.0955	67.3531	52.7034	54.602	0.884843	0.924139	0.509384	0.772789	0.909605	0.0455254	0.0799669	23.6649	1	1
sp|P55196-5|AFAD_HUMAN	AFDN	P55196-5	P55196	Isoform 5 of Afadin OS=Homo sapiens GN=AFDN	1	M	PM						Yes	26.3616	16.628	22.9073	19.2261	29.9172	22.0454	20.7	21.4142	24.0463	0.630766	0.839299	0.73688	0.735648	1.14196	0.0323819	0.413603	23.4632	1	1
sp|P08195|4F2_HUMAN	SLC3A2	P08195	P08195	4F2 cell-surface antigen heavy chain OS=Homo sapiens GN=SLC3A2 PE=1 SV=3	146	M	PM		CS		Nuc		Yes	22639.3	28622.4	24155.4	32756.5	32454.7	43411.4	33303.1	32507	27129.3	1.26428	1.35607	1.3376	1.31932	0.824471	0.075559	0.697063	23.3772	0	0
sp|O00339|MATN2_HUMAN	MATN2	O00339	O00339	Matrilin-2 OS=Homo sapiens GN=MATN2 PE=1 SV=4	2	M				XC			Yes	271.792	431.924	322.745	492.529	350.774	351.946	471.883	620.481	616.048	1.58917	1.52606	1.00334	1.37286	1.12792	0.0556133	0.0544461	23.1699	0	1
sp|P46934-4|NEDD4_HUMAN	NEDD4	P46934-4	P46934	Isoform 4 of E3 ubiquitin-protein ligase NEDD4 OS=Homo sapiens GN=NEDD4	1	M	PM						Yes	216.75	291.561	238.426	346.26	256.248	263.118	140.245	155.694	136.229	1.34515	1.45227	1.02681	1.27475	0.920656	0.142213	0.488999	23.0453	0	1
sp|P02461|CO3A1_HUMAN	COL3A1	P02461	P02461	Collagen alpha-1(III) chain OS=Homo sapiens GN=COL3A1 PE=1 SV=4	9					XC			Yes	2689.6	3116.68	1671.99	2090.85	875.052	1205.65	1080.77	1412.31	1025.29	1.15879	1.25052	1.3778	1.26237	0.822507	0.145175	0.868434	22.7888	0	0
sp|P04920|B3A2_HUMAN	SLC4A2	P04920	P04920	Anion exchange protein 2 OS=Homo sapiens GN=SLC4A2 PE=1 SV=4	46	M	PM						Yes	3437.85	3836.4	3152	3989.66	5450.43	6349.3	12055	12948.7	9499.11	1.11593	1.26575	1.16492	1.1822	0.759816	0.312636	0.624731	22.6785	0	1
sp|O00220|TR10A_HUMAN	TNFRSF10A	O00220	O00220	Tumor necrosis factor receptor superfamily member 10A OS=Homo sapiens GN=TNFRSF10A PE=1 SV=3	2	M	PM		CS				Yes	105.157	76.1839	126.887	95.3635	215.675	115.341	254.762	246.718	249.34	0.724477	0.751563	0.534792	0.670277	0.994415	0.00571296	0.0590418	22.6578	1	1
sp|P05997|CO5A2_HUMAN	COL5A2	P05997	P05997	Collagen alpha-2(V) chain OS=Homo sapiens GN=COL5A2 PE=1 SV=3	6					XC			Yes	837.687	1063.77	640.965	754.907	618.968	614.838	1311.71	1465.15	1080.95	1.26989	1.17777	0.993326	1.14699	0.778544	0.439182	0.593902	22.5562	0	1
sp|Q9HAU4|SMUF2_HUMAN	SMURF2	Q9HAU4	Q9HAU4	E3 ubiquitin-protein ligase SMURF2 OS=Homo sapiens GN=SMURF2 PE=1 SV=1	1	M	PM				Nuc		Yes	67.4618	61.0833	52.1689	70.2982	110.216	95.6832	159.675	162.154	151.937	0.90545	1.34751	0.868145	1.04037	0.944209	0.993779	0.865472	22.4695	0	0
sp|Q969I6|S38A4_HUMAN	SLC38A4	Q969I6	Q969I6	Sodium-coupled neutral amino acid transporter 4 OS=Homo sapiens GN=SLC38A4 PE=1 SV=1	4	M	PM						Yes	364.873	332.025	226.086	256.3	692.022	526.554	635.667	582.843	440.604	0.909974	1.13364	0.760891	0.934834	0.723185	0.517331	0.0667719	22.4586	0	1
sp|Q9HC56|PCDH9_HUMAN	PCDH9	Q9HC56	Q9HC56	Protocadherin-9 OS=Homo sapiens GN=PCDH9 PE=1 SV=2	2	M	PM						Yes	183.973	130.135	169.543	116.155	157.169	171.518	142.584	163.956	151.09	0.707358	0.685105	1.0913	0.827922	0.985773	0.136174	0.30551	22.3274	0	1
sp|Q8NBJ4|GOLM1_HUMAN	GOLM1	Q8NBJ4	Q8NBJ4	Golgi membrane protein 1 OS=Homo sapiens GN=GOLM1 PE=1 SV=1	3	M	PM			XC			Yes	180.104	191.792	163.443	190.32	169.227	121.325	415.563	529.394	399.88	1.0649	1.16445	0.716936	0.982093	0.846345	0.702691	0.351821	22.2595	0	1
sp|P01033|TIMP1_HUMAN	TIMP1	P01033	P01033	Metalloproteinase inhibitor 1 OS=Homo sapiens GN=TIMP1 PE=1 SV=1	3	M				XC			Yes	240.509	192.612	322.872	235.783	242.485	171.639	229.41	189.887	243.898	0.800851	0.730269	0.707835	0.746318	1.16337	0.0441202	0.519938	22.2295	1	1
sp|Q9H461|FZD8_HUMAN	FZD8	Q9H461	Q9H461	Frizzled-8 OS=Homo sapiens GN=FZD8 PE=1 SV=1	4	M	PM						Yes	142.476	157.905	157.126	207.908	160.769	279.645	347	320.975	391.389	1.10829	1.32319	1.73942	1.3903	1.17187	0.0430611	0.0298779	22.1567	1	1
sp|Q8NBI5-2|S43A3_HUMAN	SLC43A3	Q8NBI5-2	Q8NBI5	Isoform 2 of Solute carrier family 43 member 3 OS=Homo sapiens GN=SLC43A3	7	M						ShG	Yes	942.975	1038.52	987.254	1186.45	1662.47	1656.97	1401.85	1307.1	989.898	1.10132	1.20177	0.996694	1.09993	0.730837	0.617895	0.317311	22.1384	0	1
sp|P11717|MPRI_HUMAN	IGF2R	P11717	P11717	Cation-independent mannose-6-phosphate receptor OS=Homo sapiens GN=IGF2R PE=1 SV=3	81	M	PM		CS				Yes	14134.4	12395.9	16551.2	13428.7	19079.2	12874.8	13375.5	13466.2	15977.4	0.877001	0.811347	0.674807	0.787718	1.19049	0.0898154	0.753189	22.0692	0	0
sp|Q12959-2|DLG1_HUMAN	DLG1	Q12959-2	Q12959	Isoform 2 of Disks large homolog 1 OS=Homo sapiens GN=DLG1	2	M	PM				Nuc		Yes	135.848	188.662	143.748	160.969	158.832	170.469	218.703	224.606	186.63	1.38878	1.11979	1.07326	1.19394	0.841986	0.297098	0.998783	22.0339	0	0
sp|P21926|CD9_HUMAN	CD9	P21926	P21926	CD9 antigen OS=Homo sapiens GN=CD9 PE=1 SV=4	2	M	PM			XC			Yes	451.229	317.349	568.914	357.122	250.616	213.949	460.957	380.104	451.504	0.7033	0.627725	0.853694	0.72824	1.07365	0.0268821	0.250294	21.8207	1	1
sp|Q5W0Z9|ZDH20_HUMAN	ZDHHC20	Q5W0Z9	Q5W0Z9	Probable palmitoyltransferase ZDHHC20 OS=Homo sapiens GN=ZDHHC20 PE=1 SV=1	2	M	PM						Yes	205.95	223.661	166.569	211.722	205.589	158.46	217.487	204.73	195.787	1.086	1.27107	0.770759	1.04261	0.927424	0.998553	0.80715	21.7684	0	0
sp|Q9NQS3-3|NECT3_HUMAN	NECTIN3	Q9NQS3-3	Q9NQS3	Isoform 3 of Nectin-3 OS=Homo sapiens GN=NECTIN3	6	M	PM						Yes	596.186	679.989	606.275	718.745	945.675	937.737	1129.28	1001.69	789.636	1.14056	1.18551	0.991605	1.10589	0.741107	0.591652	0.361742	21.6932	0	1
sp|Q14956|GPNMB_HUMAN	GPNMB	Q14956	Q14956	Transmembrane glycoprotein NMB OS=Homo sapiens GN=GPNMB PE=1 SV=2	19	M	PM						Yes	3989.19	3545.51	5050.73	4320.59	4189.77	3495.13	3688.12	3350.84	4685.03	0.88878	0.855438	0.834207	0.859475	1.33117	0.270298	0.533632	21.6297	0	1
sp|P27701|CD82_HUMAN	CD82	P27701	P27701	CD82 antigen OS=Homo sapiens GN=CD82 PE=1 SV=1	34	M	PM						Yes	3397.5	4843.01	3275.06	4752.42	4398.62	5526.3	5206.88	4998.34	4664.97	1.42546	1.45109	1.25637	1.37764	0.914233	0.0388133	0.290462	21.5793	1	1
sp|P02749|APOH_HUMAN	APOH	P02749	P02749	Beta-2-glycoprotein 1 OS=Homo sapiens GN=APOH PE=1 SV=3	2				CS	XC			Yes	325.426	422.033	330.596	469.772	327.349	274.438	1384.23	1490.12	1657.71	1.29686	1.42098	0.838365	1.1854	1.15345	0.387555	0.183798	21.4703	0	1
sp|P04632|CPNS1_HUMAN	CAPNS1	P04632	P04632	Calpain small subunit 1 OS=Homo sapiens GN=CAPNS1 PE=1 SV=1	1	M	PM						Yes	81.5674	79.9681	45.6644	63.9501	44.7328	65.6909	70.8348	72.2594	74.1539	0.980393	1.40044	1.46852	1.28312	1.03643	0.139012	0.213048	21.4359	0	1
sp|Q9NZQ7|PD1L1_HUMAN	CD274	Q9NZQ7	Q9NZQ7	Programmed cell death 1 ligand 1 OS=Homo sapiens GN=CD274 PE=1 SV=1	5	M	PM						Yes	565.837	905.88	649.322	1008.7	881.169	1367.06	973.461	1016.18	1011.15	1.60096	1.55347	1.55142	1.56861	1.01641	0.00288506	0.0314309	21.4348	1	1
sp|O95274|LYPD3_HUMAN	LYPD3	O95274	O95274	Ly6/PLAUR domain-containing protein 3 OS=Homo sapiens GN=LYPD3 PE=1 SV=2	5	M	PM			XC			Yes	605.511	578.069	734.811	577.724	552.726	469.827	936.332	831.652	1154.19	0.95468	0.786222	0.850018	0.86364	1.30566	0.275834	0.587498	21.3583	0	1
sp|Q9Y5Y0|FLVC1_HUMAN	FLVCR1	Q9Y5Y0	Q9Y5Y0	Feline leukemia virus subgroup C receptor-related protein 1 OS=Homo sapiens GN=FLVCR1 PE=1 SV=1	1	M	PM						Yes	127.597	145.767	101.157	118.717	145.836	161.139	210.824	223.47	161.335	1.1424	1.17359	1.10494	1.14031	0.742976	0.44311	0.453403	21.3074	0	1
sp|Q9P217|ZSWM5_HUMAN	ZSWIM5	Q9P217	Q9P217	Zinc finger SWIM domain-containing protein 5 OS=Homo sapiens GN=ZSWIM5 PE=2 SV=2	1					XC			Yes	450.587	492.479	527.957	574.406	379.44	328.656	264.434	252.301	390.227	1.09297	1.08798	0.866161	1.0157	1.51035	0.946134	0.0513957	21.2972	0	1
sp|O14495|PLPP3_HUMAN	PLPP3	O14495	O14495	Phospholipid phosphatase 3 OS=Homo sapiens GN=PLPP3 PE=1 SV=1	7	M	PM						Yes	1548.94	1097.46	1778.86	1199.95	1174.04	872.328	1161.65	1206.32	1286.89	0.708521	0.674558	0.743016	0.708698	1.08691	0.0192722	0.236435	21.2921	1	1
sp|P30504|1C04_HUMAN	HLA-C	P30504	P30504	HLA class I histocompatibility antigen, Cw-4 alpha chain OS=Homo sapiens GN=HLA-C PE=1 SV=1	1	M	PM		CS				Yes	97.3171	79.2899	86.8609	87.1185	78.1377	88.3937	110.297	105.167	78.5038	0.814758	1.00297	1.13126	0.982993	0.728693	0.765471	0.120837	21.2456	0	1
sp|P17948|VGFR1_HUMAN	FLT1	P17948	P17948	Vascular endothelial growth factor receptor 1 OS=Homo sapiens GN=FLT1 PE=1 SV=2	27	M	PM			XC			Yes	5922.17	5974.01	6043.79	6833.53	8427.16	6915.1	5938.06	5671.53	4224.18	1.00875	1.13067	0.820573	0.986665	0.727706	0.78566	0.123868	21.2039	0	1
sp|O43194|GPR39_HUMAN	GPR39	O43194	O43194	G-protein coupled receptor 39 OS=Homo sapiens GN=GPR39 PE=1 SV=1	1	M	PM						Yes	169.197	248.428	190.446	262.331	200.505	257.385	135.639	126.702	119.994	1.46828	1.37745	1.28368	1.37647	0.914794	0.0390276	0.28986	21.1961	1	1
sp|Q6YHK3|CD109_HUMAN	CD109	Q6YHK3	Q6YHK3	CD109 antigen OS=Homo sapiens GN=CD109 PE=1 SV=2	91	M	PM		CS	XC			Yes	15927.5	15552.9	12138.9	12642.9	12283.8	11514.1	13368.6	13348.6	20034.4	0.976487	1.04152	0.937333	0.985112	1.49974	0.816002	0.0723449	20.9974	0	1
sp|O75976|CBPD_HUMAN	CPD	O75976	O75976	Carboxypeptidase D OS=Homo sapiens GN=CPD PE=1 SV=2	18	M				XC	Nuc		Yes	4432.93	3873.47	4847.68	3894.69	3791.77	2817.8	3321.45	3115.87	3919	0.873793	0.803412	0.743137	0.806781	1.21759	0.128684	0.930845	20.9674	0	0
sp|Q92854|SEM4D_HUMAN	SEMA4D	Q92854	Q92854	Semaphorin-4D OS=Homo sapiens GN=SEMA4D PE=1 SV=1	1	M	PM			XC			Yes	296.442	224.797	675.568	488.251	181.52	99.7564	88.648	94.4648	88.7067	0.758318	0.722727	0.549561	0.676869	0.968875	0.00710809	0.0505972	20.9192	1	1
sp|Q86VY9|T200A_HUMAN	TMEM200A	Q86VY9	Q86VY9	Transmembrane protein 200A OS=Homo sapiens GN=TMEM200A PE=1 SV=1	1	M						ShG	Yes	137.691	105.219	92.7512	100.808	218.001	149.65	213.093	186.148	205.198	0.764171	1.08686	0.686463	0.845832	1.02794	0.183589	0.470976	20.9009	0	1
sp|P02771|FETA_HUMAN	AFP	P02771	P02771	Alpha-fetoprotein OS=Homo sapiens GN=AFP PE=1 SV=1	1					XC			Yes	265.793	189.208	130.623	111.922	41.2315	42.5386	72.5967	64.5707	46.5747	0.711863	0.856833	1.0317	0.866799	0.679094	0.263083	0.0141649	20.8239	0	1
sp|Q9NY15|STAB1_HUMAN	STAB1	Q9NY15	Q9NY15	Stabilin-1 OS=Homo sapiens GN=STAB1 PE=1 SV=3	1	M	PM						Yes	44.3848	49.0913	51.6634	47.3229	65.6881	44.3544	58.2379	48.6877	44.4494	1.10604	0.915987	0.675227	0.899084	0.831407	0.346741	0.159043	20.7458	0	1
sp|Q14332|FZD2_HUMAN	FZD2	Q14332	Q14332	Frizzled-2 OS=Homo sapiens GN=FZD2 PE=1 SV=1	22	M	PM						Yes	2845.83	2867.35	3102.91	3596.75	3399.84	4575.88	3522.45	3381.97	2952.9	1.00756	1.15915	1.34591	1.17087	0.855365	0.365974	0.983478	20.7129	0	0
sp|Q6NSJ5|LRC8E_HUMAN	LRRC8E	Q6NSJ5	Q6NSJ5	Volume-regulated anion channel subunit LRRC8E OS=Homo sapiens GN=LRRC8E PE=1 SV=2	1	M	PM						Yes	43.0877	33.215	32.7566	34.3741	50.395	35.3571	75.2161	87.9373	90.2641	0.770869	1.04938	0.701598	0.840615	1.10649	0.180403	0.693905	20.6109	0	0
sp|Q04917|1433F_HUMAN	YWHAH	Q04917	Q04917	14-3-3 protein eta OS=Homo sapiens GN=YWHAH PE=1 SV=4	14	M	PM						Yes	1460.53	1686.86	993.997	1353.11	1661.87	1627.67	1971.63	1932.66	1726.1	1.15497	1.36128	0.979419	1.16522	0.884207	0.391751	0.920271	20.493	0	0
sp|Q9NPH3|IL1AP_HUMAN	IL1RAP	Q9NPH3	Q9NPH3	Interleukin-1 receptor accessory protein OS=Homo sapiens GN=IL1RAP PE=1 SV=2	15	M	PM			XC			Yes	3215.98	3349.04	3858.89	5215.9	4861.74	7661.73	3170.55	2943.6	3348.99	1.04137	1.35166	1.57592	1.32298	1.09549	0.0890967	0.0995713	20.4202	0	1
sp|Q16585|SGCB_HUMAN	SGCB	Q16585	Q16585	Beta-sarcoglycan OS=Homo sapiens GN=SGCB PE=1 SV=1	3	M	PM						Yes	666.176	581.072	588.821	552.589	547.145	746.386	486.69	482.531	537.729	0.87225	0.938467	1.36415	1.05829	1.10961	0.909549	0.514124	20.2466	0	1
sp|P21731|TA2R_HUMAN	TBXA2R	P21731	P21731	Thromboxane A2 receptor OS=Homo sapiens GN=TBXA2R PE=1 SV=3	1	M	PM						Yes	44.9812	42.7874	45.5729	29.7605	36.0067	38.3319	45.3378	36.223	44.3048	0.951227	0.65303	1.06458	0.889611	1.08642	0.310945	0.806173	20.1945	0	0
sp|P07355-2|ANXA2_HUMAN	ANXA2	P07355-2	P07355	Isoform 2 of Annexin A2 OS=Homo sapiens GN=ANXA2	78	M	PM		CS	XC	Nuc		Yes	17118.7	21264.6	12919.2	19359.5	15590.1	18111.4	14103.4	14105.1	13387.7	1.24219	1.49851	1.16172	1.30081	0.949198	0.100731	0.343215	20.1778	0	1
sp|P07947|YES_HUMAN	YES1	P07947	P07947	Tyrosine-protein kinase Yes OS=Homo sapiens GN=YES1 PE=1 SV=3	2	M	PM						Yes	267.8	295.173	197.323	288.576	246.927	266.815	193.156	214.291	194.289	1.10221	1.46245	1.08054	1.21507	0.95369	0.25378	0.523798	20.153	0	1
sp|P19883|FST_HUMAN	FST	P19883	P19883	Follistatin OS=Homo sapiens GN=FST PE=1 SV=2	3					XC			Yes	229.828	208.574	216.336	234.673	265.858	264.935	495.094	492.365	341.137	0.907521	1.08476	0.996528	0.99627	0.690939	0.86384	0.0885994	20.0266	0	1
sp|P55010|IF5_HUMAN	EIF5	P55010	P55010	Eukaryotic translation initiation factor 5 OS=Homo sapiens GN=EIF5 PE=1 SV=2	7	M	PM						Yes	961.559	955.151	826.074	931.399	922.66	802.436	1576.12	1171.23	994.836	0.993336	1.1275	0.869699	0.996846	0.724215	0.851885	0.133577	20.015	0	1
sp|Q9BX97|PLVAP_HUMAN	PLVAP	Q9BX97	Q9BX97	Plasmalemma vesicle-associated protein OS=Homo sapiens GN=PLVAP PE=2 SV=1	2	M			CS				Yes	242.158	159.807	413.541	343.444	200.581	197.435	341.116	393.913	406.188	0.659928	0.830496	0.984319	0.824914	1.10523	0.147677	0.634429	19.9848	0	1
sp|P46091|GPR1_HUMAN	GPR1	P46091	P46091	G-protein coupled receptor 1 OS=Homo sapiens GN=GPR1 PE=1 SV=2	1	M	PM						Yes	64.536	77.2044	91.1942	69.9225	121.289	111.737	243.474	217.096	200.81	1.1963	0.766743	0.921247	0.96143	0.872007	0.624128	0.383059	19.9836	0	1
sp|Q9ULV4-3|COR1C_HUMAN	CORO1C	Q9ULV4-3	Q9ULV4	Isoform 3 of Coronin-1C OS=Homo sapiens GN=CORO1C	1	M	PM						Yes	106.067	115.337	87.5447	109.398	143.226	107.614	208.17	214.18	248.502	1.08739	1.24963	0.751356	1.02946	1.17676	0.931224	0.432186	19.9605	0	1
sp|P12110|CO6A2_HUMAN	COL6A2	P12110	P12110	Collagen alpha-2(VI) chain OS=Homo sapiens GN=COL6A2 PE=1 SV=4	38					XC			Yes	7797.8	7763.42	7072.15	6595.14	4961.89	3271.49	5027.64	5606.33	6007.15	0.995591	0.932551	0.659324	0.862489	1.1298	0.238766	0.853615	19.8666	0	0
sp|Q96JA1|LRIG1_HUMAN	LRIG1	Q96JA1	Q96JA1	Leucine-rich repeats and immunoglobulin-like domains protein 1 OS=Homo sapiens GN=LRIG1 PE=1 SV=2	9	M						ShG	Yes	1543.98	2065.7	1550.28	2265.79	2265.43	2636.2	1385.21	1505.94	1368.66	1.3379	1.46153	1.16366	1.32103	0.946793	0.0785756	0.310439	19.7089	0	1
sp|P20333|TNR1B_HUMAN	TNFRSF1B	P20333	P20333	Tumor necrosis factor receptor superfamily member 1B OS=Homo sapiens GN=TNFRSF1B PE=1 SV=3	1	M	PM			XC	Nuc		Yes	191.544	219.213	286.79	311.257	225.581	264.384	170.525	174.284	132.266	1.14445	1.08532	1.17202	1.13393	0.767187	0.467484	0.528273	19.6625	0	1
sp|O15162|PLS1_HUMAN	PLSCR1	O15162	O15162	Phospholipid scramblase 1 OS=Homo sapiens GN=PLSCR1 PE=1 SV=1	2	M	PM			XC	Nuc		Yes	143.435	164.005	116.873	140.991	157.661	162.211	192.614	154.938	136.045	1.14341	1.20636	1.02885	1.12621	0.782877	0.5043	0.563757	19.5623	0	1
sp|Q96A65|EXOC4_HUMAN	EXOC4	Q96A65	Q96A65	Exocyst complex component 4 OS=Homo sapiens GN=EXOC4 PE=1 SV=1	2	M	PM						Yes	203.758	228.427	139.317	198.473	177.247	174.666	193.698	205.617	194.162	1.12107	1.42462	0.985434	1.17704	0.972474	0.364477	0.567521	19.556	0	1
sp|O75581|LRP6_HUMAN	LRP6	O75581	O75581	Low-density lipoprotein receptor-related protein 6 OS=Homo sapiens GN=LRP6 PE=1 SV=2	22	M	PM		CS	XC			Yes	1734.99	1702.7	1590.55	1626.84	3119.25	3143.63	3303.22	3206.95	2206.87	0.981386	1.02282	1.00782	1.00401	0.677976	0.915639	0.0814526	19.4905	0	1
sp|Q16363|LAMA4_HUMAN	LAMA4	Q16363	Q16363	Laminin subunit alpha-4 OS=Homo sapiens GN=LAMA4 PE=1 SV=4	19	M				XC			Yes	2437.84	2418.87	2618.58	2539.61	2790.32	1742.93	2369.07	2692.06	2519.38	0.992216	0.969841	0.624634	0.862231	0.99558	0.223606	0.431804	19.4835	0	1
sp|Q9BZM5|N2DL2_HUMAN	ULBP2	Q9BZM5	Q9BZM5	NKG2D ligand 2 OS=Homo sapiens GN=ULBP2 PE=1 SV=1	2	M	PM		CS	XC			Yes	222.046	249.139	144.768	187.778	218.421	291.851	382.968	389.291	340.123	1.12201	1.2971	1.33618	1.25177	0.880852	0.162748	0.659374	19.4619	0	1
sp|P08183|MDR1_HUMAN	ABCB1	P08183	P08183	Multidrug resistance protein 1 OS=Homo sapiens GN=ABCB1 PE=1 SV=3	2	M	PM		CS				Yes	545.819	511.845	424.565	461.183	310.68	392.039	507.103	513.467	423.779	0.937755	1.08625	1.26187	1.09529	0.830476	0.660741	0.646116	19.4521	0	1
sp|Q9BSJ8-2|ESYT1_HUMAN	ESYT1	Q9BSJ8-2	Q9BSJ8	Isoform 2 of Extended synaptotagmin-1 OS=Homo sapiens GN=ESYT1	8	M	PM						Yes	1130.46	1356.18	775.399	1097.3	1033.2	1238.38	1277.19	1302.5	1162.93	1.19967	1.41514	1.19859	1.27113	0.901605	0.133433	0.536841	19.4194	0	1
sp|P12110-2|CO6A2_HUMAN	COL6A2	P12110-2	P12110	Isoform 2C2A of Collagen alpha-2(VI) chain OS=Homo sapiens GN=COL6A2	2					XC			Yes	132.858	126.922	97.6493	86.9326	94.988	79.4102	117.632	137.553	167.099	0.955321	0.890253	0.836002	0.893859	1.30963	0.390583	0.469865	19.3813	0	1
sp|Q9NPB9|ACKR4_HUMAN	ACKR4	Q9NPB9	Q9NPB9	Atypical chemokine receptor 4 OS=Homo sapiens GN=ACKR4 PE=1 SV=1	2	M	PM						Yes	88.4824	107.108	69.4659	98.4609	129.035	112.218	258.995	211.853	274.928	1.2105	1.4174	0.869671	1.16586	1.1678	0.433234	0.182633	19.3541	0	1
sp|Q9Y6M7-13|S4A7_HUMAN	SLC4A7	Q9Y6M7-13	Q9Y6M7	Isoform 13 of Sodium bicarbonate cotransporter 3 OS=Homo sapiens GN=SLC4A7	50	M	PM						Yes	5015.25	6146.43	5346.4	7004.76	8273.04	10145.8	11770.1	12535.1	10387.7	1.22555	1.31018	1.22637	1.25403	0.854771	0.154194	0.747734	19.3039	0	0
sp|Q9HCM3|K1549_HUMAN	KIAA1549	Q9HCM3	Q9HCM3	UPF0606 protein KIAA1549 OS=Homo sapiens GN=KIAA1549 PE=1 SV=4	4	M						ShG	Yes	283.819	273.417	255.775	292.633	275.402	264.59	378.563	412.023	289.514	0.963349	1.1441	0.96074	1.02273	0.732404	0.993246	0.185916	19.2165	0	1
sp|Q9Y6M5|ZNT1_HUMAN	SLC30A1	Q9Y6M5	Q9Y6M5	Zinc transporter 1 OS=Homo sapiens GN=SLC30A1 PE=1 SV=3	23	M	PM						Yes	3672.97	4643.04	4175.94	5797.43	6346.12	8278.19	5880.04	5766.07	5267.69	1.26411	1.38829	1.30445	1.31895	0.904627	0.0762253	0.415746	19.2052	0	1
sp|Q8WX93|PALLD_HUMAN	PALLD	Q8WX93	Q8WX93	Palladin OS=Homo sapiens GN=PALLD PE=1 SV=3	1	M	PM				Nuc		Yes	34.0811	30.3833	28.562	33.9388	40.3656	31.8354	52.7143	39.5668	54.8843	0.8915	1.18825	0.788677	0.956143	1.1895	0.607064	0.597992	19.174	0	1
sp|P78356|PI42B_HUMAN	PIP4K2B	P78356	P78356	Phosphatidylinositol 5-phosphate 4-kinase type-2 beta OS=Homo sapiens GN=PIP4K2B PE=1 SV=1	2	M	PM						Yes	67.9896	66.8611	52.0491	61.2692	55.6629	49.815	63.2282	72.5255	52.3235	0.983403	1.17714	0.89494	1.0185	0.770859	0.956021	0.261185	19.1061	0	1
sp|Q9Y5Z0|BACE2_HUMAN	BACE2	Q9Y5Z0	Q9Y5Z0	Beta-secretase 2 OS=Homo sapiens GN=BACE2 PE=1 SV=1	1	M			CS				Yes	114.759	96.3676	58.9183	70.7496	85.6137	92.4069	131.292	128.595	109.758	0.839737	1.20081	1.07935	1.03996	0.844661	0.956693	0.52608	18.9956	0	1
sp|P14778|IL1R1_HUMAN	IL1R1	P14778	P14778	Interleukin-1 receptor type 1 OS=Homo sapiens GN=IL1R1 PE=1 SV=1	4	M	PM		CS	XC	Nuc		Yes	584.029	400.303	725.167	465.269	446.23	419.79	342.534	306.556	304.18	0.685415	0.641602	0.940747	0.755921	0.937251	0.0439784	0.104101	18.9069	1	1
sp|P32418-2|NAC1_HUMAN	SLC8A1	P32418-2	P32418	Isoform 3 of Sodium/calcium exchanger 1 OS=Homo sapiens GN=SLC8A1	2	M	PM						Yes	339.775	390.527	348.216	419.72	378.516	440.215	380.127	421.188	322.725	1.14937	1.20534	1.163	1.17257	0.805487	0.336496	0.797922	18.7136	0	0
sp|Q06033|ITIH3_HUMAN	ITIH3	Q06033	Q06033	Inter-alpha-trypsin inhibitor heavy chain H3 OS=Homo sapiens GN=ITIH3 PE=1 SV=2	1					XC			Yes	856.021	552.602	531.624	530.159	265.462	240.969	428.696	425.188	442.076	0.645547	0.997244	0.907735	0.850176	1.03545	0.201543	0.515333	18.6305	0	1
sp|P00734|THRB_HUMAN	F2	P00734	P00734	Prothrombin OS=Homo sapiens GN=F2 PE=1 SV=2	9	M	PM			XC			Yes	638.746	634.32	737.582	987.642	927.083	802.518	2478.34	3334.66	3149.22	0.993069	1.33903	0.865638	1.06591	1.08351	0.854185	0.555588	18.6283	0	1
sp|P04075-2|ALDOA_HUMAN	ALDOA	P04075-2	P04075	Isoform 2 of Fructose-bisphosphate aldolase A OS=Homo sapiens GN=ALDOA	5	M				XC	Nuc		Yes	777.888	1139.6	622.172	836.18	747.442	1282.48	805.786	844.876	930.539	1.465	1.34397	1.71582	1.50826	1.12747	0.00752765	0.015304	18.6227	1	1
sp|P55085|PAR2_HUMAN	F2RL1	P55085	P55085	Proteinase-activated receptor 2 OS=Homo sapiens GN=F2RL1 PE=1 SV=1	1	M	PM						Yes	106.886	104.707	115.991	106.81	195.382	136.003	175.275	211.26	136.381	0.979618	0.92084	0.696088	0.865515	0.705658	0.261115	0.022479	18.5854	0	1
sp|P04792|HSPB1_HUMAN	HSPB1	P04792	P04792	Heat shock protein beta-1 OS=Homo sapiens GN=HSPB1 PE=1 SV=2	4	M	PM			XC	Nuc		Yes	373.179	615.235	287.805	410.01	358.133	589.247	467.603	667.899	637.439	1.64863	1.42461	1.64533	1.57286	1.12274	0.00285205	0.00900003	18.4208	1	1
sp|P25311|ZA2G_HUMAN	AZGP1	P25311	P25311	Zinc-alpha-2-glycoprotein OS=Homo sapiens GN=AZGP1 PE=1 SV=2	1	M	PM			XC	Nuc		Yes	66.1024	75.1388	67.5373	65.3287	66.6256	83.8401	84.2593	79.4872	69.4438	1.1367	0.967298	1.25838	1.12079	0.848186	0.542449	0.801053	18.4034	0	0
sp|P60903|S10AA_HUMAN	S100A10	P60903	P60903	Protein S100-A10 OS=Homo sapiens GN=S100A10 PE=1 SV=2	4	M	PM						Yes	741.97	548.029	440.588	497.18	732.979	711.06	607.389	599.432	517.802	0.738614	1.12845	0.970096	0.945719	0.858127	0.559135	0.311626	18.401	0	1
sp|P15121|ALDR_HUMAN	AKR1B1	P15121	P15121	Aldose reductase OS=Homo sapiens GN=AKR1B1 PE=1 SV=3	1					XC			Yes	261.171	349.419	320.339	336.335	432.989	397.206	458.914	452.924	437.213	1.3379	1.04993	0.917357	1.10173	0.958971	0.656555	0.841148	18.3922	0	0
sp|Q8IZ07|AN13A_HUMAN	ANKRD13A	Q8IZ07	Q8IZ07	Ankyrin repeat domain-containing protein 13A OS=Homo sapiens GN=ANKRD13A PE=1 SV=3	4	M	PM						Yes	586.491	656.503	638.808	679.157	474.854	428.432	555.13	542.934	415.364	1.11937	1.06316	0.902239	1.02826	0.756537	0.981654	0.248266	18.3874	0	1
sp|Q8N6G6|ATL1_HUMAN	ADAMTSL1	Q8N6G6	Q8N6G6	ADAMTS-like protein 1 OS=Homo sapiens GN=ADAMTSL1 PE=1 SV=4	2					XC			Yes	331.92	390.347	326.903	421.834	389.557	405.528	454.914	507.002	412.323	1.17603	1.2904	1.041	1.16914	0.857295	0.359905	0.997647	18.3855	0	0
sp|Q15836|VAMP3_HUMAN	VAMP3	Q15836	Q15836	Vesicle-associated membrane protein 3 OS=Homo sapiens GN=VAMP3 PE=1 SV=3	1	M	PM		CS				Yes	394.349	298.611	160.322	152.822	220.144	250.378	382.198	310.58	291.788	0.757225	0.953218	1.13734	0.949261	0.842371	0.581137	0.283292	18.3241	0	1
sp|Q9NY35|CLDN1_HUMAN	CLDND1	Q9NY35	Q9NY35	Claudin domain-containing protein 1 OS=Homo sapiens GN=CLDND1 PE=1 SV=1	5	M			CS				Yes	642.758	754.151	517.596	761.842	816.39	1099.76	1032.22	1041.86	1021.42	1.17331	1.47189	1.34711	1.33077	0.984939	0.0702581	0.218623	18.2989	0	1
sp|Q6ZUK4|TMM26_HUMAN	TMEM26	Q6ZUK4	Q6ZUK4	Transmembrane protein 26 OS=Homo sapiens GN=TMEM26 PE=1 SV=1	2	M						ShG	Yes	471.663	651.491	434.035	692.653	399.972	575.93	358.397	329.046	360.3	1.38126	1.59585	1.43993	1.47235	1.04823	0.0114596	0.0461737	18.296	1	1
sp|P12109|CO6A1_HUMAN	COL6A1	P12109	P12109	Collagen alpha-1(VI) chain OS=Homo sapiens GN=COL6A1 PE=1 SV=3	45	M				XC			Yes	9936.32	9294.25	8583.16	7570.74	5861.3	4358.25	5094.94	5630.68	6378.97	0.935382	0.882046	0.743564	0.853664	1.18948	0.240624	0.957591	18.2421	0	0
sp|Q9H4M9|EHD1_HUMAN	EHD1	Q9H4M9	Q9H4M9	EH domain-containing protein 1 OS=Homo sapiens GN=EHD1 PE=1 SV=2	1	M	PM						Yes	32.0906	33.1851	24.9203	29.499	22.1056	16.472	37.979	34.7603	37.1838	1.0341	1.18373	0.745148	0.987662	1.02239	0.74376	0.972426	18.195	0	0
sp|Q8NB49|AT11C_HUMAN	ATP11C	Q8NB49	Q8NB49	Phospholipid-transporting ATPase IG OS=Homo sapiens GN=ATP11C PE=1 SV=3	7	M	PM						Yes	843.21	943.893	685.088	924.62	810.336	960.634	1005.44	1033.91	905.077	1.1194	1.34964	1.18548	1.21817	0.887614	0.22795	0.726582	18.1915	0	0
sp|Q01581|HMCS1_HUMAN	HMGCS1	Q01581	Q01581	Hydroxymethylglutaryl-CoA synthase, cytoplasmic OS=Homo sapiens GN=HMGCS1 PE=1 SV=2	1	M	PM				Nuc		Yes	69.5903	54.7753	50.3913	47.7049	97.2738	118.733	74.5096	97.111	95.8631	0.787111	0.946689	1.22061	0.984802	1.11715	0.73915	0.712342	18.1597	0	0
sp|P08572|CO4A2_HUMAN	COL4A2	P08572	P08572	Collagen alpha-2(IV) chain OS=Homo sapiens GN=COL4A2 PE=1 SV=4	5	M				XC			Yes	407.701	387.79	371.767	390.245	303.391	374.921	483.663	513.748	411.928	0.951162	1.0497	1.23577	1.07888	0.825994	0.730642	0.585306	18.1592	0	1
sp|Q9P0L0-2|VAPA_HUMAN	VAPA	Q9P0L0-2	Q9P0L0	Isoform 2 of Vesicle-associated membrane protein-associated protein A OS=Homo sapiens GN=VAPA	2	M	PM						Yes	290.869	303.138	582.225	407.943	211.763	213.786	267.556	274.556	304.685	1.04218	0.700663	1.00955	0.917464	1.12407	0.434592	0.940476	18.1567	0	0
sp|P15144|AMPN_HUMAN	ANPEP	P15144	P15144	Aminopeptidase N OS=Homo sapiens GN=ANPEP PE=1 SV=4	348	M	PM			XC			Yes	66468.4	67727.7	62300.4	67226.9	53018.8	49961.9	62028.6	61734	89377	1.01895	1.07908	0.942344	1.01346	1.44433	0.956252	0.0798637	18.1126	0	1
sp|P51828|ADCY7_HUMAN	ADCY7	P51828	P51828	Adenylate cyclase type 7 OS=Homo sapiens GN=ADCY7 PE=2 SV=1	5	M	PM						Yes	957.889	1088.07	1183.57	1186.38	1222.14	1387.52	758.375	741.336	583.561	1.1359	1.00238	1.13532	1.0912	0.778232	0.651291	0.455973	18.0396	0	1
sp|O15118|NPC1_HUMAN	NPC1	O15118	O15118	Niemann-Pick C1 protein OS=Homo sapiens GN=NPC1 PE=1 SV=2	2	M	PM			XC			Yes	292.632	362.004	258.151	306.869	248.279	277.107	364.483	372.444	306.435	1.23706	1.18872	1.11611	1.18063	0.831656	0.315457	0.933876	18.0322	0	0
sp|P48551|INAR2_HUMAN	IFNAR2	P48551	P48551	Interferon alpha/beta receptor 2 OS=Homo sapiens GN=IFNAR2 PE=1 SV=1	1	M	PM			XC			Yes	63.9959	57.8872	77.8023	54.8909	87.6521	69.2894	94.4196	99.4807	106.731	0.904545	0.705517	0.790505	0.800189	1.10089	0.111626	0.551959	17.9938	0	1
sp|Q9Y240|CLC11_HUMAN	CLEC11A	Q9Y240	Q9Y240	C-type lectin domain family 11 member A OS=Homo sapiens GN=CLEC11A PE=1 SV=1	6					XC			Yes	433.627	488.079	558.118	621.627	517.792	464.704	642.636	719.693	539.64	1.12557	1.11379	0.897473	1.04561	0.792231	0.895733	0.381785	17.8968	0	1
sp|P08172|ACM2_HUMAN	CHRM2	P08172	P08172	Muscarinic acetylcholine receptor M2 OS=Homo sapiens GN=CHRM2 PE=1 SV=1	17	M	PM						Yes	2444.67	3303.4	2385.57	2981.83	2998.83	3862.1	5131.05	4754.43	4500.95	1.35126	1.24994	1.28787	1.29636	0.910618	0.0979431	0.443798	17.8839	0	1
sp|Q92536|YLAT2_HUMAN	SLC7A6	Q92536	Q92536	Y+L amino acid transporter 2 OS=Homo sapiens GN=SLC7A6 PE=1 SV=3	5	M	PM						Yes	654.156	858.69	683.446	938.568	788.133	969.39	964.628	1015.74	917.316	1.31267	1.37329	1.22998	1.30531	0.92641	0.0892899	0.381931	17.7752	0	1
sp|A8MVW0|F1712_HUMAN	FAM171A2	A8MVW0	A8MVW0	Protein FAM171A2 OS=Homo sapiens GN=FAM171A2 PE=1 SV=1	2	M						ShG	Yes	109.239	113.087	149.217	103.835	93.6781	82.0701	86.0396	73.2374	85.346	1.03523	0.695865	0.876086	0.86906	1.07167	0.265737	0.705361	17.6947	0	0
sp|Q8NAC3|I17RC_HUMAN	IL17RC	Q8NAC3	Q8NAC3	Interleukin-17 receptor C OS=Homo sapiens GN=IL17RC PE=1 SV=2	2	M	PM						Yes	210.349	185.602	291.924	207.625	165.185	133.08	182.648	175.895	198.18	0.882353	0.711229	0.805641	0.799741	1.10548	0.112682	0.566889	17.649	0	1
sp|P08581|MET_HUMAN	MET	P08581	P08581	Hepatocyte growth factor receptor OS=Homo sapiens GN=MET PE=1 SV=4	71	M	PM		CS	XC			Yes	3908.5	3953.81	3925.78	4515.67	12976.4	13331.3	23695.5	23989.6	18251.1	1.01159	1.15026	1.02735	1.06307	0.765484	0.786277	0.347835	17.6301	0	1
sp|P02452|CO1A1_HUMAN	COL1A1	P02452	P02452	Collagen alpha-1(I) chain OS=Homo sapiens GN=COL1A1 PE=1 SV=5	46					XC			Yes	7050.97	8061.04	3911.46	4911.48	2879.54	4238.89	6988.2	9247.37	8073.89	1.14325	1.25566	1.47207	1.29033	0.994592	0.11227	0.259496	17.6122	0	1
sp|O95069|KCNK2_HUMAN	KCNK2	O95069	O95069	Potassium channel subfamily K member 2 OS=Homo sapiens GN=KCNK2 PE=1 SV=2	1	M	PM		CS		Nuc		Yes	103.187	84.3149	55.2415	51.348	75.6719	85.3272	135.485	121.402	101.441	0.81711	0.929518	1.12759	0.958074	0.78977	0.644524	0.193069	17.5621	0	1
sp|O14763|TR10B_HUMAN	TNFRSF10B	O14763	O14763	Tumor necrosis factor receptor superfamily member 10B OS=Homo sapiens GN=TNFRSF10B PE=1 SV=2	10	M	PM		CS				Yes	1357.63	2151.55	1828.22	2731.21	1511.68	2229.47	1333.62	1240.19	1383.63	1.58479	1.49391	1.47483	1.51785	1.07517	0.00597984	0.0240045	17.4684	1	1
sp|O75197|LRP5_HUMAN	LRP5	O75197	O75197	Low-density lipoprotein receptor-related protein 5 OS=Homo sapiens GN=LRP5 PE=1 SV=2	4	M	PM						Yes	595.387	569.318	562.335	575.08	1009.75	1024.63	1100.47	1066.42	765.451	0.956214	1.02267	1.01474	0.997874	0.706498	0.883056	0.113087	17.4459	0	1
sp|Q92743|HTRA1_HUMAN	HTRA1	Q92743	Q92743	Serine protease HTRA1 OS=Homo sapiens GN=HTRA1 PE=1 SV=1	2	M	PM			XC			Yes	287.44	280.015	319.841	392.389	332.116	265.716	225.064	219.039	228.682	0.974168	1.22683	0.80007	1.00036	1.02986	0.821038	0.943511	17.3208	0	0
sp|Q8TD43|TRPM4_HUMAN	TRPM4	Q8TD43	Q8TD43	Transient receptor potential cation channel subfamily M member 4 OS=Homo sapiens GN=TRPM4 PE=1 SV=1	3	M	PM						Yes	147.911	203.265	342.354	341.954	162.651	167.882	205.181	195.795	198.946	1.37424	0.998831	1.03216	1.13508	0.992307	0.506784	0.614748	17.3047	0	1
sp|Q9Y5S2|MRCKB_HUMAN	CDC42BPB	Q9Y5S2	Q9Y5S2	Serine/threonine-protein kinase MRCK beta OS=Homo sapiens GN=CDC42BPB PE=1 SV=2	7	M	PM						Yes	1077.53	1166.49	815.298	1141.28	932.092	994.354	1066.54	1079.89	1042.65	1.08257	1.39983	1.0668	1.18307	0.971517	0.332598	0.54295	17.2974	0	1
sp|Q9UNZ2-5|NSF1C_HUMAN	NSFL1C	Q9UNZ2-5	Q9UNZ2	Isoform 3 of NSFL1 cofactor p47 OS=Homo sapiens GN=NSFL1C	1	M	PM				Nuc		Yes	217.886	212.084	158.577	187.493	162.22	235.61	201.303	206.062	228.558	0.973371	1.18235	1.45241	1.20271	1.12213	0.29553	0.185759	17.2221	0	1
sp|P48067-2|SC6A9_HUMAN	SLC6A9	P48067-2	P48067	Isoform GlyT-1A of Sodium- and chloride-dependent glycine transporter 1 OS=Homo sapiens GN=SLC6A9	11	M	PM						Yes	1313.6	1279.97	1038.12	1141.07	1754.94	1823.68	1341.96	1197.4	951.05	0.974393	1.09916	1.03917	1.03757	0.749045	0.915624	0.252024	17.127	0	1
sp|Q8WTV0-2|SCRB1_HUMAN	SCARB1	Q8WTV0-2	Q8WTV0	Isoform 1 of Scavenger receptor class B member 1 OS=Homo sapiens GN=SCARB1	4	M	PM		CS				Yes	666.292	633.713	600.502	615.14	1242.46	1202.71	887.028	837.031	603.812	0.951105	1.02438	0.968011	0.981164	0.700453	0.798272	0.0890612	17.1036	0	1
sp|Q9NZB2-6|F120A_HUMAN	FAM120A	Q9NZB2-6	Q9NZB2	Isoform F of Constitutive coactivator of PPAR-gamma-like protein 1 OS=Homo sapiens GN=FAM120A	1	M	PM				Nuc		Yes	38.7856	44.1364	37.2297	34.8926	35.6189	48.2843	37.1782	37.5788	37.6628	1.13796	0.937226	1.35558	1.14359	1.00761	0.477292	0.545284	17.0948	0	1
sp|P51512|MMP16_HUMAN	MMP16	P51512	P51512	Matrix metalloproteinase-16 OS=Homo sapiens GN=MMP16 PE=1 SV=2	2	M	PM		CS	XC			Yes	166.367	177.206	175.461	198.286	214.348	191.604	263.028	269.844	211.355	1.06515	1.13008	0.893893	1.02971	0.79327	0.977784	0.349163	16.9615	0	1
sp|Q15654|TRIP6_HUMAN	TRIP6	Q15654	Q15654	Thyroid receptor-interacting protein 6 OS=Homo sapiens GN=TRIP6 PE=1 SV=3	1	M	PM				Nuc		Yes	72.5291	78.2423	71.0133	60.6145	51.4208	62.8304	68.0322	77.8111	66.6855	1.07877	0.853565	1.22189	1.05141	0.914481	0.89574	0.823292	16.9234	0	0
sp|P62070-4|RRAS2_HUMAN	RRAS2	P62070-4	P62070	Isoform 4 of Ras-related protein R-Ras2 OS=Homo sapiens GN=RRAS2	6	M	PM						Yes	1407.37	1469.31	1290.04	1646.62	1265.08	1417.59	1190.58	960.2	931.923	1.04401	1.27641	1.12055	1.14699	0.866591	0.432257	0.968714	16.9166	0	0
sp|Q92626|PXDN_HUMAN	PXDN	Q92626	Q92626	Peroxidasin homolog OS=Homo sapiens GN=PXDN PE=1 SV=2	27					XC			Yes	3332.62	4463.19	3878.58	4840.57	3516.66	3843.95	4551.02	4938.27	4393.34	1.33924	1.24802	1.09307	1.22678	0.925956	0.210711	0.565347	16.8642	0	1
sp|P13010|XRCC5_HUMAN	XRCC5	P13010	P13010	X-ray repair cross-complementing protein 5 OS=Homo sapiens GN=XRCC5 PE=1 SV=3	3	M	PM				Nuc		Yes	605.314	775.752	497.112	598.33	698.167	726.266	759.172	863.193	722.82	1.28157	1.20361	1.04025	1.17514	0.891069	0.341295	0.842359	16.8452	0	0
sp|Q12923-4|PTN13_HUMAN	PTPN13	Q12923-4	Q12923	Isoform 4 of Tyrosine-protein phosphatase non-receptor type 13 OS=Homo sapiens GN=PTPN13	2	M	PM				Nuc		Yes	204.263	231.964	176.603	216.128	163.355	187.377	171.036	534.519	296.882	1.13561	1.22381	1.14706	1.16883	0.841555	0.34901	0.941546	16.7386	0	0
sp|Q15149|PLEC_HUMAN	PLEC	Q15149	Q15149	Plectin OS=Homo sapiens GN=PLEC PE=1 SV=3	136	M	PM						Yes	29009.4	22156.3	17119.5	13537.3	12049.1	11010.9	14785.8	15133.7	16759.2	0.763764	0.790751	0.913834	0.822783	1.12029	0.161768	0.704244	16.7222	0	0
sp|Q9H4L5|OSBL3_HUMAN	OSBPL3	Q9H4L5	Q9H4L5	Oxysterol-binding protein-related protein 3 OS=Homo sapiens GN=OSBPL3 PE=1 SV=1	1	M	PM						Yes	49.2119	58.7714	46.0393	44.5805	45.4835	35.897	65.968	61.2295	65.8023	1.19425	0.968314	0.789231	0.983932	1.03465	0.744709	0.983459	16.6103	0	0
sp|Q92629-2|SGCD_HUMAN	SGCD	Q92629-2	Q92629	Isoform 2 of Delta-sarcoglycan OS=Homo sapiens GN=SGCD	4	M	PM						Yes	974.765	1451.13	777.222	843.71	562.569	637.336	553.61	610.071	638.246	1.4887	1.08555	1.1329	1.23572	1.09694	0.208935	0.174325	16.5343	0	1
sp|O95782|AP2A1_HUMAN	AP2A1	O95782	O95782	AP-2 complex subunit alpha-1 OS=Homo sapiens GN=AP2A1 PE=1 SV=3	3	M	PM						Yes	285.6	243.06	167.104	177.962	197.968	225.937	311.306	324.97	265.908	0.851049	1.06498	1.14128	1.0191	0.835825	0.953411	0.448042	16.5247	0	1
sp|P21583|SCF_HUMAN	KITLG	P21583	P21583	Kit ligand OS=Homo sapiens GN=KITLG PE=1 SV=1	11	M	PM			XC			Yes	1472.98	1543.56	1524.24	1180.55	1238.17	925.631	3250.24	2962.99	2516.27	1.04791	0.774514	0.747577	0.856668	0.809971	0.231323	0.0875734	16.5209	0	1
sp|Q29980|MICB_HUMAN	MICB	Q29980	Q29980	MHC class I polypeptide-related sequence B OS=Homo sapiens GN=MICB PE=1 SV=1	3	M	PM		CS				Yes	160.467	161.012	131.839	165.543	290.531	286.686	265.372	271.707	234.527	1.0034	1.25565	0.986764	1.08194	0.873341	0.717496	0.77856	16.4971	0	0
sp|P54756|EPHA5_HUMAN	EPHA5	P54756	P54756	Ephrin type-A receptor 5 OS=Homo sapiens GN=EPHA5 PE=1 SV=3	14	M	PM						Yes	2068.99	1485.06	1550.22	1480.08	1509.37	1643.49	1953.48	1848.68	1798.58	0.717771	0.954759	1.08886	0.920463	0.946082	0.449979	0.489948	16.4967	0	1
sp|P78504|JAG1_HUMAN	JAG1	P78504	P78504	Protein jagged-1 OS=Homo sapiens GN=JAG1 PE=1 SV=3	35	M	PM			XC			Yes	5270.48	4459.27	6190.61	3839.39	5003.47	4252.23	8933.19	8893.27	8556.3	0.846085	0.620196	0.849855	0.772046	0.959955	0.0637235	0.160585	16.4763	0	1
sp|Q8IYJ0|PIANP_HUMAN	PIANP	Q8IYJ0	Q8IYJ0	PILR alpha-associated neural protein OS=Homo sapiens GN=PIANP PE=2 SV=1	2	M	PM						Yes	226.874	173.302	328.828	262.699	184.675	151.006	96.0876	108.929	112.889	0.763871	0.798896	0.817685	0.793484	1.10127	0.106473	0.542004	16.4138	0	1
sp|P34910-2|EVI2B_HUMAN	EVI2B	P34910-2	P34910	Isoform 2 of Protein EVI2B OS=Homo sapiens GN=EVI2B	8	M	PM						Yes	1156.91	1195.45	858.4	956.275	1318.58	1413.3	1476.27	1434.13	1131.4	1.03331	1.11402	1.07184	1.07306	0.777491	0.730663	0.412032	16.3642	0	1
sp|P63104|1433Z_HUMAN	YWHAZ	P63104	P63104	14-3-3 protein zeta/delta OS=Homo sapiens GN=YWHAZ PE=1 SV=1	13	M				XC	Nuc		Yes	2006.31	3509.62	1413.27	2444.87	2975.92	4155.73	3706.42	3702.41	4733.49	1.7493	1.72994	1.39645	1.62523	1.2778	0.00142266	0.000822828	16.3627	1	1
sp|P02462|CO4A1_HUMAN	COL4A1	P02462	P02462	Collagen alpha-1(IV) chain OS=Homo sapiens GN=COL4A1 PE=1 SV=3	2	M				XC			Yes	92.1201	103.259	75.6805	91.1044	73.1647	62.1715	92.438	94.881	87.6745	1.12091	1.2038	0.849747	1.05816	0.936098	0.861236	0.929371	16.3524	0	0
sp|Q14624|ITIH4_HUMAN	ITIH4	Q14624	Q14624	Inter-alpha-trypsin inhibitor heavy chain H4 OS=Homo sapiens GN=ITIH4 PE=1 SV=4	1	M	PM			XC			Yes	113.263	122.6	115.313	107.436	151.236	108.613	411.243	459.983	434.89	1.08243	0.931687	0.718171	0.910764	0.998341	0.412727	0.623077	16.3141	0	1
sp|P01893|HLAH_HUMAN	HLA-H	P01893	P01893	Putative HLA class I histocompatibility antigen, alpha chain H OS=Homo sapiens GN=HLA-H PE=5 SV=3	1	M	PM		CS				Yes	147.255	154.218	128.677	143.093	159.324	122.017	101.292	94.8535	112.355	1.04728	1.11204	0.765842	0.975055	1.14563	0.707863	0.649392	16.2961	0	1
sp|P54578|UBP14_HUMAN	USP14	P54578	P54578	Ubiquitin carboxyl-terminal hydrolase 14 OS=Homo sapiens GN=USP14 PE=1 SV=3	1	M	PM		CS		Nuc		Yes	70.8973	78.7112	59.5324	59.6043	68.4158	60.5299	97.3065	62.7207	62.0861	1.11021	1.00121	0.884736	0.998719	0.775945	0.867954	0.240991	16.2861	0	1
sp|Q32MZ4|LRRF1_HUMAN	LRRFIP1	Q32MZ4	Q32MZ4	Leucine-rich repeat flightless-interacting protein 1 OS=Homo sapiens GN=LRRFIP1 PE=1 SV=2	1	M	PM				Nuc		Yes	592.058	540.058	550.303	692.778	378.745	505.718	533.459	537.04	598.656	0.91217	1.2589	1.33525	1.16877	1.11846	0.397238	0.239719	16.2479	0	1
sp|Q9UGH3|S23A2_HUMAN	SLC23A2	Q9UGH3	Q9UGH3	Solute carrier family 23 member 2 OS=Homo sapiens GN=SLC23A2 PE=1 SV=1	4	M	PM						Yes	238.112	278.238	232.929	307.315	326.206	355.22	447.905	440.235	403.859	1.16852	1.31935	1.08895	1.19227	0.90945	0.290908	0.717131	16.2407	0	0
sp|P00742|FA10_HUMAN	F10	P00742	P00742	Coagulation factor X OS=Homo sapiens GN=F10 PE=1 SV=2	2	M	PM			XC			Yes	175.546	199.54	132.649	176.232	170.163	149.926	191.331	196.427	223.931	1.13668	1.32856	0.881075	1.11544	1.15501	0.60396	0.268708	16.2405	0	1
sp|Q4KMG0|CDON_HUMAN	CDON	Q4KMG0	Q4KMG0	Cell adhesion molecule-related/down-regulated by oncogenes OS=Homo sapiens GN=CDON PE=1 SV=2	7	M	PM		CS				Yes	2024.37	1594.06	3457.36	2516	1046.68	1091.48	426.613	459.294	370.271	0.787437	0.727722	1.0428	0.852654	0.835914	0.218875	0.11221	16.2153	0	1
sp|A2RU67|F234B_HUMAN	FAM234B	A2RU67	A2RU67	Protein FAM234B OS=Homo sapiens GN=FAM234B PE=1 SV=1	1	M						ShG	Yes	184.436	233.536	194.434	199.002	173.792	155.691	214.429	189.952	192.498	1.26621	1.02349	0.895842	1.06185	0.952064	0.838695	0.994381	16.2002	0	0
sp|Q13634|CAD18_HUMAN	CDH18	Q13634	Q13634	Cadherin-18 OS=Homo sapiens GN=CDH18 PE=2 SV=1	1	M	PM						Yes	41.8793	31.9944	34.2281	23.1028	28.9193	28.5536	51.9088	43.471	38.9547	0.763968	0.674968	0.987354	0.808763	0.816832	0.116107	0.0529383	16.1747	0	1
sp|Q8WUG5|S22AH_HUMAN	SLC22A17	Q8WUG5	Q8WUG5	Solute carrier family 22 member 17 OS=Homo sapiens GN=SLC22A17 PE=2 SV=1	1	M	PM						Yes	153.287	132.508	185.224	135.25	151.801	133.329	144.737	125.296	149.302	0.864448	0.730197	0.878311	0.824319	1.1058	0.164676	0.665859	16.1428	0	1
sp|P01023|A2MG_HUMAN	A2M	P01023	P01023	Alpha-2-macroglobulin OS=Homo sapiens GN=A2M PE=1 SV=3	7					XC			Yes	1152.54	906.098	843.528	947.41	816.663	682.348	1901.06	2077.19	1845.55	0.786173	1.12315	0.835532	0.914952	0.927822	0.435575	0.426016	16.1421	0	1
sp|Q9H4G0|E41L1_HUMAN	EPB41L1	Q9H4G0	Q9H4G0	Band 4.1-like protein 1 OS=Homo sapiens GN=EPB41L1 PE=1 SV=2	1	M	PM						Yes	480.569	516.297	522.876	647.89	461.048	405.963	231.812	261.58	323.278	1.07435	1.23909	0.880522	1.06465	1.31043	0.821412	0.135479	16.1048	0	1
sp|Q9HB63|NET4_HUMAN	NTN4	Q9HB63	Q9HB63	Netrin-4 OS=Homo sapiens GN=NTN4 PE=1 SV=2	4	M	PM						Yes	398.338	409.463	384.111	478.074	446.959	465.853	598.366	660.978	540.87	1.02793	1.24463	1.04227	1.10494	0.858971	0.60044	0.802202	16.0747	0	0
sp|P51572-2|BAP31_HUMAN	BCAP31	P51572-2	P51572	Isoform 2 of B-cell receptor-associated protein 31 OS=Homo sapiens GN=BCAP31	3	M	PM						Yes	491.736	560.203	335.773	450.048	361.058	498.286	585.957	674.024	622.396	1.13924	1.34033	1.38007	1.28655	0.987946	0.113742	0.274653	16.0711	0	1
sp|Q9BXP2|S12A9_HUMAN	SLC12A9	Q9BXP2	Q9BXP2	Solute carrier family 12 member 9 OS=Homo sapiens GN=SLC12A9 PE=1 SV=1	3	M	PM						Yes	213.103	204.755	200.22	206.143	204.637	258.985	295.743	271.962	256.423	0.960824	1.02958	1.26558	1.08533	0.903368	0.705431	0.906721	15.9997	0	0
sp|Q9Y289|SC5A6_HUMAN	SLC5A6	Q9Y289	Q9Y289	Sodium-dependent multivitamin transporter OS=Homo sapiens GN=SLC5A6 PE=2 SV=2	18	M	PM						Yes	1686.56	1815.12	1655.66	1918.65	2462.68	2458.12	3490.31	3358.35	2762.21	1.07622	1.15884	0.998149	1.07774	0.806641	0.715236	0.522306	15.9832	0	1
sp|P16152|CBR1_HUMAN	CBR1	P16152	P16152	Carbonyl reductase [NADPH] 1 OS=Homo sapiens GN=CBR1 PE=1 SV=3	1					XC			Yes	159.029	117.004	97.9177	101.631	94.0204	95.1795	108.069	116.84	124.011	0.735739	1.03792	1.01233	0.928662	1.10276	0.496516	0.952586	15.9653	0	0
sp|Q9Y2G3|AT11B_HUMAN	ATP11B	Q9Y2G3	Q9Y2G3	Probable phospholipid-transporting ATPase IF OS=Homo sapiens GN=ATP11B PE=1 SV=2	2	M	PM						Yes	74.3666	94.7505	73.4927	94.3886	64.0162	85.3479	91.5197	82.9372	82.2996	1.2741	1.28433	1.33322	1.29722	0.943495	0.0965694	0.350496	15.9532	0	1
sp|P19022|CADH2_HUMAN	CDH2	P19022	P19022	Cadherin-2 OS=Homo sapiens GN=CDH2 PE=1 SV=4	65	M	PM						Yes	7498.33	9460.34	6676.23	7655.43	9249.83	10807.6	12365.4	12985.9	11125.5	1.26166	1.14667	1.16841	1.19225	0.877706	0.283741	0.834285	15.9415	0	0
sp|Q86VE9-4|SERC5_HUMAN	SERINC5	Q86VE9-4	Q86VE9	Isoform 4 of Serine incorporator 5 OS=Homo sapiens GN=SERINC5	2	M	PM						Yes	183.612	218.999	167.774	193.622	199.598	238.715	306.653	274.825	249.49	1.19273	1.15407	1.19598	1.18092	0.858122	0.31209	0.948389	15.9408	0	0
sp|P17252|KPCA_HUMAN	PRKCA	P17252	P17252	Protein kinase C alpha type OS=Homo sapiens GN=PRKCA PE=1 SV=4	22	M	PM						Yes	3880.89	4819.24	3201.05	4964.21	4051.56	4597.67	4110.46	4024.89	4650.84	1.24179	1.55081	1.13479	1.30913	1.14337	0.0957822	0.0686105	15.893	0	1
sp|Q96JQ0|PCD16_HUMAN	DCHS1	Q96JQ0	Q96JQ0	Protocadherin-16 OS=Homo sapiens GN=DCHS1 PE=1 SV=1	94	M	PM						Yes	13991.3	15776.1	13223.2	16754.1	13753	17461.7	7516.02	7870.66	7001.93	1.12756	1.26702	1.26966	1.22141	0.910129	0.216828	0.628027	15.8761	0	1
sp|Q9ULC3|RAB23_HUMAN	RAB23	Q9ULC3	Q9ULC3	Ras-related protein Rab-23 OS=Homo sapiens GN=RAB23 PE=1 SV=1	1	M	PM						Yes	261.363	316.765	185.966	243.885	255.987	226.89	202.802	214.378	241.646	1.21197	1.31145	0.886333	1.13659	1.15847	0.515202	0.22723	15.8502	0	1
sp|P62937|PPIA_HUMAN	PPIA	P62937	P62937	Peptidyl-prolyl cis-trans isomerase A OS=Homo sapiens GN=PPIA PE=1 SV=2	20	M				XC	Nuc		Yes	5314.47	6299.15	3556.58	5145.97	5223	5536.87	4575.01	4459.84	4802.4	1.18528	1.44689	1.06009	1.23075	1.06308	0.214872	0.22886	15.8381	0	1
sp|P35442|TSP2_HUMAN	THBS2	P35442	P35442	Thrombospondin-2 OS=Homo sapiens GN=THBS2 PE=1 SV=2	3	M				XC			Yes	404.176	312.507	263.935	274.538	579.809	425.962	347.428	327.685	295.775	0.773195	1.04017	0.734658	0.849341	0.876222	0.209977	0.164019	15.8225	0	1
sp|P17301|ITA2_HUMAN	ITGA2	P17301	P17301	Integrin alpha-2 OS=Homo sapiens GN=ITGA2 PE=1 SV=1	149	M	PM		CS				Yes	24815.9	29383	26296.8	34170.5	24875.9	26925.2	31386.2	29365.4	27591.9	1.18404	1.29942	1.08238	1.18861	0.908354	0.299521	0.730588	15.8155	0	0
sp|P05121|PAI1_HUMAN	SERPINE1	P05121	P05121	Plasminogen activator inhibitor 1 OS=Homo sapiens GN=SERPINE1 PE=1 SV=1	17	M	PM			XC			Yes	1573.66	1665.75	1776.33	1826.48	2240.17	1870.67	6451.86	7083.11	8579.08	1.05852	1.02823	0.835057	0.973937	1.26769	0.737994	0.342265	15.8023	0	1
sp|P43121|MUC18_HUMAN	MCAM	P43121	P43121	Cell surface glycoprotein MUC18 OS=Homo sapiens GN=MCAM PE=1 SV=2	105	M	PM			XC	Nuc		Yes	20588.5	21391	17335.1	17975.1	30130.6	33382.1	17242.5	17022.7	13336.8	1.03898	1.03692	1.10792	1.06127	0.778448	0.788992	0.387098	15.786	0	1
sp|Q4V9L6|TM119_HUMAN	TMEM119	Q4V9L6	Q4V9L6	Transmembrane protein 119 OS=Homo sapiens GN=TMEM119 PE=1 SV=1	30	M	PM						Yes	8639.14	7978.28	8726.66	8639.36	6505.23	7184.63	5277.7	4884.09	6830.6	0.923505	0.989996	1.10444	1.00598	1.34437	0.912494	0.167077	15.7391	0	1
sp|P05106|ITB3_HUMAN	ITGB3	P05106	P05106	Integrin beta-3 OS=Homo sapiens GN=ITGB3 PE=1 SV=2	47	M	PM		CS		Nuc		Yes	7668.96	10342.6	8907.8	11489.4	8951.85	12152.3	8852.59	8451.99	8428.41	1.34863	1.28981	1.35752	1.33199	0.974125	0.065079	0.229267	15.7351	0	1
sp|P35222|CTNB1_HUMAN	CTNNB1	P35222	P35222	Catenin beta-1 OS=Homo sapiens GN=CTNNB1 PE=1 SV=1	11	M	PM				Nuc		Yes	2018.29	2171.12	1610.84	1724.51	1672.14	1870.01	2641.34	2740.68	2139.45	1.07572	1.07057	1.11833	1.08821	0.795036	0.657473	0.513018	15.7324	0	1
sp|O15440|MRP5_HUMAN	ABCC5	O15440	O15440	Multidrug resistance-associated protein 5 OS=Homo sapiens GN=ABCC5 PE=1 SV=2	13	M	PM						Yes	2388.03	2657.71	2557.27	3191.13	2967.04	3482.17	2537.62	2377.43	2150.93	1.11293	1.24787	1.17362	1.17814	0.875239	0.323258	0.888374	15.6999	0	0
sp|O94813|SLIT2_HUMAN	SLIT2	O94813	O94813	Slit homolog 2 protein OS=Homo sapiens GN=SLIT2 PE=1 SV=1	52	M	PM		CS	XC			Yes	7858.65	9136.3	8191.98	9513.59	11740.4	11494.7	11046.7	12882.9	10162.7	1.16258	1.16133	0.979072	1.10099	0.849383	0.614545	0.753032	15.6391	0	0
sp|P06703|S10A6_HUMAN	S100A6	P06703	P06703	Protein S100-A6 OS=Homo sapiens GN=S100A6 PE=1 SV=1	4	M	PM				Nuc		Yes	737.562	910.144	676.584	779.806	645.508	563.173	684.521	679.875	881.675	1.23399	1.15256	0.87245	1.08633	1.2924	0.720823	0.129405	15.6382	0	1
sp|Q12841|FSTL1_HUMAN	FSTL1	Q12841	Q12841	Follistatin-related protein 1 OS=Homo sapiens GN=FSTL1 PE=1 SV=1	7					XC			Yes	1204.37	1246.17	1438.89	1384.51	1283.02	1370.41	1268.61	1113.35	902.595	1.0347	0.962212	1.06812	1.02168	0.75786	0.999451	0.245543	15.6354	0	1
sp|Q30201|HFE_HUMAN	HFE	Q30201	Q30201	Hereditary hemochromatosis protein OS=Homo sapiens GN=HFE PE=1 SV=1	6	M	PM			XC			Yes	1014.06	877.988	1082.69	834.937	1110.78	896.45	969.383	899.754	1031.59	0.865816	0.771167	0.807045	0.814676	1.10382	0.146993	0.629069	15.6104	0	1
sp|Q9H2H9|S38A1_HUMAN	SLC38A1	Q9H2H9	Q9H2H9	Sodium-coupled neutral amino acid transporter 1 OS=Homo sapiens GN=SLC38A1 PE=1 SV=1	6	M	PM						Yes	363.662	396.484	411.796	404.987	851.295	728.398	907.189	855.96	688.254	1.09025	0.983463	0.855634	0.976451	0.78071	0.753121	0.211363	15.5969	0	1
sp|Q9BXI6|TB10A_HUMAN	TBC1D10A	Q9BXI6	Q9BXI6	TBC1 domain family member 10A OS=Homo sapiens GN=TBC1D10A PE=1 SV=1	5	M	PM						Yes	650.505	470.483	454.214	482.881	470.592	413.798	487.559	477.609	467.042	0.723257	1.06311	0.879312	0.888561	0.967794	0.334064	0.461347	15.5615	0	1
sp|Q9UHW9-2|S12A6_HUMAN	SLC12A6	Q9UHW9-2	Q9UHW9	Isoform 2 of Solute carrier family 12 member 6 OS=Homo sapiens GN=SLC12A6	27	M	PM						Yes	5509.71	4816.21	5456.6	4740.48	5969.86	5220.4	8511.51	7975.77	9838.81	0.874131	0.86876	0.874459	0.87245	1.1935	0.315239	0.849037	15.5423	0	0
sp|Q9NRA2|S17A5_HUMAN	SLC17A5	Q9NRA2	Q9NRA2	Sialin OS=Homo sapiens GN=SLC17A5 PE=1 SV=2	2	M	PM						Yes	309.955	434.848	302.504	440.126	340.781	424.59	271.021	226.044	258.406	1.40294	1.45494	1.24593	1.36794	1.03973	0.0437806	0.10605	15.5015	1	1
sp|P27487|DPP4_HUMAN	DPP4	P27487	P27487	Dipeptidyl peptidase 4 OS=Homo sapiens GN=DPP4 PE=1 SV=2	103	M	PM		CS				Yes	20919	19756.2	29917.2	29124.3	11815.9	12027.6	19156	18756.9	25238.5	0.944411	0.973495	1.01791	0.978606	1.33139	0.785534	0.22234	15.4947	0	1
sp|Q8NFZ8|CADM4_HUMAN	CADM4	Q8NFZ8	Q8NFZ8	Cell adhesion molecule 4 OS=Homo sapiens GN=CADM4 PE=1 SV=1	1	M	PM						Yes	110.172	89.0998	98.4264	101.387	81.303	96.3792	90.2327	100.013	94.2971	0.80873	1.03008	1.18543	1.00808	0.991318	0.874946	0.956561	15.4846	0	0
sp|Q8N441|FGRL1_HUMAN	FGFRL1	Q8N441	Q8N441	Fibroblast growth factor receptor-like 1 OS=Homo sapiens GN=FGFRL1 PE=1 SV=1	2	M	PM						Yes	284.926	325.043	394.574	428.268	497.71	390.376	504.124	495.17	512.812	1.1408	1.08539	0.784346	1.00351	1.02635	0.846957	0.937012	15.4721	0	0
sp|P78324|SHPS1_HUMAN	SIRPA	P78324	P78324	Tyrosine-protein phosphatase non-receptor type substrate 1 OS=Homo sapiens GN=SIRPA PE=1 SV=2	1	M	PM						Yes	118.045	126.346	154.82	142.839	180.266	167.961	133.641	137.628	176.174	1.07032	0.922612	0.93174	0.97489	1.29889	0.757798	0.279947	15.4395	0	1
sp|Q9NZW5|MPP6_HUMAN	MPP6	Q9NZW5	Q9NZW5	MAGUK p55 subfamily member 6 OS=Homo sapiens GN=MPP6 PE=1 SV=2	8	M	PM						Yes	1050.76	930.065	924.745	1047.91	1344.59	1057.44	1762.18	1783.33	1718.54	0.885137	1.13319	0.786442	0.934922	0.969418	0.5242	0.620066	15.4264	0	1
sp|Q9NP72-2|RAB18_HUMAN	RAB18	Q9NP72-2	Q9NP72	Isoform 2 of Ras-related protein Rab-18 OS=Homo sapiens GN=RAB18	2	M	PM						Yes	298.611	344.348	256.622	286.674	413.516	349.39	405.15	445.113	389.247	1.15317	1.1171	0.844925	1.0384	0.915591	0.956589	0.78874	15.4224	0	0
sp|Q07954|LRP1_HUMAN	LRP1	Q07954	Q07954	Prolow-density lipoprotein receptor-related protein 1 OS=Homo sapiens GN=LRP1 PE=1 SV=2	312	M	PM						Yes	64886.3	64458.4	64956.2	61171.6	49123.5	50299.8	44385.7	45819.5	60346.6	0.993406	0.941736	1.02395	0.986363	1.33798	0.824052	0.200945	15.4068	0	1
sp|P19440|GGT1_HUMAN	GGT1	P19440	P19440	Gamma-glutamyltranspeptidase 1 OS=Homo sapiens GN=GGT1 PE=1 SV=2	11	M	PM			XC			Yes	2261.07	2239.91	2079.97	1914.75	1496.71	1527.92	1486.55	1288.86	1831.25	0.990644	0.920567	1.02085	0.977355	1.31962	0.776977	0.241431	15.343	0	1
sp|Q13217|DNJC3_HUMAN	DNAJC3	Q13217	Q13217	DnaJ homolog subfamily C member 3 OS=Homo sapiens GN=DNAJC3 PE=1 SV=1	1	M				XC			Yes	41.5188	53.7544	37.9364	46.1595	22.8397	27.9228	49.0128	43.2033	42.4493	1.2947	1.21676	1.22256	1.24467	0.920649	0.169577	0.529071	15.3183	0	1
sp|P41440|S19A1_HUMAN	SLC19A1	P41440	P41440	Folate transporter 1 OS=Homo sapiens GN=SLC19A1 PE=1 SV=3	7	M	PM						Yes	534.458	514.594	509.353	518.862	1067.45	951.663	1194.33	1176.51	856.42	0.962833	1.01867	0.891533	0.957678	0.72246	0.676677	0.0940527	15.3088	0	1
sp|O15258|RER1_HUMAN	RER1	O15258	O15258	Protein RER1 OS=Homo sapiens GN=RER1 PE=1 SV=1	4	M			CS				Yes	642.724	723.019	632.838	834.928	696.769	648.553	1054.18	1199.95	1166.29	1.12493	1.31934	0.9308	1.12502	1.0348	0.544848	0.510777	15.2708	0	1
sp|P04216|THY1_HUMAN	THY1	P04216	P04216	Thy-1 membrane glycoprotein OS=Homo sapiens GN=THY1 PE=1 SV=2	30	M	PM						Yes	3885.69	3973.05	3468.3	3423.83	3809.04	3088.82	4479.67	4530.42	5457.82	1.02248	0.987176	0.81092	0.940193	1.21149	0.57684	0.561798	15.2632	0	1
sp|P05156|CFAI_HUMAN	CFI	P05156	P05156	Complement factor I OS=Homo sapiens GN=CFI PE=1 SV=2	1	M				XC			Yes	192.693	185.292	160.79	200.076	147.151	128.477	355.705	396.916	400.745	0.961589	1.24433	0.873097	1.02634	1.06493	0.970246	0.718155	15.253	0	0
sp|Q6V0I7|FAT4_HUMAN	FAT4	Q6V0I7	Q6V0I7	Protocadherin Fat 4 OS=Homo sapiens GN=FAT4 PE=1 SV=2	32	M	PM						Yes	2959.72	3225.62	2395.97	2509.47	3575.09	3778.82	5753.49	5978.44	4607.41	1.08984	1.04737	1.05698	1.06473	0.785449	0.769902	0.419109	15.2223	0	1
sp|P31641|SC6A6_HUMAN	SLC6A6	P31641	P31641	Sodium- and chloride-dependent taurine transporter OS=Homo sapiens GN=SLC6A6 PE=1 SV=2	18	M	PM						Yes	4029	4011.48	4136.98	3979.1	4426.84	4501.09	2927.01	2731.03	2073.49	0.995653	0.961836	1.01677	0.991421	0.732935	0.851311	0.148081	15.2183	0	1
sp|O60462-3|NRP2_HUMAN	NRP2	O60462-3	O60462	Isoform A17 of Neuropilin-2 OS=Homo sapiens GN=NRP2	2	M	PM			XC			Yes	73.2103	98.9352	84.2987	96.0962	102.482	140.767	137.123	128.087	133.955	1.35138	1.13995	1.37358	1.2883	1.01018	0.111584	0.229662	15.1773	0	1
sp|Q96J02|ITCH_HUMAN	ITCH	Q96J02	Q96J02	E3 ubiquitin-protein ligase Itchy homolog OS=Homo sapiens GN=ITCH PE=1 SV=2	2	M	PM				Nuc		Yes	131.857	144.552	127.023	153.376	157.9	146.727	166.91	175.03	151.635	1.09628	1.20747	0.929237	1.07766	0.886908	0.735987	0.820145	15.159	0	0
sp|Q14542|S29A2_HUMAN	SLC29A2	Q14542	Q14542	Equilibrative nucleoside transporter 2 OS=Homo sapiens GN=SLC29A2 PE=1 SV=3	1	M	PM						Yes	114.76	109.993	108.999	87.49	180.869	129.688	92.0273	89.1569	92.5981	0.958455	0.802665	0.717029	0.82605	1.02214	0.161438	0.425741	15.1503	0	1
sp|P11047|LAMC1_HUMAN	LAMC1	P11047	P11047	Laminin subunit gamma-1 OS=Homo sapiens GN=LAMC1 PE=1 SV=3	30	M				XC			Yes	4781.59	5246.14	4748.13	5189.44	4391.85	3444.11	4449.51	4986.35	4515.74	1.09715	1.09294	0.784205	0.991434	0.957146	0.793442	0.77355	15.1436	0	0
sp|P04083|ANXA1_HUMAN	ANXA1	P04083	P04083	Annexin A1 OS=Homo sapiens GN=ANXA1 PE=1 SV=2	11	M	PM		CS	XC	Nuc		Yes	1211.03	1427.63	995.391	1427.55	1315.24	1484.77	1286.42	1295.96	1330.44	1.17886	1.43416	1.12889	1.2473	1.03039	0.17617	0.256755	15.1164	0	1
sp|Q96NT5|PCFT_HUMAN	SLC46A1	Q96NT5	Q96NT5	Proton-coupled folate transporter OS=Homo sapiens GN=SLC46A1 PE=1 SV=1	1	M	PM		CS				Yes	206.206	178.177	264.214	194.099	240.036	145.91	268.546	247.062	219.843	0.86407	0.734627	0.607869	0.735522	0.852754	0.0305386	0.0308092	15.0982	1	1
sp|Q9HC58|NCKX3_HUMAN	SLC24A3	Q9HC58	Q9HC58	Sodium/potassium/calcium exchanger 3 OS=Homo sapiens GN=SLC24A3 PE=2 SV=4	1	M	PM						Yes	35.9067	32.4415	40.2323	43.5606	50.4419	51.7955	55.5086	69.1394	48.6623	0.903494	1.08273	1.02684	1.00435	0.780796	0.903654	0.266062	15.0733	0	1
sp|Q8N6U8-6|GP161_HUMAN	GPR161	Q8N6U8-6	Q8N6U8	Isoform 6 of G-protein coupled receptor 161 OS=Homo sapiens GN=GPR161	3	M	PM						Yes	273.765	246.289	255.355	250.944	325.836	222.1	298.585	311.593	290.195	0.899636	0.982726	0.68163	0.854664	0.95118	0.225697	0.322525	15.0434	0	1
sp|Q9UKX5-2|ITA11_HUMAN	ITGA11	Q9UKX5-2	Q9UKX5	Isoform 2 of Integrin alpha-11 OS=Homo sapiens GN=ITGA11	73	M	PM						Yes	14888	12199.6	12893.2	9948.38	12561	10966.1	7717.28	7173.1	8172.98	0.819421	0.771599	0.873028	0.821349	1.09775	0.161857	0.637199	15.036	0	1
sp|P42892|ECE1_HUMAN	ECE1	P42892	P42892	Endothelin-converting enzyme 1 OS=Homo sapiens GN=ECE1 PE=1 SV=2	145	M	PM						Yes	23260	21156.6	28036.4	20698	25478	18431.3	20383.4	19383.1	19881.5	0.909571	0.738255	0.723419	0.790415	0.99991	0.0946094	0.276315	15.0325	0	1
sp|P50443|S26A2_HUMAN	SLC26A2	P50443	P50443	Sulfate transporter OS=Homo sapiens GN=SLC26A2 PE=1 SV=2	8	M	PM						Yes	1951.54	2477.18	2200.29	2889.96	2748.93	3058.69	2151.59	2015.11	1985.84	1.26935	1.31344	1.11269	1.23183	0.953195	0.198122	0.464253	14.9928	0	1
sp|P32418-3|NAC1_HUMAN	SLC8A1	P32418-3	P32418	Isoform 7 of Sodium/calcium exchanger 1 OS=Homo sapiens GN=SLC8A1	16	M	PM						Yes	2421.45	2928.13	2727.5	3149.55	2846.41	3321.51	3085.82	3006.29	2662.22	1.20925	1.15474	1.16691	1.17697	0.87399	0.323585	0.893925	14.9471	0	0
sp|Q04721|NOTC2_HUMAN	NOTCH2	Q04721	Q04721	Neurogenic locus notch homolog protein 2 OS=Homo sapiens GN=NOTCH2 PE=1 SV=3	55	M	PM		CS	XC	Nuc		Yes	6266.34	6935.99	6614.9	7569.63	9902.04	11009.7	8311.68	8800.9	7114.18	1.10686	1.14433	1.11186	1.12102	0.831456	0.515707	0.752263	14.9278	0	0
sp|P55058|PLTP_HUMAN	PLTP	P55058	P55058	Phospholipid transfer protein OS=Homo sapiens GN=PLTP PE=1 SV=1	1					XC			Yes	37.0107	39.1172	60.4943	51.0465	27.1248	32.9741	55.8394	50.1284	53.6543	1.05691	0.843824	1.21564	1.03879	1.01265	0.963824	0.852383	14.906	0	0
sp|O43795|MYO1B_HUMAN	MYO1B	O43795	O43795	Unconventional myosin-Ib OS=Homo sapiens GN=MYO1B PE=1 SV=3	14	M	PM						Yes	1928.41	2357.74	1607.85	2157.77	2038.11	2285.48	2758.39	2928.07	2725.1	1.22263	1.34202	1.12137	1.22868	0.958451	0.204807	0.456512	14.8545	0	1
sp|Q96S97|MYADM_HUMAN	MYADM	Q96S97	Q96S97	Myeloid-associated differentiation marker OS=Homo sapiens GN=MYADM PE=1 SV=2	3	M	PM						Yes	96.0699	115.044	84.5902	101.589	103.435	95.2457	169.597	175.825	164.354	1.1975	1.20095	0.92083	1.10643	0.951614	0.611599	0.836106	14.8074	0	0
sp|P35580-4|MYH10_HUMAN	MYH10	P35580-4	P35580	Isoform 4 of Myosin-10 OS=Homo sapiens GN=MYH10	15	M	PM				Nuc		Yes	3158.43	3047.64	2875.16	2259.78	1637.89	1662.88	1427.76	1566.94	1734.32	0.964923	0.785968	1.01526	0.92205	1.15826	0.491136	0.779922	14.7786	0	0
sp|P20339|RAB5A_HUMAN	RAB5A	P20339	P20339	Ras-related protein Rab-5A OS=Homo sapiens GN=RAB5A PE=1 SV=2	3	M	PM						Yes	260.408	288.708	235.702	283.31	307.455	296.26	227.285	247.742	208.303	1.10867	1.20198	0.963588	1.09142	0.877015	0.662444	0.831147	14.7633	0	0
sp|Q9NWD8|TM248_HUMAN	TMEM248	Q9NWD8	Q9NWD8	Transmembrane protein 248 OS=Homo sapiens GN=TMEM248 PE=1 SV=1	3	M						ShG	Yes	898.49	609.574	955.121	640.602	523.082	394.386	608.04	581.147	552.547	0.678443	0.670702	0.753966	0.701037	0.929285	0.0157863	0.0515076	14.7389	1	1
sp|P13726|TF_HUMAN	F3	P13726	P13726	Tissue factor OS=Homo sapiens GN=F3 PE=1 SV=1	16	M	PM		CS	XC			Yes	1438.14	1951.24	2276.94	2525.66	3672.96	3520.88	4897.42	4564.08	5216.2	1.35678	1.10923	0.958594	1.14153	1.10262	0.480367	0.309407	14.7319	0	1
sp|Q5R3F8|PPR29_HUMAN	ELFN2	Q5R3F8	Q5R3F8	Protein phosphatase 1 regulatory subunit 29 OS=Homo sapiens GN=ELFN2 PE=1 SV=1	2	M				XC			Yes	291.842	215.888	412.901	282.566	253.804	232.691	497.781	436.566	437.948	0.739743	0.684343	0.916813	0.7803	0.937442	0.0769172	0.14695	14.7289	0	1
sp|P10909-2|CLUS_HUMAN	CLU	P10909-2	P10909	Isoform 2 of Clusterin OS=Homo sapiens GN=CLU	8	M			CS	XC	Nuc		Yes	853.829	829.858	1173.61	1112.45	792.366	703.268	870.835	872.877	1088.89	0.971925	0.947892	0.887554	0.93579	1.24893	0.575356	0.472283	14.697	0	1
sp|Q9NWQ8|PHAG1_HUMAN	PAG1	Q9NWQ8	Q9NWQ8	Phosphoprotein associated with glycosphingolipid-enriched microdomains 1 OS=Homo sapiens GN=PAG1 PE=1 SV=2	1	M	PM						Yes	254.824	257.339	225.332	278.614	299.182	258.464	256.849	278.511	283.741	1.00987	1.23646	0.863901	1.03674	1.06	0.973114	0.697449	14.6627	0	0
sp|P49023-3|PAXI_HUMAN	PXN	P49023-3	P49023	Isoform Gamma of Paxillin OS=Homo sapiens GN=PXN	3	M	PM						Yes	169.259	214.9	173.535	216.617	173.702	176.963	223.554	217.491	212.19	1.26965	1.24826	1.01877	1.1789	0.962215	0.334048	0.574026	14.6606	0	1
sp|Q9H5V8|CDCP1_HUMAN	CDCP1	Q9H5V8	Q9H5V8	CUB domain-containing protein 1 OS=Homo sapiens GN=CDCP1 PE=1 SV=3	4	M	PM			XC			Yes	682.443	727.871	553.661	687.732	794.402	870.487	502.484	502.58	443.882	1.06657	1.24215	1.09578	1.13483	0.883291	0.47141	0.996137	14.6051	0	0
sp|Q13822-2|ENPP2_HUMAN	ENPP2	Q13822-2	Q13822	Isoform 2 of Ectonucleotide pyrophosphatase/phosphodiesterase family member 2 OS=Homo sapiens GN=ENPP2	9	M	PM			XC			Yes	1276.14	1210.14	1632.37	1460.42	1983.95	1579.32	1357.98	1448	1609.3	0.948282	0.894666	0.79605	0.879666	1.14705	0.332893	0.973339	14.5863	0	0
sp|Q12933-2|TRAF2_HUMAN	TRAF2	Q12933-2	Q12933	Isoform 2 of TNF receptor-associated factor 2 OS=Homo sapiens GN=TRAF2	1	M	PM						Yes	131.046	119.716	120.514	105.075	128.898	83.6889	136.167	157.965	133.17	0.913538	0.871891	0.649265	0.811564	0.905513	0.124046	0.148732	14.5788	0	1
sp|P0C0L5|CO4B_HUMAN	C4B	P0C0L5	P0C0L5	Complement C4-B OS=Homo sapiens GN=C4B PE=1 SV=2	3	M	PM			XC			Yes	231.341	206.61	256.007	213.466	148.556	172.163	187.562	210.733	197.642	0.893099	0.833827	1.15891	0.961946	0.992441	0.656325	0.800107	14.5501	0	0
sp|Q13885|TBB2A_HUMAN	TUBB2A	Q13885	Q13885	Tubulin beta-2A chain OS=Homo sapiens GN=TUBB2A PE=1 SV=1	1					XC	Nuc		Yes	133.386	134.802	97.6197	114.994	116.356	127.642	101.089	111.446	90.1993	1.01062	1.17798	1.097	1.0952	0.848796	0.634367	0.736787	14.4943	0	0
sp|Q15113|PCOC1_HUMAN	PCOLCE	Q15113	Q15113	Procollagen C-endopeptidase enhancer 1 OS=Homo sapiens GN=PCOLCE PE=1 SV=2	13					XC			Yes	1572.25	1371.16	2220.23	2089.93	1812.15	1603.52	1237.41	1099.7	1396.51	0.872101	0.941311	0.884874	0.899428	1.19507	0.41633	0.738304	14.4043	0	0
sp|P08962|CD63_HUMAN	CD63	P08962	P08962	CD63 antigen OS=Homo sapiens GN=CD63 PE=1 SV=2	21	M	PM		CS	XC			Yes	4491.18	4200.31	5020.61	4025.82	5723.86	4442.72	7086.35	6287.48	7189.48	0.935235	0.801859	0.776176	0.837756	1.07516	0.198593	0.627168	14.3929	0	1
sp|Q96F05|CK024_HUMAN	C11orf24	Q96F05	Q96F05	Uncharacterized protein C11orf24 OS=Homo sapiens GN=C11orf24 PE=1 SV=2	5	M	PM						Yes	346.039	458.378	180.527	192.107	224.028	282.572	309.385	317.6	310.301	1.32464	1.06414	1.26132	1.2167	0.989819	0.234528	0.400741	14.3813	0	1
sp|Q16563|SYPL1_HUMAN	SYPL1	Q16563	Q16563	Synaptophysin-like protein 1 OS=Homo sapiens GN=SYPL1 PE=1 SV=1	10	M	PM						Yes	1648.47	2118.8	1890.09	2399.98	2193.55	2550.45	1810.35	1641.12	1633.29	1.28531	1.26977	1.1627	1.23926	0.94643	0.180482	0.463053	14.2958	0	1
sp|Q9H8M9|EVA1A_HUMAN	EVA1A	Q9H8M9	Q9H8M9	Protein eva-1 homolog A OS=Homo sapiens GN=EVA1A PE=1 SV=1	2	M	PM						Yes	105.198	107.431	97.5729	95.3007	92.2058	90.477	144.804	141.822	107.139	1.02123	0.976713	0.981251	0.993066	0.747587	0.859945	0.177431	14.2888	0	1
sp|P01042|KNG1_HUMAN	KNG1	P01042	P01042	Kininogen-1 OS=Homo sapiens GN=KNG1 PE=1 SV=2	1	M	PM			XC			Yes	205.908	159.722	156.326	173.082	52.1166	51.3781	74.5604	91.5072	84.1874	0.775695	1.10719	0.985829	0.956237	1.01389	0.627081	0.853148	14.2062	0	0
sp|O94985|CSTN1_HUMAN	CLSTN1	O94985	O94985	Calsyntenin-1 OS=Homo sapiens GN=CLSTN1 PE=1 SV=1	5	M			CS		Nuc		Yes	845.058	569.801	551.659	501.918	542.758	512.805	649.974	650.662	553.7	0.674275	0.909835	0.944813	0.842974	0.85143	0.195465	0.120907	14.1896	0	1
sp|P40763|STAT3_HUMAN	STAT3	P40763	P40763	Signal transducer and activator of transcription 3 OS=Homo sapiens GN=STAT3 PE=1 SV=2	3	M	PM				Nuc		Yes	329.137	371.436	275.272	379.407	362.42	408.857	425.62	444.69	436.852	1.12851	1.37829	1.12813	1.21165	1.0039	0.246721	0.376082	14.1802	0	1
sp|Q8IUX7|AEBP1_HUMAN	AEBP1	Q8IUX7	Q8IUX7	Adipocyte enhancer-binding protein 1 OS=Homo sapiens GN=AEBP1 PE=1 SV=1	16					XC	Nuc		Yes	2274.61	1846.7	2198.27	1788.11	1193.32	1199.58	1245.2	1234.31	1349.02	0.811876	0.813418	1.00524	0.876846	1.08813	0.314905	0.816239	14.178	0	0
sp|Q9HCU0|CD248_HUMAN	CD248	Q9HCU0	Q9HCU0	Endosialin OS=Homo sapiens GN=CD248 PE=1 SV=1	61	M				XC			Yes	12821.5	11430.1	10867.2	11011.6	11047.7	13301.8	8223.48	7953.94	7516.96	0.891481	1.01329	1.20403	1.03627	0.929315	0.957957	0.840271	14.174	0	0
sp|P0CG48|UBC_HUMAN	UBC	P0CG48	P0CG48	Polyubiquitin-C OS=Homo sapiens GN=UBC PE=1 SV=3	37	M	PM			XC	Nuc		Yes	4502.93	5418.27	5669.36	6788.07	5207.42	5600.29	5835.22	5787.07	5188.76	1.20328	1.19733	1.07544	1.15868	0.892899	0.383914	0.877135	14.1708	0	0
sp|O76094|SRP72_HUMAN	SRP72	O76094	O76094	Signal recognition particle subunit SRP72 OS=Homo sapiens GN=SRP72 PE=1 SV=3	1	M	PM						Yes	57.0859	79.3659	39.5292	45.9416	51.8879	51.4624	67.032	73.591	80.6162	1.39029	1.16222	0.991801	1.18144	1.14656	0.34278	0.174546	14.1046	0	1
sp|Q8NFJ5|RAI3_HUMAN	GPRC5A	Q8NFJ5	Q8NFJ5	Retinoic acid-induced protein 3 OS=Homo sapiens GN=GPRC5A PE=1 SV=2	2	M	PM						Yes	133.095	125.865	114.309	122.914	193.359	172.657	325.479	374.583	272.494	0.945677	1.07528	0.892935	0.971296	0.778484	0.73642	0.201099	14.075	0	1
sp|P36957|ODO2_HUMAN	DLST	P36957	P36957	Dihydrolipoyllysine-residue succinyltransferase component of 2-oxoglutarate dehydrogenase complex, mitochondrial OS=Homo sapiens GN=DLST PE=1 SV=4	1	M	PM				Nuc		Yes	317.092	351.076	240.152	265.779	197.314	236.217	240.293	265.88	219.673	1.10718	1.10671	1.19716	1.13702	0.867976	0.456736	0.953052	14.0732	0	0
sp|P28300|LYOX_HUMAN	LOX	P28300	P28300	Protein-lysine 6-oxidase OS=Homo sapiens GN=LOX PE=1 SV=2	6					XC	Nuc		Yes	486.192	455.527	524.975	584.508	624.244	681.203	810.057	914.373	719.433	0.936929	1.1134	1.09125	1.04719	0.834401	0.874377	0.534247	14.0535	0	1
sp|P01889|1B07_HUMAN	HLA-B	P01889	P01889	HLA class I histocompatibility antigen, B-7 alpha chain OS=Homo sapiens GN=HLA-B PE=1 SV=3	1	M	PM		CS				Yes	262.533	231.632	273.57	261.483	255.009	310.823	180.178	210.521	207.014	0.882297	0.955816	1.21887	1.01899	1.05971	0.942685	0.753961	14.0388	0	0
sp|O95297|MPZL1_HUMAN	MPZL1	O95297	O95297	Myelin protein zero-like protein 1 OS=Homo sapiens GN=MPZL1 PE=1 SV=1	13	M	PM		CS				Yes	2973.41	2240.93	2704.39	2236.41	3882.51	4052.95	3158.78	3067.18	2895.76	0.753658	0.826956	1.0439	0.874839	0.930222	0.294627	0.329801	13.9948	0	1
sp|Q99500|S1PR3_HUMAN	S1PR3	Q99500	Q99500	Sphingosine 1-phosphate receptor 3 OS=Homo sapiens GN=S1PR3 PE=1 SV=2	7	M	PM						Yes	1079.82	1323.22	1480.43	1421.82	967.95	1065.66	849.839	752.156	733.66	1.22541	0.960409	1.10095	1.09559	0.915934	0.647416	0.997969	13.9862	0	0
sp|P60953|CDC42_HUMAN	CDC42	P60953	P60953	Cell division control protein 42 homolog OS=Homo sapiens GN=CDC42 PE=1 SV=2	3	M	PM						Yes	461.819	508.264	268.15	360.536	405.618	412.784	592.594	629.985	628.223	1.10057	1.34453	1.01767	1.15426	1.0277	0.420899	0.448261	13.9769	0	1
sp|P98155|VLDLR_HUMAN	VLDLR	P98155	P98155	Very low-density lipoprotein receptor OS=Homo sapiens GN=VLDLR PE=1 SV=1	5	M	PM		CS		Nuc		Yes	1109.61	1396.29	1438.85	1711.65	1890.75	2099.38	583.158	565.405	527.452	1.25836	1.18959	1.11034	1.1861	0.918456	0.301602	0.694826	13.9557	0	0
sp|Q9HCK4-3|ROBO2_HUMAN	ROBO2	Q9HCK4-3	Q9HCK4	Isoform 3 of Roundabout homolog 2 OS=Homo sapiens GN=ROBO2	77	M			CS				Yes	14176.8	12632.9	17704.6	13877.4	8635.7	7196.53	12592.1	11987.7	13392.6	0.891096	0.78383	0.833346	0.83609	1.08973	0.19858	0.671089	13.9348	0	0
sp|Q99985|SEM3C_HUMAN	SEMA3C	Q99985	Q99985	Semaphorin-3C OS=Homo sapiens GN=SEMA3C PE=2 SV=2	3					XC			Yes	373.401	398.48	351.051	417.753	340.833	357.716	357.782	373.254	314.207	1.06716	1.19001	1.04953	1.10223	0.859619	0.601203	0.804297	13.9105	0	0
sp|Q86VZ4|LRP11_HUMAN	LRP11	Q86VZ4	Q86VZ4	Low-density lipoprotein receptor-related protein 11 OS=Homo sapiens GN=LRP11 PE=2 SV=2	1	M	PM						Yes	45.0763	42.1046	39.469	44.1468	43.9283	45.7908	68.3478	67.507	55.8993	0.934074	1.11852	1.0424	1.03166	0.822927	0.955505	0.452451	13.9029	0	1
sp|P30530|UFO_HUMAN	AXL	P30530	P30530	Tyrosine-protein kinase receptor UFO OS=Homo sapiens GN=AXL PE=1 SV=3	78	M	PM		CS	XC			Yes	7889.04	7516.85	10710.4	9202.82	13798.7	11324.6	14082.6	13800.5	9634.94	0.952821	0.859245	0.820703	0.87759	0.691095	0.327463	0.0229434	13.8334	0	1
sp|Q7Z3B1|NEGR1_HUMAN	NEGR1	Q7Z3B1	Q7Z3B1	Neuronal growth regulator 1 OS=Homo sapiens GN=NEGR1 PE=1 SV=3	10	M	PM						Yes	1270.43	1647.27	1228.84	1589.42	1955.45	2226.25	1951.88	2035.68	1942.02	1.29663	1.29343	1.13849	1.24285	0.974041	0.175874	0.381177	13.8334	0	1
sp|O75131|CPNE3_HUMAN	CPNE3	O75131	O75131	Copine-3 OS=Homo sapiens GN=CPNE3 PE=1 SV=1	15	M	PM				Nuc		Yes	2958.85	3416.28	2243.81	3150.89	3349.75	3581.7	3229.31	3289.25	3499.72	1.1546	1.40426	1.06924	1.20937	1.07377	0.258314	0.239439	13.7958	0	1
sp|Q86XR7-2|TCAM2_HUMAN	TICAM2	Q86XR7-2	Q86XR7	Isoform 2 of TIR domain-containing adapter molecule 2 OS=Homo sapiens GN=TICAM2	1	M	PM						Yes	291.878	308.09	224.303	200.215	176.434	190.405	338.091	376.016	292.727	1.05555	0.892606	1.07919	1.00911	0.81984	0.924266	0.383047	13.761	0	1
sp|Q9H2K8|TAOK3_HUMAN	TAOK3	Q9H2K8	Q9H2K8	Serine/threonine-protein kinase TAO3 OS=Homo sapiens GN=TAOK3 PE=1 SV=2	8	M	PM				Nuc		Yes	1750.29	2103.1	1504.94	1609.13	1367.52	1373.68	1402.81	1393.37	1225.24	1.20157	1.06923	1.00451	1.09177	0.876366	0.654045	0.834453	13.7567	0	0
sp|Q92508|PIEZ1_HUMAN	PIEZO1	Q92508	Q92508	Piezo-type mechanosensitive ion channel component 1 OS=Homo sapiens GN=PIEZO1 PE=1 SV=4	30	M	PM						Yes	2647.89	3418.25	2724.78	3581.85	3352.09	4269.12	4370.17	5036	4619.29	1.29094	1.31455	1.27357	1.29302	0.982184	0.101002	0.269478	13.7413	0	1
sp|Q86SJ2|AMGO2_HUMAN	AMIGO2	Q86SJ2	Q86SJ2	Amphoterin-induced protein 2 OS=Homo sapiens GN=AMIGO2 PE=1 SV=1	13	M	PM				Nuc		Yes	1685	1956.75	1634.5	2012.41	1578.36	2271.79	2045.33	1936.82	2110.67	1.16128	1.23121	1.43933	1.27728	1.06007	0.126812	0.167446	13.7286	0	1
sp|O14494-2|PLPP1_HUMAN	PLPP1	O14494-2	O14494	Isoform 2 of Phospholipid phosphatase 1 OS=Homo sapiens GN=PLPP1	2	M	PM						Yes	189.579	179.097	195.46	192	160.278	127.797	205.542	192.218	226.483	0.944707	0.982296	0.797346	0.908116	1.13879	0.439249	0.88844	13.7047	0	0
sp|P49841-2|GSK3B_HUMAN	GSK3B	P49841-2	P49841	Isoform 2 of Glycogen synthase kinase-3 beta OS=Homo sapiens GN=GSK3B	1	M	PM				Nuc		Yes	67.0165	86.1255	57.1541	75.3805	68.6309	73.7015	88.1968	78.7798	84.3669	1.28514	1.3189	1.07388	1.22597	1.01052	0.213857	0.331228	13.6679	0	1
sp|Q96QD8|S38A2_HUMAN	SLC38A2	Q96QD8	Q96QD8	Sodium-coupled neutral amino acid transporter 2 OS=Homo sapiens GN=SLC38A2 PE=1 SV=2	16	M	PM						Yes	882.544	956.97	950.241	866	2385.01	1861.56	6851.31	6609.22	6078.72	1.08433	0.911347	0.780524	0.925401	0.903191	0.493483	0.394845	13.6631	0	1
sp|Q9Y5F2|PCDBB_HUMAN	PCDHB11	Q9Y5F2	Q9Y5F2	Protocadherin beta-11 OS=Homo sapiens GN=PCDHB11 PE=2 SV=1	3	M	PM						Yes	694.876	616.3	968.718	820.775	572.035	632.242	482.71	451.077	519.444	0.886921	0.84728	1.10525	0.946484	1.11256	0.59831	0.833421	13.654	0	0
sp|Q6UWE0|LRSM1_HUMAN	LRSAM1	Q6UWE0	Q6UWE0	E3 ubiquitin-protein ligase LRSAM1 OS=Homo sapiens GN=LRSAM1 PE=1 SV=1	1	M				XC			Yes	39.6272	32.8742	37.1845	25.5895	48.8675	44.5229	92.1396	38.1517	46.4735	0.829586	0.688176	0.911095	0.809619	0.713379	0.127096	0.0118134	13.6453	0	1
sp|Q00610|CLH1_HUMAN	CLTC	Q00610	Q00610	Clathrin heavy chain 1 OS=Homo sapiens GN=CLTC PE=1 SV=5	15	M	PM			XC			Yes	2408.91	2054.06	1897.41	1651.58	1158.36	1280.03	1604.15	1716.95	1825.61	0.852691	0.870437	1.10503	0.942721	1.0994	0.579783	0.891634	13.628	0	0
sp|O75386-2|TULP3_HUMAN	TULP3	O75386-2	O75386	Isoform 2 of Tubby-related protein 3 OS=Homo sapiens GN=TULP3	3	M	PM			XC	Nuc		Yes	368.994	363.743	362.974	347.459	480.371	344.208	549.748	584.573	541.165	0.985768	0.957254	0.716546	0.886523	0.954166	0.334139	0.423195	13.6254	0	1
sp|O14936|CSKP_HUMAN	CASK	O14936	O14936	Peripheral plasma membrane protein CASK OS=Homo sapiens GN=CASK PE=1 SV=3	2	M	PM						Yes	230.056	225.295	250.798	239.424	221.947	212.427	234.328	260.287	181.412	0.979307	0.954652	0.957108	0.963689	0.733549	0.71299	0.116318	13.6225	0	1
sp|Q9H7F0|AT133_HUMAN	ATP13A3	Q9H7F0	Q9H7F0	Probable cation-transporting ATPase 13A3 OS=Homo sapiens GN=ATP13A3 PE=1 SV=4	17	M	PM						Yes	1465.69	1909.11	1662.98	2370.7	3092.74	4081.7	4508.74	4320.31	4607.33	1.30253	1.42557	1.31977	1.34929	1.04367	0.053549	0.114856	13.5565	0	1
sp|O76082-3|S22A5_HUMAN	SLC22A5	O76082-3	O76082	Isoform 3 of Solute carrier family 22 member 5 OS=Homo sapiens GN=SLC22A5	1	M	PM						Yes	39.1627	44.3333	30.6353	40.1622	34.0198	35.9803	34.3847	36.5426	34.4668	1.13203	1.31098	1.05763	1.16688	0.97189	0.36779	0.572214	13.4896	0	1
sp|P09543|CN37_HUMAN	CNP	P09543	P09543	2',3'-cyclic-nucleotide 3'-phosphodiesterase OS=Homo sapiens GN=CNP PE=1 SV=2	11	M	PM			XC	Nuc		Yes	1907.27	1967.77	1332.72	1732.55	1802.92	1815.24	1991.24	1915.8	1967.66	1.03172	1.30001	1.00683	1.11285	1.00724	0.580298	0.618176	13.4756	0	1
sp|Q8N0X7|SPG20_HUMAN	SPG20	Q8N0X7	Q8N0X7	Spartin OS=Homo sapiens GN=SPG20 PE=1 SV=1	4	M	PM						Yes	289.565	365.231	269.225	291.162	354.846	373.879	452.121	449.327	417.006	1.26131	1.08148	1.05364	1.13214	0.925191	0.485797	0.839251	13.4627	0	0
sp|P02788|TRFL_HUMAN	LTF	P02788	P02788	Lactotransferrin OS=Homo sapiens GN=LTF PE=1 SV=6	3				CS	XC	Nuc		Yes	360.318	367.305	429.928	384.763	426.795	382.142	498.256	449.361	352.287	1.01939	0.894949	0.895377	0.936573	0.743522	0.573879	0.0995585	13.4398	0	1
sp|P35221-2|CTNA1_HUMAN	CTNNA1	P35221-2	P35221	Isoform 2 of Catenin alpha-1 OS=Homo sapiens GN=CTNNA1	26	M	PM						Yes	5491.27	5866.13	3694.47	4291.42	4575.29	5362.37	6313.32	6769.56	5760.19	1.06827	1.16158	1.17203	1.13396	0.88057	0.46886	0.9948	13.4035	0	0
sp|P04114|APOB_HUMAN	APOB	P04114	P04114	Apolipoprotein B-100 OS=Homo sapiens GN=APOB PE=1 SV=2	3	M	PM			XC			Yes	223.71	205.839	185.082	220.921	222.264	225.422	377.526	362.75	337.499	0.920115	1.19364	1.01421	1.04266	0.911819	0.914095	0.801267	13.4023	0	0
sp|O75762|TRPA1_HUMAN	TRPA1	O75762	O75762	Transient receptor potential cation channel subfamily A member 1 OS=Homo sapiens GN=TRPA1 PE=1 SV=3	2	M	PM						Yes	160.706	195.068	165.849	193.172	158.839	185.821	172.026	181.243	160.135	1.21382	1.16475	1.16987	1.18281	0.906593	0.306948	0.74525	13.3871	0	0
sp|Q14156|EFR3A_HUMAN	EFR3A	Q14156	Q14156	Protein EFR3 homolog A OS=Homo sapiens GN=EFR3A PE=1 SV=2	2	M	PM						Yes	659.124	577.342	395.094	444.918	510.496	584.227	659.201	618.814	603.911	0.875923	1.12611	1.14443	1.04882	0.945077	0.889691	0.945033	13.3423	0	0
sp|P36021|MOT8_HUMAN	SLC16A2	P36021	P36021	Monocarboxylate transporter 8 OS=Homo sapiens GN=SLC16A2 PE=1 SV=2	4	M	PM						Yes	322.524	433.801	392.918	565.921	432.989	514.137	446.6	395.22	454.801	1.34502	1.4403	1.18741	1.32425	1.08052	0.0743993	0.101144	13.3395	0	1
sp|Q9H223|EHD4_HUMAN	EHD4	Q9H223	Q9H223	EH domain-containing protein 4 OS=Homo sapiens GN=EHD4 PE=1 SV=1	6	M	PM				Nuc		Yes	1322.68	1178.23	900.462	1054.71	1117.51	997.484	1190.35	1216.28	1261.69	0.890786	1.1713	0.892597	0.984893	1.04851	0.777578	0.909978	13.3366	0	0
sp|P23528|COF1_HUMAN	CFL1	P23528	P23528	Cofilin-1 OS=Homo sapiens GN=CFL1 PE=1 SV=3	9	M				XC	Nuc		Yes	2182.34	2390.85	1468.66	2027.18	2260.85	2894.22	2642.17	2884.15	2915.31	1.09554	1.38029	1.28014	1.25199	1.05506	0.165943	0.205956	13.3192	0	1
sp|P30041|PRDX6_HUMAN	PRDX6	P30041	P30041	Peroxiredoxin-6 OS=Homo sapiens GN=PRDX6 PE=1 SV=3	8	M				XC			Yes	1443.43	1445.68	1012.21	1295.18	1174.54	1443.19	970.639	1002.52	996.036	1.00156	1.27955	1.22873	1.16995	1.00958	0.363819	0.456287	13.3094	0	1
sp|P13861|KAP2_HUMAN	PRKAR2A	P13861	P13861	cAMP-dependent protein kinase type II-alpha regulatory subunit OS=Homo sapiens GN=PRKAR2A PE=1 SV=2	1	M	PM						Yes	41.1459	35.5304	32.9876	34.0015	27.9315	31.5086	38.1449	37.1428	33.2313	0.863522	1.03074	1.12807	1.00744	0.88278	0.902921	0.578442	13.3084	0	1
sp|Q99755|PI51A_HUMAN	PIP5K1A	Q99755	Q99755	Phosphatidylinositol 4-phosphate 5-kinase type-1 alpha OS=Homo sapiens GN=PIP5K1A PE=1 SV=1	1	M	PM				Nuc		Yes	40.3488	44.4482	35.6156	36.1228	35.4149	34.4449	42.045	45.7288	35.5413	1.1016	1.01424	0.972609	1.02948	0.809838	0.959561	0.407991	13.2952	0	1
sp|Q7Z7G0|TARSH_HUMAN	ABI3BP	Q7Z7G0	Q7Z7G0	Target of Nesh-SH3 OS=Homo sapiens GN=ABI3BP PE=1 SV=1	8					XC			Yes	490.886	707.58	558.41	685.175	589.385	624.828	1200.88	1366.55	1501.87	1.44143	1.22701	1.06014	1.24286	1.16994	0.189649	0.0907069	13.2849	0	1
sp|P12111|CO6A3_HUMAN	COL6A3	P12111	P12111	Collagen alpha-3(VI) chain OS=Homo sapiens GN=COL6A3 PE=1 SV=5	277					XC			Yes	77813.1	64832.2	74671.6	53398.1	42897	31033.5	31170.3	32678.9	30553.3	0.833178	0.715106	0.723443	0.757243	0.957045	0.0540147	0.142008	13.2379	0	1
sp|P01024|CO3_HUMAN	C3	P01024	P01024	Complement C3 OS=Homo sapiens GN=C3 PE=1 SV=2	4	M	PM			XC			Yes	272.438	197.642	276.948	239.378	148.411	146.657	400.144	462.211	418.788	0.725456	0.864344	0.988184	0.859328	0.971265	0.249274	0.394025	13.2236	0	1
sp|Q15286|RAB35_HUMAN	RAB35	Q15286	Q15286	Ras-related protein Rab-35 OS=Homo sapiens GN=RAB35 PE=1 SV=1	6	M	PM						Yes	1438.83	1583.56	933.435	1273.76	1405.2	1501.13	1417.02	1600.15	1586.36	1.10059	1.36459	1.06827	1.17782	1.05155	0.34145	0.336451	13.1857	0	1
sp|Q14439|GP176_HUMAN	GPR176	Q14439	Q14439	Probable G-protein coupled receptor 176 OS=Homo sapiens GN=GPR176 PE=2 SV=1	24	M	PM						Yes	2827.61	2834.1	2924.11	3125.53	3905.79	4361.87	4161.63	3910.74	3355.25	1.00229	1.06888	1.11677	1.06265	0.831292	0.784771	0.573295	13.1831	0	1
sp|Q04771|ACVR1_HUMAN	ACVR1	Q04771	Q04771	Activin receptor type-1 OS=Homo sapiens GN=ACVR1 PE=1 SV=1	12	M	PM						Yes	1236.1	1359.69	1232.36	1379.55	1472.02	1470.24	1789.6	1728.65	1483.86	1.09998	1.11944	0.998795	1.07274	0.843522	0.73623	0.648963	13.1739	0	1
sp|P17936-2|IBP3_HUMAN	IGFBP3	P17936-2	P17936	Isoform 2 of Insulin-like growth factor-binding protein 3 OS=Homo sapiens GN=IGFBP3	3					XC	Nuc		Yes	222.35	251.32	343.204	381.701	299.641	278.713	949.394	1116.75	1353.58	1.13029	1.11217	0.930157	1.05754	1.31025	0.825842	0.13664	13.1219	0	1
sp|P19823|ITIH2_HUMAN	ITIH2	P19823	P19823	Inter-alpha-trypsin inhibitor heavy chain H2 OS=Homo sapiens GN=ITIH2 PE=1 SV=2	7					XC			Yes	2542.62	1737.16	1360.77	1246.63	621.076	520.003	834.553	849.648	787.539	0.683213	0.916119	0.837262	0.812198	0.935208	0.131117	0.201421	13.1189	0	1
sp|O75083|WDR1_HUMAN	WDR1	O75083	O75083	WD repeat-containing protein 1 OS=Homo sapiens GN=WDR1 PE=1 SV=4	4					XC			Yes	665.053	636.099	424.229	474.713	481.174	633.527	642.339	687.328	745.054	0.956464	1.119	1.31663	1.1307	1.12066	0.514789	0.291355	13.0902	0	1
sp|Q96RD7|PANX1_HUMAN	PANX1	Q96RD7	Q96RD7	Pannexin-1 OS=Homo sapiens GN=PANX1 PE=1 SV=4	18	M	PM						Yes	2616.82	2764.26	2939.65	3333.9	3707.91	4073.49	3952.3	3993.23	3379.82	1.05635	1.13412	1.0986	1.09635	0.850748	0.621637	0.753563	13.0297	0	0
sp|P07550|ADRB2_HUMAN	ADRB2	P07550	P07550	Beta-2 adrenergic receptor OS=Homo sapiens GN=ADRB2 PE=1 SV=3	3	M	PM				Nuc		Yes	348.816	320.717	409.959	378.08	478.32	355.714	573.822	529.12	406.775	0.919445	0.922239	0.743675	0.861786	0.737617	0.264986	0.0380132	13.0138	0	1
sp|Q96AC1-3|FERM2_HUMAN	FERMT2	Q96AC1-3	Q96AC1	Isoform 3 of Fermitin family homolog 2 OS=Homo sapiens GN=FERMT2	11	M	PM		CS		Nuc		Yes	2204.99	2652.42	1881.64	2546.98	2115.38	2451.61	1876.49	1912.37	1893.82	1.20292	1.35359	1.15894	1.23848	0.99968	0.1847	0.3284	13.0121	0	1
sp|Q96D31|CRCM1_HUMAN	ORAI1	Q96D31	Q96D31	Calcium release-activated calcium channel protein 1 OS=Homo sapiens GN=ORAI1 PE=1 SV=2	5	M	PM						Yes	687.219	850.449	683.106	884.798	798.403	1064.3	924.163	915.717	921.326	1.23752	1.29526	1.33304	1.2886	1.00151	0.106603	0.239409	12.9972	0	1
sp|P69905|HBA_HUMAN	HBA1	P69905	P69905	Hemoglobin subunit alpha OS=Homo sapiens GN=HBA1 PE=1 SV=2	4	M				XC			Yes	512.779	474.484	736.409	866.079	403.808	356.286	707.142	968.695	885.989	0.925319	1.17608	0.882315	0.994573	1.05737	0.827956	0.842547	12.992	0	0
sp|Q92729|PTPRU_HUMAN	PTPRU	Q92729	Q92729	Receptor-type tyrosine-protein phosphatase U OS=Homo sapiens GN=PTPRU PE=1 SV=2	4	M	PM						Yes	593.176	526.413	806.706	664.366	497.613	417.782	324.73	307.252	346.473	0.887447	0.823554	0.839572	0.850191	1.09646	0.240811	0.751371	12.9547	0	0
sp|O95980|RECK_HUMAN	RECK	O95980	O95980	Reversion-inducing cysteine-rich protein with Kazal motifs OS=Homo sapiens GN=RECK PE=1 SV=1	22	M	PM						Yes	3110.75	3892.7	4039.02	4435.55	2620.71	3212.99	2045.43	2101.05	3140.58	1.25137	1.09818	1.226	1.19185	1.51482	0.287166	0.0065861	12.9199	0	1
sp|Q92888-3|ARHG1_HUMAN	ARHGEF1	Q92888-3	Q92888	Isoform 3 of Rho guanine nucleotide exchange factor 1 OS=Homo sapiens GN=ARHGEF1	2	M	PM						Yes	153.381	150.604	124.51	141.485	132.486	163.074	192.991	190.392	181.468	0.9819	1.13633	1.23088	1.11637	0.946669	0.553904	0.811301	12.9087	0	0
sp|P34947|GRK5_HUMAN	GRK5	P34947	P34947	G protein-coupled receptor kinase 5 OS=Homo sapiens GN=GRK5 PE=1 SV=1	1	M	PM				Nuc		Yes	103.244	85.4862	96.7171	97.6139	78.0091	87.6624	76.1128	81.6788	74.0404	0.827999	1.00927	1.12375	0.987005	0.938458	0.791213	0.704484	12.8962	0	0
sp|P78357|CNTP1_HUMAN	CNTNAP1	P78357	P78357	Contactin-associated protein 1 OS=Homo sapiens GN=CNTNAP1 PE=1 SV=1	8	M	PM						Yes	790.799	858.184	538.569	546.627	449.881	580.592	588.928	604.522	590.334	1.08521	1.01496	1.29055	1.13024	0.989289	0.501906	0.621055	12.8823	0	1
sp|P13612|ITA4_HUMAN	ITGA4	P13612	P13612	Integrin alpha-4 OS=Homo sapiens GN=ITGA4 PE=1 SV=3	85	M	PM		CS				Yes	16136.1	16127.5	18674.6	18065.4	21812.8	20636.7	16674.5	16419.4	12466.9	0.999465	0.967381	0.946082	0.970976	0.753424	0.748349	0.15685	12.8702	0	1
sp|P27816|MAP4_HUMAN	MAP4	P27816	P27816	Microtubule-associated protein 4 OS=Homo sapiens GN=MAP4 PE=1 SV=3	28	M	PM						Yes	6606.87	5422.22	5182.64	4624.97	4566.18	4072.26	6329.51	7189.85	7532.53	0.820695	0.892396	0.891831	0.868307	1.11433	0.298505	0.881586	12.8654	0	0
sp|P01137|TGFB1_HUMAN	TGFB1	P01137	P01137	Transforming growth factor beta-1 OS=Homo sapiens GN=TGFB1 PE=1 SV=2	3	M	PM		CS	XC	Nuc		Yes	293.549	324.693	237.46	276.631	376.749	404.841	453.388	531.313	428.824	1.10609	1.16496	1.07457	1.11521	0.870974	0.54133	0.896128	12.8621	0	0
sp|P20645|MPRD_HUMAN	M6PR	P20645	P20645	Cation-dependent mannose-6-phosphate receptor OS=Homo sapiens GN=M6PR PE=1 SV=1	12	M	PM						Yes	1422.92	1468.48	1535.87	1410.88	2003.17	1609.42	1971.38	1884.71	2110.84	1.03202	0.918618	0.80344	0.918025	1.09481	0.476714	0.997276	12.7716	0	0
sp|O95136|S1PR2_HUMAN	S1PR2	O95136	O95136	Sphingosine 1-phosphate receptor 2 OS=Homo sapiens GN=S1PR2 PE=1 SV=2	3	M	PM						Yes	301.783	301.283	359.721	367.379	235.538	247.654	338.927	280.254	408.384	0.998343	1.02129	1.05144	1.02369	1.31911	0.984557	0.165689	12.7455	0	1
sp|Q9BRK3|MXRA8_HUMAN	MXRA8	Q9BRK3	Q9BRK3	Matrix-remodeling-associated protein 8 OS=Homo sapiens GN=MXRA8 PE=1 SV=1	52	M			CS				Yes	7668.06	7111.03	8955.93	7668.22	7507.31	8550.55	6963.06	6572.94	6328.68	0.927357	0.856217	1.13896	0.974179	0.935089	0.729974	0.650835	12.7447	0	1
sp|Q00325|MPCP_HUMAN	SLC25A3	Q00325	Q00325	Phosphate carrier protein, mitochondrial OS=Homo sapiens GN=SLC25A3 PE=1 SV=2	10	M	PM				Nuc		Yes	2066.16	2336.68	1734.44	2159.26	1995.54	2025.25	2521.67	2682.08	2458.48	1.13093	1.24493	1.01489	1.13025	0.944886	0.494264	0.771125	12.717	0	0
sp|Q9Y5H3|PCDGA_HUMAN	PCDHGA10	Q9Y5H3	Q9Y5H3	Protocadherin gamma-A10 OS=Homo sapiens GN=PCDHGA10 PE=2 SV=1	19	M	PM						Yes	2508.76	1950.63	2300.67	2133.35	2714.44	2849.21	2530.79	2501.53	2572.54	0.777528	0.927274	1.04965	0.91815	1.02241	0.468209	0.75127	12.6648	0	0
sp|Q9NW97|TMM51_HUMAN	TMEM51	Q9NW97	Q9NW97	Transmembrane protein 51 OS=Homo sapiens GN=TMEM51 PE=1 SV=1	5	M						ShG	Yes	676.028	766.596	790.69	824.354	690.57	656.356	384.55	353.148	315.684	1.13397	1.04258	0.950455	1.04233	0.855864	0.898081	0.598951	12.6022	0	1
sp|Q13444|ADA15_HUMAN	ADAM15	Q13444	Q13444	Disintegrin and metalloproteinase domain-containing protein 15 OS=Homo sapiens GN=ADAM15 PE=1 SV=4	11	M	PM		CS				Yes	1112.11	1174.02	1123.21	1176.53	1271.35	1388.38	1658.26	1681.41	1386.72	1.05567	1.04747	1.09205	1.06506	0.83045	0.768366	0.579718	12.5449	0	1
sp|O15439|MRP4_HUMAN	ABCC4	O15439	O15439	Multidrug resistance-associated protein 4 OS=Homo sapiens GN=ABCC4 PE=1 SV=3	70	M	PM						Yes	12127.2	14470.8	12129.5	16088.7	11378.7	14726.8	12254	11349.2	11907.6	1.19325	1.32641	1.29424	1.2713	1.00898	0.129493	0.251827	12.534	0	1
sp|P35579|MYH9_HUMAN	MYH9	P35579	P35579	Myosin-9 OS=Homo sapiens GN=MYH9 PE=1 SV=4	129	M	PM				Nuc		Yes	29622.9	28762.1	26528.8	21317.9	17302.5	16719.8	15441.2	16110.2	17577.6	0.97094	0.803577	0.96632	0.913613	1.11422	0.463322	0.945263	12.5215	0	0
sp|Q04941|PLP2_HUMAN	PLP2	Q04941	Q04941	Proteolipid protein 2 OS=Homo sapiens GN=PLP2 PE=1 SV=1	1	M	PM						Yes	239.645	313.221	148.538	204.863	265.031	290.021	425.414	400.737	452.096	1.30702	1.3792	1.09429	1.26017	1.09446	0.153031	0.143605	12.4518	0	1
sp|Q00587|BORG5_HUMAN	CDC42EP1	Q00587	Q00587	Cdc42 effector protein 1 OS=Homo sapiens GN=CDC42EP1 PE=1 SV=1	4	M	PM						Yes	372.563	430.564	352.225	372.433	359.637	328.217	426.005	398.766	373.76	1.15568	1.05737	0.912632	1.0419	0.906337	0.911905	0.781572	12.3868	0	0
sp|Q9UIJ5|ZDHC2_HUMAN	ZDHHC2	Q9UIJ5	Q9UIJ5	Palmitoyltransferase ZDHHC2 OS=Homo sapiens GN=ZDHHC2 PE=1 SV=1	3	M	PM						Yes	436.836	457.053	388.026	476.74	440.069	442.445	490.937	465.229	446.718	1.04628	1.22863	1.0054	1.09343	0.934395	0.651626	0.931929	12.3739	0	0
sp|Q9NZN4|EHD2_HUMAN	EHD2	Q9NZN4	Q9NZN4	EH domain-containing protein 2 OS=Homo sapiens GN=EHD2 PE=1 SV=2	13	M	PM				Nuc		Yes	1457.52	1573.8	997.369	1319.8	1360.21	1373.05	1859.29	1876.73	2021.24	1.07978	1.32328	1.00944	1.1375	1.08202	0.480701	0.35273	12.372	0	1
sp|P84022|SMAD3_HUMAN	SMAD3	P84022	P84022	Mothers against decapentaplegic homolog 3 OS=Homo sapiens GN=SMAD3 PE=1 SV=1	2	M	PM				Nuc		Yes	139.734	153.913	144.993	138.533	149.031	120.738	213.383	205.846	204.291	1.10147	0.95544	0.81015	0.955687	0.9746	0.637671	0.723382	12.3616	0	0
sp|Q8N2S1|LTBP4_HUMAN	LTBP4	Q8N2S1	Q8N2S1	Latent-transforming growth factor beta-binding protein 4 OS=Homo sapiens GN=LTBP4 PE=1 SV=2	6					XC			Yes	316.736	350.887	442.966	422.617	305.826	298.064	249.456	296.144	342.981	1.10782	0.954063	0.974621	1.01217	1.25726	0.946346	0.269671	12.3576	0	1
sp|P48509|CD151_HUMAN	CD151	P48509	P48509	CD151 antigen OS=Homo sapiens GN=CD151 PE=1 SV=3	12	M	PM						Yes	2355.1	2035.55	2939.18	2325.23	2952.8	2475.87	3029.1	2819.46	3089.7	0.864316	0.791116	0.838483	0.831305	1.05657	0.187548	0.556689	12.3566	0	1
sp|P41221|WNT5A_HUMAN	WNT5A	P41221	P41221	Protein Wnt-5a OS=Homo sapiens GN=WNT5A PE=1 SV=2	24	M	PM		CS	XC			Yes	3707.53	3521.48	4371.36	4636.09	5194.56	4077.32	3505.61	3492.24	3538.75	0.949819	1.06056	0.784921	0.931767	1.01138	0.527482	0.764284	12.3555	0	0
sp|Q9Y4F1|FARP1_HUMAN	FARP1	Q9Y4F1	Q9Y4F1	FERM, RhoGEF and pleckstrin domain-containing protein 1 OS=Homo sapiens GN=FARP1 PE=1 SV=1	3	M	PM						Yes	308.651	324.47	272.398	329.154	256.011	281.498	328.688	299.812	285.094	1.05125	1.20836	1.09955	1.11972	0.90722	0.52808	0.945259	12.3264	0	0
sp|P11362-21|FGFR1_HUMAN	FGFR1	P11362-21	P11362	Isoform 21 of Fibroblast growth factor receptor 1 OS=Homo sapiens GN=FGFR1	27	M	PM			XC	Nuc		Yes	5549.92	4624.43	7040.74	5208.67	5283.81	4559.74	5598.76	5133.87	5422.45	0.833243	0.73979	0.862964	0.811999	1.01046	0.139474	0.366203	12.319	0	1
sp|Q9Y696|CLIC4_HUMAN	CLIC4	Q9Y696	Q9Y696	Chloride intracellular channel protein 4 OS=Homo sapiens GN=CLIC4 PE=1 SV=4	4	M	PM		CS				Yes	265.524	302.997	188.14	255.469	228.762	230.394	270.334	253.891	312.326	1.14113	1.35787	1.00714	1.16871	1.19157	0.374922	0.135096	12.2832	0	1
sp|P35625|TIMP3_HUMAN	TIMP3	P35625	P35625	Metalloproteinase inhibitor 3 OS=Homo sapiens GN=TIMP3 PE=1 SV=2	5	M				XC	Nuc		Yes	617.042	584.372	687.012	789.104	543.724	496.661	952.262	1146.64	1227.85	0.947054	1.1486	0.913443	1.00303	1.16999	0.885316	0.47323	12.2628	0	1
sp|Q9HBR0|S38AA_HUMAN	SLC38A10	Q9HBR0	Q9HBR0	Putative sodium-coupled neutral amino acid transporter 10 OS=Homo sapiens GN=SLC38A10 PE=1 SV=2	3	M						ShG	Yes	285.107	278.299	163.081	198.318	184.08	225.705	308.17	318.806	317.616	0.976122	1.21607	1.22612	1.13944	1.01317	0.467772	0.521879	12.2343	0	1
sp|P62993|GRB2_HUMAN	GRB2	P62993	P62993	Growth factor receptor-bound protein 2 OS=Homo sapiens GN=GRB2 PE=1 SV=1	1	M	PM				Nuc		Yes	114.797	105.551	96.8377	115.67	114.775	134.845	173.172	163.226	172.855	0.919455	1.19448	1.17486	1.09626	1.02768	0.654354	0.602305	12.2308	0	1
sp|P09486|SPRC_HUMAN	SPARC	P09486	P09486	SPARC OS=Homo sapiens GN=SPARC PE=1 SV=1	2	M			CS	XC			Yes	282.923	276.704	214.623	256.137	130.833	169.273	133.539	129.919	142.472	0.978016	1.19343	1.29381	1.15508	1.08155	0.417169	0.318376	12.2304	0	1
sp|Q13641|TPBG_HUMAN	TPBG	Q13641	Q13641	Trophoblast glycoprotein OS=Homo sapiens GN=TPBG PE=1 SV=1	36	M	PM		CS				Yes	6933.22	5902.14	6954.05	5738.19	6840.63	5840.01	6196.59	5800.4	6453.24	0.851284	0.825158	0.853724	0.843389	1.07581	0.221734	0.661496	12.185	0	1
sp|Q9NP84|TNR12_HUMAN	TNFRSF12A	Q9NP84	Q9NP84	Tumor necrosis factor receptor superfamily member 12A OS=Homo sapiens GN=TNFRSF12A PE=1 SV=1	1	M	PM		CS				Yes	101.614	114.67	104.574	120.717	203.353	182.253	686.702	681.601	666.16	1.12848	1.15438	0.89624	1.0597	0.973702	0.828545	0.905149	12.174	0	0
sp|O75144-2|ICOSL_HUMAN	ICOSLG	O75144-2	O75144	Isoform 2 of ICOS ligand OS=Homo sapiens GN=ICOSLG	6	M	PM						Yes	842.697	903.224	819.846	865.27	648.95	705.55	531.513	481.191	425.819	1.07183	1.05541	1.08722	1.07148	0.840956	0.736245	0.639037	12.1304	0	1
sp|P50748|KNTC1_HUMAN	KNTC1	P50748	P50748	Kinetochore-associated protein 1 OS=Homo sapiens GN=KNTC1 PE=1 SV=1	1	M	PM				Nuc		Yes	195.398	210.577	133.103	139.011	138.622	160.06	213.952	212.863	186.213	1.07768	1.04438	1.15465	1.09224	0.872571	0.642466	0.827313	12.128	0	0
sp|O00481|BT3A1_HUMAN	BTN3A1	O00481	O00481	Butyrophilin subfamily 3 member A1 OS=Homo sapiens GN=BTN3A1 PE=1 SV=3	12	M	PM						Yes	1589.56	1473.45	1677.62	1445.69	1535.09	1572.93	1294.67	1229.21	1453.89	0.926954	0.861753	1.02465	0.937787	1.15211	0.576804	0.727309	12.0916	0	0
sp|Q8TCZ2|C99L2_HUMAN	CD99L2	Q8TCZ2	Q8TCZ2	CD99 antigen-like protein 2 OS=Homo sapiens GN=CD99L2 PE=1 SV=1	17	M	PM						Yes	2505.22	2145.23	3050.87	2420.78	2448.89	2054.8	2164.51	2080.48	2229.55	0.856303	0.793472	0.839076	0.829617	1.05044	0.183555	0.533486	12.0792	0	1
sp|O75508|CLD11_HUMAN	CLDN11	O75508	O75508	Claudin-11 OS=Homo sapiens GN=CLDN11 PE=2 SV=2	3	M	PM						Yes	1002.29	1165.51	1301.48	1340.23	979.976	844.003	623.528	653.423	662.675	1.16284	1.02978	0.861249	1.01796	1.0379	0.948339	0.823715	12.0446	0	0
sp|O75954|TSN9_HUMAN	TSPAN9	O75954	O75954	Tetraspanin-9 OS=Homo sapiens GN=TSPAN9 PE=1 SV=1	1	M	PM						Yes	190.226	220.543	272.148	241.801	182.896	173.173	193.168	172.392	175.72	1.15937	0.888489	0.946839	0.998234	0.961372	0.854078	0.831717	12.0286	0	0
sp|P36894|BMR1A_HUMAN	BMPR1A	P36894	P36894	Bone morphogenetic protein receptor type-1A OS=Homo sapiens GN=BMPR1A PE=1 SV=2	10	M	PM						Yes	1203.01	1354.91	1535.42	1702.46	1738.98	1700.14	1913.72	1834.1	1644.77	1.12626	1.10879	0.977665	1.07091	0.877718	0.749047	0.774925	12.0256	0	0
sp|P49368|TCPG_HUMAN	CCT3	P49368	P49368	T-complex protein 1 subunit gamma OS=Homo sapiens GN=CCT3 PE=1 SV=4	8	M	PM						Yes	1191.97	1441.27	877.062	1164.72	1376.02	1512.42	1839.8	1973.19	1947.52	1.20915	1.32798	1.09912	1.21208	1.02152	0.241313	0.329997	11.9504	0	1
sp|P29966|MARCS_HUMAN	MARCKS	P29966	P29966	Myristoylated alanine-rich C-kinase substrate OS=Homo sapiens GN=MARCKS PE=1 SV=4	12	M	PM						Yes	2708.49	2782.63	1858.48	2171	2599.69	2630.32	2128.66	2153.58	1890.94	1.02737	1.16816	1.01178	1.06911	0.883154	0.758593	0.79013	11.943	0	0
sp|Q8IZU9|KIRR3_HUMAN	KIRREL3	Q8IZU9	Q8IZU9	Kin of IRRE-like protein 3 OS=Homo sapiens GN=KIRREL3 PE=1 SV=1	9	M	PM			XC			Yes	954.468	891.834	1236.46	967.027	1089.79	1098.69	1596.61	1425.1	1579.6	0.934378	0.782092	1.00816	0.908211	1.0455	0.433816	0.797799	11.9261	0	0
sp|P30825|CTR1_HUMAN	SLC7A1	P30825	P30825	High affinity cationic amino acid transporter 1 OS=Homo sapiens GN=SLC7A1 PE=1 SV=1	21	M	PM						Yes	3300.85	2891.01	2910.95	2901.5	5087.5	5657.67	4846.79	4835.42	4274.98	0.875839	0.996754	1.11207	0.994889	0.883058	0.846352	0.545091	11.8733	0	1
sp|Q9NS62|THSD1_HUMAN	THSD1	Q9NS62	Q9NS62	Thrombospondin type-1 domain-containing protein 1 OS=Homo sapiens GN=THSD1 PE=2 SV=1	5	M				XC			Yes	547.78	567.134	666.6	659.206	641.938	628.731	781.394	810.614	632.071	1.03533	0.988908	0.979425	1.00122	0.794055	0.900783	0.29912	11.8561	0	1
sp|Q9BX79-4|STRA6_HUMAN	STRA6	Q9BX79-4	Q9BX79	Isoform 4 of Stimulated by retinoic acid gene 6 protein homolog OS=Homo sapiens GN=STRA6	4	M	PM						Yes	362.779	456.117	463.107	512.17	303.316	338.185	386.598	336.151	343.843	1.25729	1.10594	1.11496	1.1594	0.951485	0.383161	0.654049	11.8383	0	1
sp|Q96FE7|P3IP1_HUMAN	PIK3IP1	Q96FE7	Q96FE7	Phosphoinositide-3-kinase-interacting protein 1 OS=Homo sapiens GN=PIK3IP1 PE=1 SV=2	1	M	PM			XC			Yes	54.0151	48.5361	55.7639	50.939	80.1847	55.9773	18.7155	17.2894	16.1241	0.898566	0.913476	0.698105	0.836716	0.895662	0.187155	0.180748	11.8368	0	1
sp|P12235|ADT1_HUMAN	SLC25A4	P12235	P12235	ADP/ATP translocase 1 OS=Homo sapiens GN=SLC25A4 PE=1 SV=4	10	M	PM				Nuc		Yes	2260.62	2050.42	1637.43	1891.08	2212.38	2097.37	2456.83	2621.04	2365.12	0.907017	1.1549	0.948013	1.00331	0.93154	0.884341	0.742676	11.8119	0	0
sp|Q8N2Q7|NLGN1_HUMAN	NLGN1	Q8N2Q7	Q8N2Q7	Neuroligin-1 OS=Homo sapiens GN=NLGN1 PE=1 SV=2	24	M	PM		CS				Yes	3989.16	4303.49	4122.69	4280.26	3178.25	3509.68	2875.92	2778.56	2411.47	1.0788	1.03822	1.10428	1.07377	0.852942	0.726444	0.691896	11.8039	0	0
sp|Q9NRU3|CNNM1_HUMAN	CNNM1	Q9NRU3	Q9NRU3	Metal transporter CNNM1 OS=Homo sapiens GN=CNNM1 PE=2 SV=3	1	M	PM						Yes	117.913	123.543	163.623	170.19	182.748	147.492	197.375	179.011	196.532	1.04775	1.04013	0.807078	0.964985	1.04431	0.685821	0.994585	11.7985	0	0
sp|P08123|CO1A2_HUMAN	COL1A2	P08123	P08123	Collagen alpha-2(I) chain OS=Homo sapiens GN=COL1A2 PE=1 SV=7	37					XC			Yes	7480.89	7396.38	6183	5936.07	2917.37	3569.41	5770.25	7276.1	6527.64	0.988703	0.960063	1.2235	1.05742	1.00068	0.838076	0.812726	11.7953	0	0
sp|P02774-3|VTDB_HUMAN	GC	P02774-3	P02774	Isoform 3 of Vitamin D-binding protein OS=Homo sapiens GN=GC	5					XC			Yes	739.706	766.903	598.847	474.688	453.592	394.346	1246.5	1128.42	1174.04	1.03677	0.79267	0.869384	0.899607	0.988698	0.396346	0.578112	11.7807	0	1
sp|Q9UKU6|TRHDE_HUMAN	TRHDE	Q9UKU6	Q9UKU6	Thyrotropin-releasing hormone-degrading ectoenzyme OS=Homo sapiens GN=TRHDE PE=2 SV=1	75	M	PM						Yes	14430.4	16894.5	18004.7	20008.7	15006.3	16656.5	10227.4	9446.16	8838.79	1.17076	1.11131	1.10997	1.13068	0.898546	0.478891	0.939695	11.7757	0	0
sp|P46459|NSF_HUMAN	NSF	P46459	P46459	Vesicle-fusing ATPase OS=Homo sapiens GN=NSF PE=1 SV=3	3	M	PM						Yes	318.716	322.224	221.822	261.643	279.1	351.917	387.962	407.057	400	1.01101	1.17952	1.2609	1.15047	1.00626	0.422918	0.509937	11.7402	0	1
sp|P02649|APOE_HUMAN	APOE	P02649	P02649	Apolipoprotein E OS=Homo sapiens GN=APOE PE=1 SV=1	8	M	PM			XC	Nuc		Yes	320.048	341.54	528.505	639.162	516.419	469.842	1870.96	1963.95	2182.73	1.06715	1.20938	0.909807	1.06211	1.13835	0.818306	0.396851	11.6477	0	1
sp|P21741|MK_HUMAN	MDK	P21741	P21741	Midkine OS=Homo sapiens GN=MDK PE=1 SV=1	1					XC			Yes	28.917	26.1439	44.7886	39.5611	35.8365	25.4222	28.6176	28.5273	26.9346	0.904101	0.883285	0.709394	0.83226	0.942678	0.179132	0.261208	11.6384	0	1
sp|P05452|TETN_HUMAN	CLEC3B	P05452	P05452	Tetranectin OS=Homo sapiens GN=CLEC3B PE=1 SV=3	3					XC			Yes	402.138	413.855	240.58	280.923	333.866	295.357	714.429	706.053	701.823	1.02914	1.16769	0.88466	1.02716	0.988147	1	0.965569	11.6299	0	0
sp|O60449-2|LY75_HUMAN	LY75	O60449-2	O60449	Isoform 2 of Lymphocyte antigen 75 OS=Homo sapiens GN=LY75	4	M	PM						Yes	371.184	392.411	417.383	409.049	345.43	284.175	347.152	336.78	372.147	1.05719	0.980034	0.822672	0.953298	1.08826	0.637243	0.882033	11.6232	0	0
sp|Q9ULI3|HEG1_HUMAN	HEG1	Q9ULI3	Q9ULI3	Protein HEG homolog 1 OS=Homo sapiens GN=HEG1 PE=1 SV=3	20	M	PM			XC			Yes	3077.63	3474.29	2711.73	3598.42	3350.96	3864.28	3677.79	3979.58	3888.24	1.12889	1.32698	1.15318	1.20302	1.01556	0.261785	0.36057	11.6033	0	1
sp|Q9UPN3|MACF1_HUMAN	MACF1	Q9UPN3	Q9UPN3	Microtubule-actin cross-linking factor 1, isoforms 1/2/3/5 OS=Homo sapiens GN=MACF1 PE=1 SV=4	3	M	PM						Yes	490.973	357.322	369.432	327.24	347.573	281.098	374.695	372.31	361.472	0.727783	0.885791	0.808745	0.807439	0.967789	0.128349	0.258543	11.5937	0	1
sp|P17931|LEG3_HUMAN	LGALS3	P17931	P17931	Galectin-3 OS=Homo sapiens GN=LGALS3 PE=1 SV=5	9	M	PM			XC	Nuc		Yes	1753.99	2043.43	1767.97	2288.03	1384.35	1345.66	1561.34	1380.05	1679.7	1.16502	1.29416	0.97205	1.14374	1.14212	0.45801	0.229087	11.5808	0	1
sp|Q12979|ABR_HUMAN	ABR	Q12979	Q12979	Active breakpoint cluster region-related protein OS=Homo sapiens GN=ABR PE=2 SV=2	2	M	PM						Yes	373.624	280.127	293.679	270.785	265.445	264.003	401.486	303.485	330.345	0.749758	0.922043	0.99457	0.88879	0.937187	0.352307	0.3914	11.5539	0	1
sp|P07948|LYN_HUMAN	LYN	P07948	P07948	Tyrosine-protein kinase Lyn OS=Homo sapiens GN=LYN PE=1 SV=3	3	M	PM				Nuc		Yes	637.036	568.368	446.54	521.251	492.264	514.922	476.266	449.967	452.595	0.892207	1.16731	1.04603	1.03518	0.977281	0.954929	0.976243	11.5515	0	0
sp|Q86W92|LIPB1_HUMAN	PPFIBP1	Q86W92	Q86W92	Liprin-beta-1 OS=Homo sapiens GN=PPFIBP1 PE=1 SV=2	2	M	PM						Yes	249.72	232.897	217.675	239.882	232.545	199.748	267.302	254.698	233.809	0.932633	1.10202	0.858966	0.964539	0.895819	0.691672	0.494116	11.5465	0	1
sp|O75044|SRGP2_HUMAN	SRGAP2	O75044	O75044	SLIT-ROBO Rho GTPase-activating protein 2 OS=Homo sapiens GN=SRGAP2 PE=1 SV=2	4	M	PM				Nuc		Yes	779.257	762.323	615.887	643.372	752.007	767.728	929.317	891.705	739.184	0.978269	1.04463	1.02091	1.0146	0.811834	0.967969	0.379991	11.5016	0	1
sp|O00522|KRIT1_HUMAN	KRIT1	O00522	O00522	Krev interaction trapped protein 1 OS=Homo sapiens GN=KRIT1 PE=1 SV=2	1	M	PM			XC			Yes	83.0511	79.5759	68.0989	64.9784	71.3103	65.7776	73.969	88.3575	96.417	0.958156	0.954177	0.922413	0.944915	1.18794	0.621087	0.592242	11.4926	0	1
sp|Q86WV6|STING_HUMAN	TMEM173	Q86WV6	Q86WV6	Stimulator of interferon genes protein OS=Homo sapiens GN=TMEM173 PE=1 SV=1	1	M	PM						Yes	36.2606	35.0879	22.7283	25.153	26.0774	33.4619	33.0987	47.2586	46.7678	0.96766	1.10668	1.28317	1.11917	1.164	0.553032	0.233567	11.4789	0	1
sp|P08648|ITA5_HUMAN	ITGA5	P08648	P08648	Integrin alpha-5 OS=Homo sapiens GN=ITGA5 PE=1 SV=2	114	M	PM		CS				Yes	25716.1	18911.9	23461.6	19665.9	22258.9	20241	21024.1	20949.1	20512.3	0.735412	0.838216	0.909344	0.827657	0.977397	0.171943	0.329374	11.463	0	1
sp|P54760|EPHB4_HUMAN	EPHB4	P54760	P54760	Ephrin type-B receptor 4 OS=Homo sapiens GN=EPHB4 PE=1 SV=2	32	M	PM			XC			Yes	5925.32	5204.38	6303.62	5936.4	6001.78	6797.42	3865.03	3722.57	3567.4	0.878329	0.941744	1.13257	0.984213	0.940323	0.787231	0.708458	11.4579	0	0
sp|P63096|GNAI1_HUMAN	GNAI1	P63096	P63096	Guanine nucleotide-binding protein G(i) subunit alpha-1 OS=Homo sapiens GN=GNAI1 PE=1 SV=2	3	M	PM				Nuc		Yes	264.022	255.254	206.368	204.84	242.492	184.548	188.862	190.109	180.988	0.966792	0.992593	0.761046	0.90681	0.955156	0.422939	0.496763	11.4277	0	1
sp|P48059-3|LIMS1_HUMAN	LIMS1	P48059-3	P48059	Isoform 3 of LIM and senescent cell antigen-like-containing domain protein 1 OS=Homo sapiens GN=LIMS1	9	M	PM						Yes	1593.63	1704.67	1662.22	1848.99	2071.57	1800.53	1764.69	1934.29	1747.87	1.06968	1.11236	0.869162	1.01707	0.945056	0.953074	0.840283	11.4136	0	0
sp|Q9H4A6|GOLP3_HUMAN	GOLPH3	Q9H4A6	Q9H4A6	Golgi phosphoprotein 3 OS=Homo sapiens GN=GOLPH3 PE=1 SV=1	1	M	PM						Yes	132.042	152.216	112.46	124.646	90.0677	107.378	173.758	150.461	149.852	1.15279	1.10835	1.19219	1.15111	0.92439	0.405776	0.773294	11.4112	0	0
sp|P62879|GBB2_HUMAN	GNB2	P62879	P62879	Guanine nucleotide-binding protein G(I)/G(S)/G(T) subunit beta-2 OS=Homo sapiens GN=GNB2 PE=1 SV=3	7	M	PM			XC			Yes	2169.16	2486.14	1470.74	1886.34	1885.92	1950.4	1990.81	1935.3	1989.14	1.14613	1.28258	1.03419	1.1543	1.01329	0.408355	0.479041	11.4082	0	1
sp|O75369-8|FLNB_HUMAN	FLNB	O75369-8	O75369	Isoform 8 of Filamin-B OS=Homo sapiens GN=FLNB	11	M	PM						Yes	1640.34	2044.61	1621.51	1768.24	1444.55	1684.35	1195.85	1282.18	1190.57	1.24645	1.09049	1.166	1.16765	0.960903	0.355995	0.597972	11.4081	0	1
sp|P30533|AMRP_HUMAN	LRPAP1	P30533	P30533	Alpha-2-macroglobulin receptor-associated protein OS=Homo sapiens GN=LRPAP1 PE=1 SV=1	5	M	PM		CS	XC			Yes	661.224	609.208	513.617	495.162	466.369	441.829	566.404	591.328	685.485	0.921334	0.964068	0.947381	0.944261	1.18419	0.617826	0.604673	11.3928	0	1
sp|Q96F81|DISP1_HUMAN	DISP1	Q96F81	Q96F81	Protein dispatched homolog 1 OS=Homo sapiens GN=DISP1 PE=1 SV=3	1	M	PM						Yes	274.109	325.239	298.81	269.146	278.749	281.68	278.049	283.505	290.72	1.18653	0.900725	1.01051	1.03259	1.03541	0.970971	0.777589	11.3857	0	0
sp|Q96PD2-2|DCBD2_HUMAN	DCBLD2	Q96PD2-2	Q96PD2	Isoform 2 of Discoidin, CUB and LCCL domain-containing protein 2 OS=Homo sapiens GN=DCBLD2	39	M	PM		CS				Yes	5295.51	5576.27	5897.94	6860.7	6289.06	7284.06	6799.96	6650.95	6160.89	1.05302	1.16324	1.15821	1.12482	0.916055	0.504773	0.890849	11.377	0	0
sp|Q14195-2|DPYL3_HUMAN	DPYSL3	Q14195-2	Q14195	Isoform LCRMP-4 of Dihydropyrimidinase-related protein 3 OS=Homo sapiens GN=DPYSL3	9					XC			Yes	1489.19	1928.32	1431.65	1858.41	1010.03	1072.81	1109.82	1176.6	1233.41	1.29487	1.29809	1.06215	1.21837	1.0789	0.230792	0.213705	11.3736	0	1
sp|O14894|T4S5_HUMAN	TM4SF5	O14894	O14894	Transmembrane 4 L6 family member 5 OS=Homo sapiens GN=TM4SF5 PE=2 SV=2	1	M	PM						Yes	218.944	226.89	264.286	232.392	272.577	257.279	161.045	177.077	135.43	1.03629	0.879321	0.943875	0.953163	0.801071	0.651073	0.218467	11.3626	0	1
sp|Q15858|SCN9A_HUMAN	SCN9A	Q15858	Q15858	Sodium channel protein type 9 subunit alpha OS=Homo sapiens GN=SCN9A PE=1 SV=3	1	M	PM						Yes	56.5719	50.6979	59.7036	45.5021	57.4081	57.1366	55.4489	53.5974	53.1195	0.896166	0.762132	0.995269	0.884523	0.974256	0.339861	0.485014	11.3563	0	1
sp|P16298-4|PP2BB_HUMAN	PPP3CB	P16298-4	P16298	Isoform 4 of Serine/threonine-protein phosphatase 2B catalytic subunit beta isoform OS=Homo sapiens GN=PPP3CB	1	M	PM						Yes	117.298	143.794	106.203	116.456	110.268	122.745	115.195	117.983	109.408	1.22589	1.09654	1.11315	1.14519	0.93841	0.429449	0.741391	11.354	0	0
sp|P14618|KPYM_HUMAN	PKM	P14618	P14618	Pyruvate kinase PKM OS=Homo sapiens GN=PKM PE=1 SV=4	52	M	PM			XC	Nuc		Yes	7185.62	9524.58	4699.03	7324.01	8202.28	10484.5	10155.4	10939.9	12886.1	1.32551	1.55862	1.27824	1.38746	1.2217	0.0354447	0.0156633	11.3411	1	1
sp|O00214-2|LEG8_HUMAN	LGALS8	O00214-2	O00214	Isoform 2 of Galectin-8 OS=Homo sapiens GN=LGALS8	2	M				XC			Yes	361.849	352.172	306.938	347.099	397.366	345.152	434.201	472.679	429.975	0.973258	1.13084	0.8686	0.9909	0.948251	0.820674	0.76023	11.3322	0	0
sp|O94804|STK10_HUMAN	STK10	O94804	O94804	Serine/threonine-protein kinase 10 OS=Homo sapiens GN=STK10 PE=1 SV=1	14	M	PM						Yes	2967.23	2650.86	3098.27	2546.54	3584.36	2771.58	2283.66	2346.49	2346.03	0.893378	0.821923	0.773241	0.829514	1.01337	0.18069	0.428392	11.3226	0	1
sp|Q05655-2|KPCD_HUMAN	PRKCD	Q05655-2	Q05655	Isoform 2 of Protein kinase C delta type OS=Homo sapiens GN=PRKCD	4	M	PM				Nuc		Yes	531.092	507.635	438.13	535.948	555.855	569.923	519.971	488.572	507.457	0.955831	1.22326	1.02531	1.06813	1.00632	0.781223	0.755436	11.3225	0	0
sp|Q92597|NDRG1_HUMAN	NDRG1	Q92597	Q92597	Protein NDRG1 OS=Homo sapiens GN=NDRG1 PE=1 SV=1	1	M	PM				Nuc		Yes	109.547	109.781	93.56	88.78	150.977	116.519	96.6196	82.4831	88.6476	1.00213	0.94891	0.771766	0.907603	0.989908	0.428998	0.610047	11.2496	0	1
sp|Q9BZF9|UACA_HUMAN	UACA	Q9BZF9	Q9BZF9	Uveal autoantigen with coiled-coil domains and ankyrin repeats OS=Homo sapiens GN=UACA PE=1 SV=2	10					XC	Nuc		Yes	2073.42	2006.35	1494	1592.71	1826.55	1660.65	2470.44	2662.35	2116.15	0.967653	1.06607	0.909174	0.980967	0.824561	0.789123	0.33283	11.2459	0	1
sp|Q96AM1|MRGRF_HUMAN	MRGPRF	Q96AM1	Q96AM1	Mas-related G-protein coupled receptor member F OS=Homo sapiens GN=MRGPRF PE=2 SV=1	10	M	PM						Yes	608.381	814.48	721.381	900.007	828.767	941.279	729.942	721.486	758.213	1.33877	1.24762	1.13576	1.24071	1.04478	0.180704	0.234592	11.2372	0	1
sp|O95858|TSN15_HUMAN	TSPAN15	O95858	O95858	Tetraspanin-15 OS=Homo sapiens GN=TSPAN15 PE=1 SV=1	3	M	PM		CS				Yes	607.025	621.694	429.026	544.705	608.076	640.654	469.154	413.072	449.033	1.02416	1.26963	1.05358	1.11579	1.01795	0.557735	0.569191	11.2365	0	1
sp|Q03167|TGBR3_HUMAN	TGFBR3	Q03167	Q03167	Transforming growth factor beta receptor type 3 OS=Homo sapiens GN=TGFBR3 PE=1 SV=3	10	M	PM		CS	XC			Yes	1560.81	1873.16	2127.04	2257.35	1615.06	1533.86	1087.8	1117.19	1067.37	1.20012	1.06126	0.949728	1.07037	0.968138	0.765366	0.883026	11.2311	0	0
sp|Q08345-5|DDR1_HUMAN	DDR1	Q08345-5	Q08345	Isoform 4 of Epithelial discoidin domain-containing receptor 1 OS=Homo sapiens GN=DDR1	11	M	PM			XC			Yes	1876.39	1544.21	1661.83	1534.65	2241.62	2198.91	1737.31	1725.51	1338.08	0.822968	0.923474	0.980945	0.909129	0.772825	0.448803	0.107434	11.2223	0	1
sp|P05141|ADT2_HUMAN	SLC25A5	P05141	P05141	ADP/ATP translocase 2 OS=Homo sapiens GN=SLC25A5 PE=1 SV=7	9	M	PM				Nuc		Yes	2642.92	2409.23	1989.23	2241.45	2358.52	2177.66	2790.23	2843.45	2566.84	0.911577	1.12679	0.923317	0.987229	0.911249	0.807471	0.618563	11.1516	0	1
sp|Q9Y5G9|PCDG4_HUMAN	PCDHGA4	Q9Y5G9	Q9Y5G9	Protocadherin gamma-A4 OS=Homo sapiens GN=PCDHGA4 PE=2 SV=1	6	M	PM						Yes	493.888	572.689	442.157	466.891	503.642	533.731	619.33	631.374	558.305	1.15955	1.05594	1.05974	1.09175	0.892786	0.645025	0.907224	11.1303	0	0
sp|P51153|RAB13_HUMAN	RAB13	P51153	P51153	Ras-related protein Rab-13 OS=Homo sapiens GN=RAB13 PE=1 SV=1	3	M	PM						Yes	183.383	205.499	159.469	185.278	178.429	167.393	135.576	156.862	140.127	1.1206	1.16184	0.938147	1.07353	0.958341	0.748278	0.908269	11.121	0	0
sp|Q92673|SORL_HUMAN	SORL1	Q92673	Q92673	Sortilin-related receptor OS=Homo sapiens GN=SORL1 PE=1 SV=2	4	M	PM			XC			Yes	434.958	471.911	422.051	474.336	419.076	378.187	389.447	391.526	364.684	1.08496	1.12388	0.902432	1.03709	0.933923	0.936486	0.871741	11.1063	0	0
sp|P00749|UROK_HUMAN	PLAU	P00749	P00749	Urokinase-type plasminogen activator OS=Homo sapiens GN=PLAU PE=1 SV=2	8	M	PM		CS	XC			Yes	1653.7	1963.41	1970.75	2249.05	2359.73	2468.46	3340.78	3173.06	3027.7	1.18728	1.14121	1.04608	1.12486	0.92962	0.506154	0.838758	11.0937	0	0
sp|P54577|SYYC_HUMAN	YARS	P54577	P54577	Tyrosine--tRNA ligase, cytoplasmic OS=Homo sapiens GN=YARS PE=1 SV=4	2					XC	Nuc		Yes	366.537	415.924	299.298	333.014	364.023	472.386	445.363	489.126	469.307	1.13474	1.11265	1.29768	1.18169	1.00442	0.317404	0.434081	11.0789	0	1
sp|Q68D85|NR3L1_HUMAN	NCR3LG1	Q68D85	Q68D85	Natural cytotoxicity triggering receptor 3 ligand 1 OS=Homo sapiens GN=NCR3LG1 PE=1 SV=1	2	M	PM						Yes	211.822	234.641	195.041	258.316	317.017	376.94	320.675	306.178	324.43	1.10772	1.32442	1.18902	1.20705	1.03511	0.252329	0.309129	11.0621	0	1
sp|O60462|NRP2_HUMAN	NRP2	O60462	O60462	Neuropilin-2 OS=Homo sapiens GN=NRP2 PE=1 SV=2	40	M	PM			XC			Yes	3905.43	4191.13	3890.18	4403.12	5622.74	7034.92	6306.77	5923.46	5933.35	1.07315	1.13185	1.25115	1.15205	0.970277	0.408812	0.611743	11.0483	0	1
sp|P50148|GNAQ_HUMAN	GNAQ	P50148	P50148	Guanine nucleotide-binding protein G(q) subunit alpha OS=Homo sapiens GN=GNAQ PE=1 SV=4	1	M	PM						Yes	273.606	321.168	250.966	262.485	293.689	269.214	340.599	367.993	344.193	1.17384	1.0459	0.916663	1.04547	0.971485	0.895276	0.958319	11.0381	0	0
sp|O14786|NRP1_HUMAN	NRP1	O14786	O14786	Neuropilin-1 OS=Homo sapiens GN=NRP1 PE=1 SV=3	184	M	PM			XC			Yes	32852.2	35474.5	34758.4	39200.2	34633	40457.7	28893.8	27861.7	25893.1	1.07982	1.12779	1.16818	1.12526	0.912443	0.500711	0.901893	11.0294	0	0
sp|P30411|BKRB2_HUMAN	BDKRB2	P30411	P30411	B2 bradykinin receptor OS=Homo sapiens GN=BDKRB2 PE=1 SV=2	17	M	PM						Yes	3126.75	2925.41	5005.01	4615.67	1787.54	1891.66	1299.75	1188.27	1460.98	0.935605	0.922208	1.05825	0.972021	1.17441	0.745428	0.54529	11.0201	0	1
sp|P46821|MAP1B_HUMAN	MAP1B	P46821	P46821	Microtubule-associated protein 1B OS=Homo sapiens GN=MAP1B PE=1 SV=2	21	M	PM						Yes	5933.82	5139.89	3339.33	2992.08	2503.82	2735.94	2758.2	3781.77	2980.84	0.866202	0.896012	1.09271	0.95164	0.911576	0.6296	0.505802	10.9988	0	1
sp|O00194|RB27B_HUMAN	RAB27B	O00194	O00194	Ras-related protein Rab-27B OS=Homo sapiens GN=RAB27B PE=1 SV=4	2	M	PM						Yes	528.527	705.313	525.353	769.742	431.633	483.461	390.501	369.419	489.018	1.33449	1.46519	1.12007	1.30658	1.28703	0.0947947	0.0178235	10.9966	0	1
sp|Q9UK00|CC018_HUMAN	C3orf18	Q9UK00	Q9UK00	Uncharacterized protein C3orf18 OS=Homo sapiens GN=C3orf18 PE=2 SV=2	2	M						ShG	Yes	422.884	474.648	559.503	563.056	428.238	367.625	380.271	342.004	383.051	1.12241	1.00635	0.858459	0.995739	1.06068	0.844328	0.819557	10.9698	0	0
sp|P35555|FBN1_HUMAN	FBN1	P35555	P35555	Fibrillin-1 OS=Homo sapiens GN=FBN1 PE=1 SV=3	21	M				XC			Yes	3398.89	4232.79	4982.69	5278.95	3964.77	4381.36	2404.98	2440.06	2346.1	1.24534	1.05946	1.10507	1.13662	0.968457	0.46528	0.663326	10.9679	0	1
sp|O43306|ADCY6_HUMAN	ADCY6	O43306	O43306	Adenylate cyclase type 6 OS=Homo sapiens GN=ADCY6 PE=1 SV=2	14	M	PM						Yes	1179.09	1265.79	1154.29	1374.48	1150.88	1399.55	1352.93	1245.51	1252.37	1.07352	1.19076	1.21607	1.16012	0.963939	0.379773	0.608541	10.9313	0	1
sp|P37173-2|TGFR2_HUMAN	TGFBR2	P37173-2	P37173	Isoform 2 of TGF-beta receptor type-2 OS=Homo sapiens GN=TGFBR2	16	M	PM						Yes	3173.42	3668.1	4054.54	4766.64	4280.52	4671.95	3450.38	3376.14	3163.51	1.15588	1.17563	1.09145	1.14099	0.926829	0.441482	0.795434	10.9247	0	0
sp|P51805|PLXA3_HUMAN	PLXNA3	P51805	P51805	Plexin-A3 OS=Homo sapiens GN=PLXNA3 PE=1 SV=2	24	M	PM				Nuc		Yes	4191.4	4210.36	5693.89	4940.83	3542.29	3609.57	3103.2	2959.42	3486.17	1.00452	0.867742	1.01899	0.963753	1.15005	0.701288	0.641239	10.9201	0	1
sp|Q02818|NUCB1_HUMAN	NUCB1	Q02818	Q02818	Nucleobindin-1 OS=Homo sapiens GN=NUCB1 PE=1 SV=4	4	M				XC	Nuc		Yes	559.639	484.8	445.967	393.649	279	304.163	454.542	511.096	448.165	0.866273	0.882686	1.09019	0.946383	0.928225	0.603752	0.542341	10.9156	0	1
sp|P34925-2|RYK_HUMAN	RYK	P34925-2	P34925	Isoform 2 of Tyrosine-protein kinase RYK OS=Homo sapiens GN=RYK	5	M	PM				Nuc		Yes	602.876	427.231	507.3	403.509	487.056	426.236	485.292	484.532	446.694	0.708655	0.795404	0.875127	0.793062	0.921186	0.101248	0.150545	10.8981	0	1
sp|P52272|HNRPM_HUMAN	HNRNPM	P52272	P52272	Heterogeneous nuclear ribonucleoprotein M OS=Homo sapiens GN=HNRNPM PE=1 SV=3	2	M	PM			XC			Yes	468.878	502.854	380.935	439.64	383.183	338.438	473.235	592.835	559.368	1.07246	1.15411	0.883227	1.0366	1.0494	0.948546	0.71664	10.8952	0	0
sp|P63000-2|RAC1_HUMAN	RAC1	P63000-2	P63000	Isoform B of Ras-related C3 botulinum toxin substrate 1 OS=Homo sapiens GN=RAC1	13	M	PM						Yes	3786.72	4083.63	3291.09	3939.48	3803.69	3591.33	3857.84	3942.71	3846.88	1.07841	1.19701	0.94417	1.0732	0.986309	0.752061	0.806947	10.8816	0	0
sp|P84095|RHOG_HUMAN	RHOG	P84095	P84095	Rho-related GTP-binding protein RhoG OS=Homo sapiens GN=RHOG PE=1 SV=1	4	M	PM						Yes	466.044	530.721	356.999	433.518	513.467	622.504	626.274	622.873	602.941	1.13878	1.21434	1.21236	1.18849	0.965364	0.292358	0.525477	10.8617	0	1
sp|O60266|ADCY3_HUMAN	ADCY3	O60266	O60266	Adenylate cyclase type 3 OS=Homo sapiens GN=ADCY3 PE=1 SV=3	10	M	PM				Nuc		Yes	1349.76	1379.35	1392.63	1535.92	1682.88	1732.72	1975.14	1657.3	1558.58	1.02192	1.10289	1.02962	1.05148	0.858141	0.839516	0.641833	10.8216	0	1
sp|O00159|MYO1C_HUMAN	MYO1C	O00159	O00159	Unconventional myosin-Ic OS=Homo sapiens GN=MYO1C PE=1 SV=4	18	M	PM						Yes	2300.66	2358.53	1669.17	2088.16	2097.64	2083.16	2864.81	3047.14	3121.45	1.02515	1.25102	0.9931	1.08976	1.05598	0.676202	0.531185	10.8133	0	1
sp|O95183|VAMP5_HUMAN	VAMP5	O95183	O95183	Vesicle-associated membrane protein 5 OS=Homo sapiens GN=VAMP5 PE=1 SV=1	3	M	PM		CS				Yes	704.23	669.519	736.669	706.527	604.558	458.094	391.455	393.813	377.659	0.950711	0.959084	0.757735	0.889177	0.961859	0.357713	0.464304	10.789	0	1
sp|Q92859|NEO1_HUMAN	NEO1	Q92859	Q92859	Neogenin OS=Homo sapiens GN=NEO1 PE=1 SV=2	17	M	PM						Yes	2193.89	2519.09	1818.76	1918.46	2664.95	2763.54	2162.19	2167.1	1931.47	1.14823	1.05482	1.03699	1.08001	0.89228	0.699953	0.866271	10.7272	0	0
sp|Q9UKI2|BORG2_HUMAN	CDC42EP3	Q9UKI2	Q9UKI2	Cdc42 effector protein 3 OS=Homo sapiens GN=CDC42EP3 PE=1 SV=1	2	M	PM						Yes	322.463	322.32	318.549	304.465	427.214	331.152	435.036	437.942	414.568	0.999554	0.955787	0.775143	0.910161	0.949778	0.440303	0.493848	10.6594	0	1
sp|Q04826|1B40_HUMAN	HLA-B	Q04826	Q04826	HLA class I histocompatibility antigen, B-40 alpha chain OS=Homo sapiens GN=HLA-B PE=1 SV=1	22	M	PM		CS				Yes	3046.73	2853.84	3657.89	3206.89	3461.93	3335.64	2405.63	2303.3	2665.85	0.936689	0.876705	0.963521	0.925638	1.13225	0.528471	0.828445	10.6418	0	0
sp|Q13557-11|KCC2D_HUMAN	CAMK2D	Q13557-11	Q13557	Isoform Delta 11 of Calcium/calmodulin-dependent protein kinase type II subunit delta OS=Homo sapiens GN=CAMK2D	1	M	PM				Nuc		Yes	55.0357	54.3912	34.8761	41.4285	34.5726	37.4997	65.2211	60.9932	80.6793	0.98829	1.18788	1.08466	1.08694	1.27845	0.676567	0.132024	10.6316	0	1
sp|P09382|LEG1_HUMAN	LGALS1	P09382	P09382	Galectin-1 OS=Homo sapiens GN=LGALS1 PE=1 SV=2	22				CS	XC	Nuc		Yes	4030.56	4235.09	4657.47	4294.47	4270.14	3468.1	4690.16	4626.65	4595.2	1.05075	0.92206	0.812176	0.928327	0.986433	0.520777	0.674106	10.6262	0	0
sp|P14625|ENPL_HUMAN	HSP90B1	P14625	P14625	Endoplasmin OS=Homo sapiens GN=HSP90B1 PE=1 SV=1	22	M	PM			XC	Nuc		Yes	4502.65	5476.97	3436.8	3798.96	2620.59	3387.25	3700.19	3937.31	3914.14	1.21639	1.10538	1.29255	1.20477	1.02498	0.25591	0.334016	10.6084	0	1
sp|Q12805|FBLN3_HUMAN	EFEMP1	Q12805	Q12805	EGF-containing fibulin-like extracellular matrix protein 1 OS=Homo sapiens GN=EFEMP1 PE=1 SV=2	3					XC			Yes	379.136	449.283	448.633	529.89	286.312	318.454	243.742	242.978	230.438	1.18502	1.18112	1.11226	1.15947	0.946901	0.377946	0.665536	10.5787	0	1
sp|P10301|RRAS_HUMAN	RRAS	P10301	P10301	Ras-related protein R-Ras OS=Homo sapiens GN=RRAS PE=1 SV=1	6	M	PM						Yes	810.469	920.157	752.607	885.46	767.909	736.259	687.258	690.905	675.365	1.13534	1.17652	0.958784	1.09022	0.980096	0.666877	0.770819	10.561	0	0
sp|Q13813-2|SPTN1_HUMAN	SPTAN1	Q13813-2	Q13813	Isoform 2 of Spectrin alpha chain, non-erythrocytic 1 OS=Homo sapiens GN=SPTAN1	8	M	PM			XC			Yes	1102.02	1011.56	787.955	703.306	465.609	489.888	505.063	555.714	595.422	0.917911	0.892572	1.05215	0.954209	1.12261	0.654527	0.757453	10.5461	0	0
sp|P78536|ADA17_HUMAN	ADAM17	P78536	P78536	Disintegrin and metalloproteinase domain-containing protein 17 OS=Homo sapiens GN=ADAM17 PE=1 SV=1	20	M	PM		CS				Yes	3135.49	2949.84	3745.54	2982.4	3318.93	2834.05	3061.98	2864.77	3031.08	0.94079	0.796254	0.853904	0.863649	1.02285	0.278271	0.569117	10.53	0	1
sp|O00161|SNP23_HUMAN	SNAP23	O00161	O00161	Synaptosomal-associated protein 23 OS=Homo sapiens GN=SNAP23 PE=1 SV=1	7	M	PM						Yes	1309.52	1290.8	1281.15	1301.38	1163.08	928.382	914.88	903.427	904.908	0.985702	1.01579	0.798211	0.933233	0.99533	0.542569	0.721675	10.4892	0	0
sp|Q8IYI6|EXOC8_HUMAN	EXOC8	Q8IYI6	Q8IYI6	Exocyst complex component 8 OS=Homo sapiens GN=EXOC8 PE=1 SV=2	3	M	PM						Yes	276.312	294.307	255.243	276.012	261.469	229.186	232.273	249.299	223.288	1.06513	1.08137	0.876535	1.00768	0.927329	0.912226	0.746017	10.468	0	0
sp|O94898|LRIG2_HUMAN	LRIG2	O94898	O94898	Leucine-rich repeats and immunoglobulin-like domains protein 2 OS=Homo sapiens GN=LRIG2 PE=2 SV=3	4	M	PM						Yes	323.659	307.255	340.889	271.689	348.341	355.411	350.479	301.395	289.866	0.949317	0.797002	1.0203	0.922205	0.889331	0.494616	0.357686	10.4434	0	1
sp|P56817|BACE1_HUMAN	BACE1	P56817	P56817	Beta-secretase 1 OS=Homo sapiens GN=BACE1 PE=1 SV=2	2	M	PM		CS				Yes	147.096	121.977	149.905	152.824	139.351	114.67	202.533	172.039	177.426	0.829234	1.01947	0.822888	0.890532	0.947351	0.365396	0.429288	10.3961	0	1
sp|P24821|TENA_HUMAN	TNC	P24821	P24821	Tenascin OS=Homo sapiens GN=TNC PE=1 SV=3	59	M				XC			Yes	6191.89	8074.3	5325.94	7221.7	11344.3	12750.3	11569.2	14876.5	14742	1.30401	1.35595	1.12394	1.2613	1.11489	0.148152	0.118985	10.3914	0	1
sp|Q8TDY8|IGDC4_HUMAN	IGDCC4	Q8TDY8	Q8TDY8	Immunoglobulin superfamily DCC subclass member 4 OS=Homo sapiens GN=IGDCC4 PE=1 SV=1	37	M	PM						Yes	5553.11	5194.12	6338.71	5713.45	4645.1	4965.84	2524.42	2356	2760.75	0.935354	0.901358	1.06905	0.968587	1.13136	0.72455	0.679647	10.3732	0	0
sp|Q07065|CKAP4_HUMAN	CKAP4	Q07065	Q07065	Cytoskeleton-associated protein 4 OS=Homo sapiens GN=CKAP4 PE=1 SV=2	12	M	PM						Yes	1497.31	1620.99	963.822	1152.57	1049.74	1158.31	2134.92	2808.25	2316.33	1.0826	1.19583	1.10342	1.12728	0.937185	0.494676	0.800432	10.369	0	0
sp|Q8N436|CPXM2_HUMAN	CPXM2	Q8N436	Q8N436	Inactive carboxypeptidase-like protein X2 OS=Homo sapiens GN=CPXM2 PE=2 SV=3	22					XC			Yes	3373.67	3400.81	4913.93	4175.62	4288.47	4658.16	3988.53	5232.71	4875.04	1.00805	0.849752	1.0862	0.981334	1.05735	0.776025	0.880566	10.3449	0	0
sp|Q13332-2|PTPRS_HUMAN	PTPRS	Q13332-2	Q13332	Isoform PTPS-MEA of Receptor-type tyrosine-protein phosphatase S OS=Homo sapiens GN=PTPRS	46	M	PM						Yes	7914.51	6135.45	9221.67	6372	6533.8	5112.64	4029.13	3836.2	3529.35	0.775216	0.690981	0.782491	0.749562	0.897445	0.0469884	0.0714685	10.2982	1	1
sp|Q8NFY4|SEM6D_HUMAN	SEMA6D	Q8NFY4	Q8NFY4	Semaphorin-6D OS=Homo sapiens GN=SEMA6D PE=1 SV=1	8	M	PM						Yes	1284.15	1524.13	1420.18	1745.11	1017.08	1248.03	1198	1116.77	1146.65	1.18687	1.22879	1.22708	1.21425	0.990725	0.228655	0.392825	10.2883	0	1
sp|Q9UBX5|FBLN5_HUMAN	FBLN5	Q9UBX5	Q9UBX5	Fibulin-5 OS=Homo sapiens GN=FBLN5 PE=1 SV=1	3					XC			Yes	476.782	493.017	530.137	470.303	438.18	436.572	268.353	211.853	200.386	1.03405	0.887135	0.996331	0.972506	0.834585	0.747015	0.34076	10.2855	0	1
sp|P26038|MOES_HUMAN	MSN	P26038	P26038	Moesin OS=Homo sapiens GN=MSN PE=1 SV=3	11	M	PM			XC	Nuc		Yes	1680.4	1919.94	1462.13	1817.3	1568.02	1932.59	1977	2115.42	2042.4	1.14255	1.24291	1.2325	1.20599	0.998141	0.249128	0.392694	10.2781	0	1
sp|P55011|S12A2_HUMAN	SLC12A2	P55011	P55011	Solute carrier family 12 member 2 OS=Homo sapiens GN=SLC12A2 PE=1 SV=1	32	M	PM			XC			Yes	4557.67	4209.32	4230.67	3925.39	6514.45	6144.36	6166.7	5940.01	4593.82	0.923568	0.927841	0.943188	0.931532	0.758888	0.558563	0.116368	10.2616	0	1
sp|Q8IX30-2|SCUB3_HUMAN	SCUBE3	Q8IX30-2	Q8IX30	Isoform 2 of Signal peptide, CUB and EGF-like domain-containing protein 3 OS=Homo sapiens GN=SCUBE3	4				CS	XC			Yes	433.56	452.764	544.104	659.104	463.377	446.76	545.236	554.132	647.09	1.04429	1.21136	0.964138	1.07326	1.1772	0.750844	0.289094	10.2516	0	1
sp|Q8N3E9|PLCD3_HUMAN	PLCD3	Q8N3E9	Q8N3E9	1-phosphatidylinositol 4,5-bisphosphate phosphodiesterase delta-3 OS=Homo sapiens GN=PLCD3 PE=1 SV=3	1	M	PM						Yes	105.84	99.5928	108.718	103.25	100.915	108.396	113.702	98.7931	124.548	0.940974	0.949698	1.07414	0.988269	1.17224	0.827452	0.500909	10.2082	0	1
sp|Q9NZ08-2|ERAP1_HUMAN	ERAP1	Q9NZ08-2	Q9NZ08	Isoform 2 of Endoplasmic reticulum aminopeptidase 1 OS=Homo sapiens GN=ERAP1	2	M				XC			Yes	611.957	827.168	517.271	671.551	408.461	521.025	563.871	530.442	587.966	1.35168	1.29826	1.27558	1.3085	1.07459	0.0852302	0.115922	10.1743	0	1
sp|Q06481|APLP2_HUMAN	APLP2	Q06481	Q06481	Amyloid-like protein 2 OS=Homo sapiens GN=APLP2 PE=1 SV=2	5	M	PM				Nuc		Yes	563.002	540.084	680.158	592.13	723.192	554.958	970.978	916.572	911.653	0.959293	0.870578	0.767373	0.865748	0.965964	0.280045	0.408683	10.1617	0	1
sp|O60353|FZD6_HUMAN	FZD6	O60353	O60353	Frizzled-6 OS=Homo sapiens GN=FZD6 PE=1 SV=2	17	M	PM		CS				Yes	2452.15	2860.42	3467.68	4019.19	3692.9	4470.05	3009.9	2779.42	2794.98	1.16649	1.15904	1.21044	1.17866	0.965565	0.318683	0.549281	10.1607	0	1
sp|P68366|TBA4A_HUMAN	TUBA4A	P68366	P68366	Tubulin alpha-4A chain OS=Homo sapiens GN=TUBA4A PE=1 SV=1	2					XC			Yes	297.527	290.632	202.817	230.144	240.832	221.829	301.58	292.977	277.126	0.976826	1.13473	0.921097	1.01089	0.93221	0.931233	0.777099	10.1552	0	0
sp|Q7KYR7-1|BT2A1_HUMAN	BTN2A1	Q7KYR7-1	Q7KYR7	Isoform 2 of Butyrophilin subfamily 2 member A1 OS=Homo sapiens GN=BTN2A1	13	M	PM						Yes	1678.93	1772.27	1706.63	1788.63	2445.64	2565.21	2287.3	2283.66	1960.33	1.05559	1.04805	1.04889	1.05084	0.857734	0.839584	0.640249	10.1242	0	1
sp|Q03135|CAV1_HUMAN	CAV1	Q03135	Q03135	Caveolin-1 OS=Homo sapiens GN=CAV1 PE=1 SV=4	5	M	PM		CS				Yes	602.724	816.854	565.237	791.828	837.034	927.235	2560.41	3143.91	3612.68	1.35527	1.40088	1.10776	1.28797	1.26665	0.114786	0.0255067	10.1165	0	1
sp|Q96NE9|FRMD6_HUMAN	FRMD6	Q96NE9	Q96NE9	FERM domain-containing protein 6 OS=Homo sapiens GN=FRMD6 PE=1 SV=1	1	M	PM						Yes	118.946	93.0354	121.827	121.91	133.241	120.396	112.702	134.543	109.295	0.782167	1.00068	0.903591	0.895478	0.884105	0.384361	0.280581	10.0665	0	1
sp|P60033|CD81_HUMAN	CD81	P60033	P60033	CD81 antigen OS=Homo sapiens GN=CD81 PE=1 SV=1	3	M	PM						Yes	653.106	810.534	739.368	894.739	528.824	640.114	624.905	563.465	593.602	1.24105	1.21014	1.21045	1.22055	0.999019	0.214934	0.35915	10.0657	0	1
sp|P05362|ICAM1_HUMAN	ICAM1	P05362	P05362	Intercellular adhesion molecule 1 OS=Homo sapiens GN=ICAM1 PE=1 SV=2	96	M	PM		CS	XC			Yes	14971.5	18722.3	19392.5	25928.1	20403.7	26957.7	15921.4	15175.6	16724.6	1.25053	1.33702	1.32122	1.30292	1.07564	0.0909164	0.119616	10.0647	0	1
sp|P14209|CD99_HUMAN	CD99	P14209	P14209	CD99 antigen OS=Homo sapiens GN=CD99 PE=1 SV=1	29	M	PM						Yes	3930.17	4087.38	4989.35	5164.64	3592.13	4523.85	3385.62	3239.43	3483.43	1.04	1.03513	1.25938	1.1115	1.05159	0.574045	0.48209	10.0585	0	1
sp|Q9Y6G9|DC1L1_HUMAN	DYNC1LI1	Q9Y6G9	Q9Y6G9	Cytoplasmic dynein 1 light intermediate chain 1 OS=Homo sapiens GN=DYNC1LI1 PE=1 SV=3	3	M	PM						Yes	688.933	733.776	612.185	630.269	455.409	432.305	474.302	461.53	399.463	1.06509	1.02954	0.949269	1.01463	0.853707	0.964107	0.513697	10.054	0	1
sp|P09619|PGFRB_HUMAN	PDGFRB	P09619	P09619	Platelet-derived growth factor receptor beta OS=Homo sapiens GN=PDGFRB PE=1 SV=1	180	M	PM		CS		Nuc		Yes	41499.4	34641.3	39876.6	33917.3	39244.9	39988.3	30705	28977.6	29613.4	0.834743	0.850556	1.01894	0.901414	0.992361	0.411346	0.602732	10.0279	0	1
sp|O75056|SDC3_HUMAN	SDC3	O75056	O75056	Syndecan-3 OS=Homo sapiens GN=SDC3 PE=1 SV=2	4	M	PM		CS				Yes	1450.42	2070.51	1249.12	2034.15	1225.47	1753.94	1413.06	1577.79	1927.81	1.42752	1.62846	1.43124	1.49574	1.28914	0.00835748	0.00253886	10.0236	1	1
sp|Q13131-2|AAPK1_HUMAN	PRKAA1	Q13131-2	Q13131	Isoform 2 of 5'-AMP-activated protein kinase catalytic subunit alpha-1 OS=Homo sapiens GN=PRKAA1	1	M	PM				Nuc		Yes	164.983	157.293	182.611	197.428	179.975	175.468	144.112	125.909	161.011	0.953387	1.08114	0.974956	1.00316	1.19258	0.904402	0.410703	10.0144	0	1
sp|P40189|IL6RB_HUMAN	IL6ST	P40189	P40189	Interleukin-6 receptor subunit beta OS=Homo sapiens GN=IL6ST PE=1 SV=2	66	M	PM			XC			Yes	10978.1	8977.56	14825.7	10673.5	11787.2	9162.73	12113.7	11666.3	10947.2	0.817772	0.719937	0.777343	0.771684	0.920713	0.0720471	0.12034	10.0022	0	1
sp|Q9Y5E2|PCDB7_HUMAN	PCDHB7	Q9Y5E2	Q9Y5E2	Protocadherin beta-7 OS=Homo sapiens GN=PCDHB7 PE=2 SV=1	1	M	PM						Yes	107.182	88.2942	112.662	83.7416	82.4445	77.8879	87.3206	71.3182	70.0859	0.823777	0.743298	0.944731	0.837269	0.883592	0.194002	0.165836	9.99096	0	1
sp|P98082|DAB2_HUMAN	DAB2	P98082	P98082	Disabled homolog 2 OS=Homo sapiens GN=DAB2 PE=1 SV=3	2	M	PM						Yes	104.381	96.2076	93.8735	80.5862	132.703	95.7752	159.39	178.197	145.742	0.921699	0.858455	0.721727	0.83396	0.863432	0.184722	0.131051	9.98548	0	1
sp|Q9UM01|YLAT1_HUMAN	SLC7A7	Q9UM01	Q9UM01	Y+L amino acid transporter 1 OS=Homo sapiens GN=SLC7A7 PE=1 SV=2	1	M	PM						Yes	191.382	200.414	260.969	232.04	154.32	143.626	120.724	127.776	138.046	1.04719	0.889146	0.930704	0.95568	1.11103	0.662674	0.787789	9.9203	0	0
sp|Q13308-6|PTK7_HUMAN	PTK7	Q13308-6	Q13308	Isoform 6 of Inactive tyrosine-protein kinase 7 OS=Homo sapiens GN=PTK7	174	M	PM						Yes	30725	29519.1	39128.5	33877.5	29131.2	28632.1	19941	18594	21426.2	0.960752	0.865801	0.98287	0.936474	1.11204	0.575151	0.854024	9.90118	0	0
sp|O75326|SEM7A_HUMAN	SEMA7A	O75326	O75326	Semaphorin-7A OS=Homo sapiens GN=SEMA7A PE=1 SV=1	4	M	PM						Yes	321.623	373.468	292.467	361.719	722.686	709.339	654.807	732.852	752.975	1.1612	1.23679	0.981531	1.12651	1.08524	0.514296	0.36399	9.85874	0	1
sp|P49327|FAS_HUMAN	FASN	P49327	P49327	Fatty acid synthase OS=Homo sapiens GN=FASN PE=1 SV=3	46	M	PM						Yes	9029.78	9067.45	7063.98	6518.03	8171.34	7863.07	8127.19	8293.75	9534.36	1.00417	0.922713	0.962274	0.963053	1.16124	0.707313	0.605574	9.84122	0	1
sp|Q12846|STX4_HUMAN	STX4	Q12846	Q12846	Syntaxin-4 OS=Homo sapiens GN=STX4 PE=1 SV=2	4	M	PM		CS	XC			Yes	278.338	291.737	184.023	228.039	220.128	243.235	240.742	269.983	254.432	1.04814	1.23919	1.10497	1.13077	0.996357	0.487879	0.587906	9.83101	0	1
sp|P13497|BMP1_HUMAN	BMP1	P13497	P13497	Bone morphogenetic protein 1 OS=Homo sapiens GN=BMP1 PE=1 SV=2	4	M				XC			Yes	499.3	568.908	697.93	1009.61	620.949	800.23	871.044	935.885	1231.76	1.13941	1.44657	1.28872	1.29157	1.36338	0.109607	0.00966173	9.82715	0	1
sp|Q15758|AAAT_HUMAN	SLC1A5	Q15758	Q15758	Neutral amino acid transporter B(0) OS=Homo sapiens GN=SLC1A5 PE=1 SV=2	50	M	PM						Yes	7528.66	6059.51	7673.02	6076.55	10159.2	9785.73	10333.2	9911.18	8152.15	0.804859	0.791937	0.963241	0.853346	0.805373	0.241308	0.0861094	9.82642	0	1
sp|Q14118|DAG1_HUMAN	DAG1	Q14118	Q14118	Dystroglycan OS=Homo sapiens GN=DAG1 PE=1 SV=2	49	M	PM			XC			Yes	7679.84	7455.71	7423.47	7838.41	10383.8	9802.24	10820.5	10749.4	9038.89	0.970816	1.0559	0.943997	0.990236	0.838102	0.840904	0.396874	9.82172	0	1
sp|P11142|HSP7C_HUMAN	HSPA8	P11142	P11142	Heat shock cognate 71 kDa protein OS=Homo sapiens GN=HSPA8 PE=1 SV=1	31	M	PM			XC	Nuc		Yes	4059.4	4868.23	3956.27	4290.67	3557.2	3595.75	4814.82	5183.04	4837.02	1.19925	1.08452	1.01084	1.0982	0.967611	0.623413	0.785239	9.81303	0	0
sp|Q9Y5G3|PCDGD_HUMAN	PCDHGB1	Q9Y5G3	Q9Y5G3	Protocadherin gamma-B1 OS=Homo sapiens GN=PCDHGB1 PE=2 SV=1	14	M	PM						Yes	1551.36	1431.45	1576.27	1477.99	1558.65	1399.99	1366.15	1257.62	1464.01	0.922706	0.937648	0.898208	0.919521	1.11596	0.503611	0.902688	9.78198	0	0
sp|Q9ULF5|S39AA_HUMAN	SLC39A10	Q9ULF5	Q9ULF5	Zinc transporter ZIP10 OS=Homo sapiens GN=SLC39A10 PE=1 SV=2	27	M	PM						Yes	5272.56	5735.48	6366.3	6506.17	5320.58	5729.02	5471.11	5320.47	4756.21	1.0878	1.02197	1.07677	1.06218	0.881467	0.783874	0.766885	9.75793	0	0
sp|O95864|FADS2_HUMAN	FADS2	O95864	O95864	Fatty acid desaturase 2 OS=Homo sapiens GN=FADS2 PE=1 SV=1	1	M	PM						Yes	211.77	204.126	122.681	139.756	347.245	316.629	329.482	281.467	303.725	0.963903	1.13918	0.911831	1.00497	0.994273	0.898183	0.983958	9.74336	0	0
sp|Q03113|GNA12_HUMAN	GNA12	Q03113	Q03113	Guanine nucleotide-binding protein subunit alpha-12 OS=Homo sapiens GN=GNA12 PE=1 SV=4	2	M	PM						Yes	289.628	302.968	280.054	305.49	248.99	223.931	264.739	258.586	240.483	1.04606	1.09083	0.899359	1.01208	0.919056	0.939943	0.733978	9.74326	0	0
sp|P08571|CD14_HUMAN	CD14	P08571	P08571	Monocyte differentiation antigen CD14 OS=Homo sapiens GN=CD14 PE=1 SV=2	2	M	PM			XC			Yes	185.567	168	146.746	159.521	143.741	156.887	231.831	197.177	246.69	0.905334	1.08706	1.09146	1.02795	1.15005	0.980933	0.448643	9.73869	0	1
sp|Q96HA4|CA159_HUMAN	C1orf159	Q96HA4	Q96HA4	Uncharacterized protein C1orf159 OS=Homo sapiens GN=C1orf159 PE=2 SV=2	2	M						ShG	Yes	177.242	187.345	184.2	190.428	184.689	202.308	188.31	211.763	176.03	1.057	1.03381	1.09539	1.06207	0.879989	0.783954	0.761024	9.73356	0	0
sp|P11166|GTR1_HUMAN	SLC2A1	P11166	P11166	Solute carrier family 2, facilitated glucose transporter member 1 OS=Homo sapiens GN=SLC2A1 PE=1 SV=2	23	M	PM				Nuc		Yes	2643.75	2350.82	2840.68	2743.15	5588.49	4432.53	4320.23	4144.24	4226.13	0.889199	0.965665	0.793154	0.882673	0.998557	0.341912	0.559506	9.70814	0	1
sp|Q9P121-4|NTRI_HUMAN	NTM	Q9P121-4	Q9P121	Isoform 4 of Neurotrimin OS=Homo sapiens GN=NTM	5	M	PM						Yes	1055.81	1101.03	789.097	869.017	1572.04	1478.42	1531.41	1477.23	1803.02	1.04283	1.10128	0.940452	1.02819	1.19856	0.970822	0.338891	9.70487	0	1
sp|P08253|MMP2_HUMAN	MMP2	P08253	P08253	72 kDa type IV collagenase OS=Homo sapiens GN=MMP2 PE=1 SV=2	6	M	PM			XC	Nuc		Yes	959.143	905.033	700.879	675.709	631.015	734.463	636.159	597.568	654.595	0.943585	0.964087	1.16394	1.02387	1.06117	0.993141	0.714919	9.70058	0	0
sp|Q8NFX7|STXB6_HUMAN	STXBP6	Q8NFX7	Q8NFX7	Syntaxin-binding protein 6 OS=Homo sapiens GN=STXBP6 PE=1 SV=2	2	M	PM						Yes	243.011	250.051	294.494	242.12	238.245	237.109	185.707	170.306	178.58	1.02897	0.822155	0.995232	0.948785	1.00322	0.618626	0.809096	9.69207	0	0
sp|Q99808-2|S29A1_HUMAN	SLC29A1	Q99808-2	Q99808	Isoform 2 of Equilibrative nucleoside transporter 1 OS=Homo sapiens GN=SLC29A1	8	M	PM						Yes	773.651	651.637	861.555	718.142	1137.4	787.492	1359.6	1311.57	1166	0.842288	0.833542	0.692359	0.789396	0.873025	0.0948876	0.0884695	9.6765	0	1
sp|P21589|5NTD_HUMAN	NT5E	P21589	P21589	5'-nucleotidase OS=Homo sapiens GN=NT5E PE=1 SV=1	17	M	PM		CS				Yes	2175.12	2790.07	2157.12	3026.14	2959.48	4182.11	2593.87	2935.71	3188.26	1.28272	1.40286	1.41312	1.36623	1.15316	0.0438111	0.0363649	9.67529	1	1
sp|Q8J025|APCD1_HUMAN	APCDD1	Q8J025	Q8J025	Protein APCDD1 OS=Homo sapiens GN=APCDD1 PE=1 SV=1	3	M	PM						Yes	635.757	736.52	562.266	555.711	519.054	623.438	365.33	406.011	394.048	1.15849	0.988341	1.2011	1.11598	1.02172	0.551789	0.553744	9.66397	0	1
sp|Q6P4Q7|CNNM4_HUMAN	CNNM4	Q6P4Q7	Q6P4Q7	Metal transporter CNNM4 OS=Homo sapiens GN=CNNM4 PE=1 SV=3	6	M	PM						Yes	928.826	949.246	918.207	906.101	880.745	978.246	1003.38	932.004	857.122	1.02199	0.986816	1.1107	1.03984	0.885739	0.903821	0.707709	9.66211	0	0
sp|P11279|LAMP1_HUMAN	LAMP1	P11279	P11279	Lysosome-associated membrane glycoprotein 1 OS=Homo sapiens GN=LAMP1 PE=1 SV=3	16	M	PM						Yes	2923.55	3025.6	2823.12	2677.02	2559.21	2300.28	3675.9	3431.71	4007.54	1.0349	0.948249	0.898826	0.96066	1.12767	0.690303	0.715261	9.64224	0	0
sp|O43570|CAH12_HUMAN	CA12	O43570	O43570	Carbonic anhydrase 12 OS=Homo sapiens GN=CA12 PE=1 SV=1	5	M	PM						Yes	921.924	736.461	1088.06	787.985	1252.16	937.098	554.157	532.75	491.354	0.79883	0.724211	0.748384	0.757142	0.904132	0.0552087	0.0854762	9.60699	0	1
sp|Q9Y4L1|HYOU1_HUMAN	HYOU1	Q9Y4L1	Q9Y4L1	Hypoxia up-regulated protein 1 OS=Homo sapiens GN=HYOU1 PE=1 SV=1	15	M				XC			Yes	3026.36	2854.62	1773.55	1466.5	1590.72	1657.46	2800.14	3108.7	2940.6	0.943252	0.826872	1.04195	0.937359	0.995322	0.566434	0.740638	9.57834	0	0
sp|Q9NV70|EXOC1_HUMAN	EXOC1	Q9NV70	Q9NV70	Exocyst complex component 1 OS=Homo sapiens GN=EXOC1 PE=1 SV=4	1	M	PM						Yes	132.401	137.141	156.216	150.769	131.184	107.99	131.857	138.987	124.538	1.0358	0.965131	0.823194	0.941375	0.919632	0.584701	0.502223	9.57251	0	1
sp|Q658P3-2|STEA3_HUMAN	STEAP3	Q658P3-2	Q658P3	Isoform 2 of Metalloreductase STEAP3 OS=Homo sapiens GN=STEAP3	6	M	PM						Yes	1252.09	1298.58	1281.77	1232.25	1428.59	1331.66	740.684	631.541	796.664	1.03713	0.96137	0.93215	0.976883	1.16113	0.774241	0.562131	9.55971	0	1
sp|Q9C0C4|SEM4C_HUMAN	SEMA4C	Q9C0C4	Q9C0C4	Semaphorin-4C OS=Homo sapiens GN=SEMA4C PE=1 SV=2	3	M				XC			Yes	493.503	550.943	510.607	534.525	521.228	556.513	451.504	465.178	411.585	1.11639	1.04684	1.0677	1.07698	0.897988	0.71117	0.881288	9.53131	0	0
sp|P05026|AT1B1_HUMAN	ATP1B1	P05026	P05026	Sodium/potassium-transporting ATPase subunit beta-1 OS=Homo sapiens GN=ATP1B1 PE=1 SV=1	32	M	PM			XC			Yes	6954.24	5640.9	9550.23	6733.05	9487.37	7585.83	7280.85	6635.67	6251.59	0.811145	0.705015	0.799572	0.771911	0.898441	0.0717485	0.0957486	9.47525	0	1
sp|Q6UX15|LAYN_HUMAN	LAYN	Q6UX15	Q6UX15	Layilin OS=Homo sapiens GN=LAYN PE=2 SV=1	24	M			CS				Yes	4034.64	4162.14	5521.46	5711.46	6727.14	6648.81	6070.82	5575.46	4930.61	1.0316	1.03441	0.988356	1.01812	0.846727	0.986443	0.502538	9.46487	0	1
sp|O60486|PLXC1_HUMAN	PLXNC1	O60486	O60486	Plexin-C1 OS=Homo sapiens GN=PLXNC1 PE=1 SV=1	4	M	PM						Yes	1028.33	1439.03	1234.36	1632.58	902.755	1459.79	440.206	437.327	595.242	1.39938	1.32262	1.61704	1.44635	1.35663	0.0167318	0.00199397	9.4558	1	1
sp|P54652|HSP72_HUMAN	HSPA2	P54652	P54652	Heat shock-related 70 kDa protein 2 OS=Homo sapiens GN=HSPA2 PE=1 SV=1	3	M			CS		Nuc		Yes	281.259	301.136	254.218	297.071	253.513	241.277	335.25	320.185	323.323	1.07067	1.16857	0.951733	1.06366	0.986591	0.79322	0.833697	9.43039	0	0
sp|P48960|CD97_HUMAN	CD97	P48960	P48960	CD97 antigen OS=Homo sapiens GN=CD97 PE=1 SV=4	69	M	PM			XC			Yes	9064.52	7508.13	10816	7779.72	9878.83	7617.57	8570.08	8110.45	7533.83	0.828299	0.719278	0.771101	0.772893	0.903308	0.0733443	0.102218	9.42122	0	1
sp|Q08431|MFGM_HUMAN	MFGE8	Q08431	Q08431	Lactadherin OS=Homo sapiens GN=MFGE8 PE=1 SV=2	7	M	PM			XC			Yes	837.503	836.046	737.807	754.008	845.121	1014.02	908.993	1000.69	954.049	0.99826	1.02196	1.19985	1.07336	0.999168	0.744515	0.756087	9.39075	0	0
sp|P35611-3|ADDA_HUMAN	ADD1	P35611-3	P35611	Isoform 3 of Alpha-adducin OS=Homo sapiens GN=ADD1	1	M	PM				Nuc		Yes	62.3964	67.5009	51.6266	63.0303	51.3925	52.1743	57.4408	58.1433	71.9407	1.08181	1.22089	1.01521	1.10597	1.24482	0.591583	0.14355	9.38259	0	1
sp|Q9UN66|PCDB8_HUMAN	PCDHB8	Q9UN66	Q9UN66	Protocadherin beta-8 OS=Homo sapiens GN=PCDHB8 PE=2 SV=3	6	M	PM						Yes	715.617	531.737	638.16	548.26	616.045	573.022	498.185	484.617	440.428	0.743047	0.859128	0.930161	0.844112	0.89627	0.213852	0.200016	9.3558	0	1
sp|Q15334|L2GL1_HUMAN	LLGL1	Q15334	Q15334	Lethal(2) giant larvae protein homolog 1 OS=Homo sapiens GN=LLGL1 PE=1 SV=3	8	M	PM						Yes	603.264	573.268	600.696	585.131	597.338	493.297	579.7	574.234	603.663	0.950277	0.974089	0.825825	0.91673	1.04627	0.481481	0.843808	9.34986	0	0
sp|P06733|ENOA_HUMAN	ENO1	P06733	P06733	Alpha-enolase OS=Homo sapiens GN=ENO1 PE=1 SV=2	21	M	PM			XC	Nuc		Yes	4294.25	5744.79	3327.47	4826.06	5782.61	8205.5	6973.55	7464.56	8522.24	1.33779	1.45037	1.419	1.40238	1.18052	0.0278323	0.0201902	9.34218	1	1
sp|Q6UXD5|SE6L2_HUMAN	SEZ6L2	Q6UXD5	Q6UXD5	Seizure 6-like protein 2 OS=Homo sapiens GN=SEZ6L2 PE=1 SV=2	16	M	PM						Yes	2143.29	2097.65	2397.98	2154.51	2175.48	1914.17	2214.38	2248.24	2421.99	0.978708	0.898468	0.879883	0.919019	1.08545	0.497674	0.990511	9.34069	0	0
sp|P31949|S10AB_HUMAN	S100A11	P31949	P31949	Protein S100-A11 OS=Homo sapiens GN=S100A11 PE=1 SV=2	8					XC	Nuc		Yes	612.454	775.707	419.964	546.841	569.405	710.606	630.221	633.95	669.745	1.26656	1.30211	1.24798	1.27222	1.05958	0.126748	0.168044	9.32019	0	1
sp|P04080|CYTB_HUMAN	CSTB	P04080	P04080	Cystatin-B OS=Homo sapiens GN=CSTB PE=1 SV=2	2					XC			Yes	490.62	553.071	464.098	568.365	460.644	449	324.89	333.514	362.667	1.12729	1.22467	0.974722	1.10889	1.10166	0.585891	0.365144	9.31254	0	1
sp|Q9UHB6|LIMA1_HUMAN	LIMA1	Q9UHB6	Q9UHB6	LIM domain and actin-binding protein 1 OS=Homo sapiens GN=LIMA1 PE=1 SV=1	4	M	PM						Yes	524.489	590.979	467.25	507.05	643.399	581.57	745.506	800.838	804.431	1.12677	1.08518	0.903902	1.03862	1.04043	0.928404	0.733683	9.30848	0	0
sp|Q9Y5G7|PCDG6_HUMAN	PCDHGA6	Q9Y5G7	Q9Y5G7	Protocadherin gamma-A6 OS=Homo sapiens GN=PCDHGA6 PE=2 SV=1	4	M	PM						Yes	625.109	642.42	684.263	609.536	698.122	579.608	493.901	432.546	452.538	1.02769	0.890791	0.830239	0.916241	0.976932	0.473878	0.605207	9.29574	0	1
sp|Q5ZPR3|CD276_HUMAN	CD276	Q5ZPR3	Q5ZPR3	CD276 antigen OS=Homo sapiens GN=CD276 PE=1 SV=1	36	M	PM						Yes	4975.11	4187.23	5281.62	4554.94	6778.4	6030.9	6222.84	5900.78	6282.39	0.841636	0.862413	0.889724	0.864591	1.03639	0.287394	0.620436	9.27173	0	1
sp|A1A4S6|RHG10_HUMAN	ARHGAP10	A1A4S6	A1A4S6	Rho GTPase-activating protein 10 OS=Homo sapiens GN=ARHGAP10 PE=1 SV=1	1	M	PM						Yes	274.015	325.173	212.369	269.517	262.755	340.64	332.376	311.372	340.571	1.1867	1.2691	1.29642	1.25074	1.05809	0.159974	0.196671	9.27048	0	1
sp|P26006-1|ITA3_HUMAN	ITGA3	P26006-1	P26006	Isoform 2 of Integrin alpha-3 OS=Homo sapiens GN=ITGA3	127	M	PM		CS				Yes	18885	13813.4	18988.3	14959.4	29407.8	22045.8	18998.1	18642.7	16988.1	0.731449	0.787823	0.74966	0.756311	0.902641	0.054608	0.0835191	9.26409	0	1
sp|P50895|BCAM_HUMAN	BCAM	P50895	P50895	Basal cell adhesion molecule OS=Homo sapiens GN=BCAM PE=1 SV=2	40	M	PM						Yes	6401.01	6303.76	7958.9	6568.97	7007.44	6501.65	4729.62	4301.66	4676.43	0.984807	0.825361	0.927821	0.912663	1.03561	0.463677	0.79179	9.25654	0	0
sp|Q9Y5F8|PCDGJ_HUMAN	PCDHGB7	Q9Y5F8	Q9Y5F8	Protocadherin gamma-B7 OS=Homo sapiens GN=PCDHGB7 PE=2 SV=1	3	M	PM						Yes	520.426	432.959	491.524	471.304	460.842	478.195	506.099	531.402	475.286	0.831933	0.958862	1.03765	0.942816	0.916214	0.593284	0.497092	9.22912	0	1
sp|P23142-4|FBLN1_HUMAN	FBLN1	P23142-4	P23142	Isoform C of Fibulin-1 OS=Homo sapiens GN=FBLN1	1	M				XC			Yes	88.2858	85.0437	116.167	97.9605	71.2069	57.4194	33.7144	29.1353	30.6605	0.963277	0.84327	0.806375	0.870974	0.975678	0.301331	0.454615	9.20746	0	1
sp|P68371|TBB4B_HUMAN	TUBB4B	P68371	P68371	Tubulin beta-4B chain OS=Homo sapiens GN=TUBB4B PE=1 SV=1	16					XC	Nuc		Yes	2923.71	3269.31	2305.75	2715.92	2814.32	2823.2	3402.57	3292.46	3267.5	1.1182	1.17789	1.00316	1.09975	0.976097	0.615286	0.748698	9.18144	0	0
sp|P62079|TSN5_HUMAN	TSPAN5	P62079	P62079	Tetraspanin-5 OS=Homo sapiens GN=TSPAN5 PE=1 SV=1	4	M	PM						Yes	667.043	729.869	809.691	772.608	689.617	621.464	776.125	790.123	720.358	1.09419	0.954201	0.901172	0.983186	0.919852	0.794367	0.640316	9.18123	0	1
sp|P26447|S10A4_HUMAN	S100A4	P26447	P26447	Protein S100-A4 OS=Homo sapiens GN=S100A4 PE=1 SV=1	7					XC	Nuc		Yes	924.502	1146.81	698.723	961.87	1101.4	1222.47	1502.72	1534.85	1811.9	1.24046	1.37661	1.10992	1.24233	1.19299	0.181376	0.0721646	9.16875	0	1
sp|Q9UBI6|GBG12_HUMAN	GNG12	Q9UBI6	Q9UBI6	Guanine nucleotide-binding protein G(I)/G(S)/G(O) subunit gamma-12 OS=Homo sapiens GN=GNG12 PE=1 SV=3	2	M	PM						Yes	182.014	198.519	197.823	184.153	142.023	129.313	160.356	165.046	174.699	1.09068	0.9309	0.910504	0.977361	1.07374	0.765496	0.83274	9.15347	0	0
sp|P15311|EZRI_HUMAN	EZR	P15311	P15311	Ezrin OS=Homo sapiens GN=EZR PE=1 SV=4	1	M	PM			XC			Yes	65.6763	74.3508	56.006	60.0464	63.9527	58.9844	67.9515	62.3858	64.1779	1.13208	1.07214	0.922313	1.04218	0.984796	0.904962	0.914945	9.15332	0	0
sp|P55899|FCGRN_HUMAN	FCGRT	P55899	P55899	IgG receptor FcRn large subunit p51 OS=Homo sapiens GN=FCGRT PE=1 SV=1	3	M	PM						Yes	333.455	362.752	471.811	426.929	283.574	286.478	229.5	221.793	253.58	1.08786	0.904873	1.01024	1.00099	1.12379	0.886703	0.594028	9.12278	0	1
sp|P11169|GTR3_HUMAN	SLC2A3	P11169	P11169	Solute carrier family 2, facilitated glucose transporter member 3 OS=Homo sapiens GN=SLC2A3 PE=1 SV=1	24	M	PM						Yes	3406.84	3164.17	4932.27	4203.38	5854.1	4607.91	2458.5	2412.17	2377.35	0.928772	0.85222	0.787125	0.856039	0.976189	0.25409	0.411571	9.10673	0	1
sp|P21246|PTN_HUMAN	PTN	P21246	P21246	Pleiotrophin OS=Homo sapiens GN=PTN PE=1 SV=1	7	M				XC			Yes	1726.35	2008.56	2730.36	3094.71	1343.25	1283.42	1367.26	1250.46	1344.84	1.16347	1.13344	0.95546	1.08412	1.02749	0.694502	0.62858	9.09915	0	1
sp|Q8N0Z9|VSI10_HUMAN	VSIG10	Q8N0Z9	Q8N0Z9	V-set and immunoglobulin domain-containing protein 10 OS=Homo sapiens GN=VSIG10 PE=2 SV=1	3	M						ShG	Yes	410.725	456.087	445.727	466.736	512.173	462.535	563.307	492.856	511.741	1.11044	1.04714	0.903084	1.02022	0.969057	0.979027	0.948471	9.09467	0	0
sp|P53621-2|COPA_HUMAN	COPA	P53621-2	P53621	Isoform 2 of Coatomer subunit alpha OS=Homo sapiens GN=COPA	17	M				XC			Yes	4126.4	3776.44	2665.69	3046.32	2808.05	2843.32	3779.27	4002.81	4099.18	0.915191	1.14279	1.01256	1.02351	1.05349	0.993427	0.73982	9.09353	0	0
sp|Q92692|NECT2_HUMAN	NECTIN2	Q92692	Q92692	Nectin-2 OS=Homo sapiens GN=NECTIN2 PE=1 SV=1	35	M	PM		CS				Yes	5189.95	5433.9	5872.86	6199.82	6284.34	6812.51	5275.41	4948.43	4539.2	1.04701	1.05567	1.08405	1.06224	0.887964	0.78216	0.793584	9.08242	0	0
sp|Q14114|LRP8_HUMAN	LRP8	Q14114	Q14114	Low-density lipoprotein receptor-related protein 8 OS=Homo sapiens GN=LRP8 PE=1 SV=4	11	M	PM			XC			Yes	859.604	690.837	718.405	651.502	1645.75	1196.49	3238.77	3342.53	2668.27	0.803669	0.906872	0.727021	0.812521	0.810864	0.137248	0.0563517	9.07917	0	1
sp|Q14160-3|SCRIB_HUMAN	SCRIB	Q14160-3	Q14160	Isoform 3 of Protein scribble homolog OS=Homo sapiens GN=SCRIB	5	M	PM						Yes	478.622	546.861	400.385	457.871	473.401	495.859	539.793	579.118	530.141	1.14257	1.14358	1.04744	1.1112	0.947602	0.559292	0.811919	9.0732	0	0
sp|Q01973|ROR1_HUMAN	ROR1	Q01973	Q01973	Inactive tyrosine-protein kinase transmembrane receptor ROR1 OS=Homo sapiens GN=ROR1 PE=1 SV=2	45	M	PM						Yes	9264.74	9317.95	17235	16844.2	12589.9	11082	7989.19	7705.26	8691.3	1.00574	0.977325	0.880229	0.954432	1.10756	0.660222	0.80078	9.07285	0	0
sp|P01130|LDLR_HUMAN	LDLR	P01130	P01130	Low-density lipoprotein receptor OS=Homo sapiens GN=LDLR PE=1 SV=1	30	M	PM		CS				Yes	2528.54	2193.57	2487.93	2199.56	3572.77	3024.53	5579.25	5651.38	5815.29	0.867522	0.884095	0.846549	0.866055	1.03561	0.292628	0.623784	9.06142	0	1
sp|Q5FWE3|PRRT3_HUMAN	PRRT3	Q5FWE3	Q5FWE3	Proline-rich transmembrane protein 3 OS=Homo sapiens GN=PRRT3 PE=1 SV=3	15	M						ShG	Yes	2218.17	1696.3	2036.3	1445.6	2260.66	1507.42	1550.75	1521.03	1271.31	0.76473	0.709917	0.666805	0.713817	0.827735	0.0214927	0.016793	9.03541	1	1
sp|O95967|FBLN4_HUMAN	EFEMP2	O95967	O95967	EGF-containing fibulin-like extracellular matrix protein 2 OS=Homo sapiens GN=EFEMP2 PE=1 SV=3	11	M				XC			Yes	691.425	688.443	885.685	747.537	806.243	740.943	595.968	609.595	630.815	0.995688	0.844021	0.919007	0.919572	1.04651	0.495232	0.85679	9.01982	0	0
sp|Q92692-2|NECT2_HUMAN	NECTIN2	Q92692-2	Q92692	Isoform Alpha of Nectin-2 OS=Homo sapiens GN=NECTIN2	12	M	PM		CS				Yes	943.972	1014.2	1157.7	1141.98	1293.17	1317.58	1083.13	1022.82	917.986	1.0744	0.986427	1.01888	1.02657	0.871803	0.971226	0.615395	9.00596	0	1
sp|P53985|MOT1_HUMAN	SLC16A1	P53985	P53985	Monocarboxylate transporter 1 OS=Homo sapiens GN=SLC16A1 PE=1 SV=3	8	M	PM						Yes	1536.25	1463.11	1001.7	1156.73	2267.13	2462.01	2345.12	2729.44	2983.91	0.952389	1.15476	1.08596	1.06437	1.17603	0.787914	0.306163	9.00511	0	1
sp|P52735|VAV2_HUMAN	VAV2	P52735	P52735	Guanine nucleotide exchange factor VAV2 OS=Homo sapiens GN=VAV2 PE=1 SV=2	2	M	PM						Yes	105.98	84.9261	89.0357	88.6012	103.776	95.504	97.4	106.058	90.2271	0.801338	0.99512	0.920293	0.905584	0.886935	0.428944	0.313171	8.96338	0	1
sp|Q6UXM1|LRIG3_HUMAN	LRIG3	Q6UXM1	Q6UXM1	Leucine-rich repeats and immunoglobulin-like domains protein 3 OS=Homo sapiens GN=LRIG3 PE=2 SV=1	10	M	PM			XC			Yes	1132.13	1077.37	1232.55	960.897	1402.73	1131.28	1234.33	1216.88	1073.2	0.951626	0.7796	0.806482	0.845903	0.875652	0.219888	0.168935	8.94648	0	1
sp|O95477|ABCA1_HUMAN	ABCA1	O95477	O95477	ATP-binding cassette sub-family A member 1 OS=Homo sapiens GN=ABCA1 PE=1 SV=3	25	M	PM						Yes	4087.27	4162.14	4973.87	5210.17	4649.69	5317.21	2831.41	2696.33	2562.37	1.01832	1.04751	1.14356	1.0698	0.927097	0.750575	0.969012	8.93209	0	0
sp|Q9UBN6|TR10D_HUMAN	TNFRSF10D	Q9UBN6	Q9UBN6	Tumor necrosis factor receptor superfamily member 10D OS=Homo sapiens GN=TNFRSF10D PE=1 SV=1	9	M	PM						Yes	1058.18	1151.82	1513.21	1609.21	1437.57	1407.15	1432.22	1383.31	1263.94	1.08849	1.06344	0.978844	1.04359	0.897837	0.882898	0.767197	8.92852	0	0
sp|O14745|NHRF1_HUMAN	SLC9A3R1	O14745	O14745	Na(+)/H(+) exchange regulatory cofactor NHE-RF1 OS=Homo sapiens GN=SLC9A3R1 PE=1 SV=4	11	M	PM						Yes	2529.43	2299.81	1930.87	2078.47	2821.57	2500.83	2353.39	2302.73	2311.96	0.909222	1.07644	0.886325	0.95733	0.993086	0.664259	0.808397	8.88098	0	0
sp|P49006|MRP_HUMAN	MARCKSL1	P49006	P49006	MARCKS-related protein OS=Homo sapiens GN=MARCKSL1 PE=1 SV=2	2	M	PM						Yes	173.177	158.382	140.421	152.507	145.425	136.403	102.515	93.6028	89.0947	0.914569	1.08607	0.937961	0.979533	0.908585	0.77819	0.590504	8.87789	0	1
sp|P29597|TYK2_HUMAN	TYK2	P29597	P29597	Non-receptor tyrosine-protein kinase TYK2 OS=Homo sapiens GN=TYK2 PE=1 SV=3	6	M	PM				Nuc		Yes	579.899	542.868	661.598	543.869	592.379	483.81	608.628	562.532	572.755	0.936142	0.822053	0.816725	0.858307	0.978099	0.261976	0.424302	8.86213	0	1
sp|Q9UJU6-3|DBNL_HUMAN	DBNL	Q9UJU6-3	Q9UJU6	Isoform 3 of Drebrin-like protein OS=Homo sapiens GN=DBNL	1	M	PM						Yes	65.4609	59.2834	32.763	31.4026	77.0823	76.8993	107.639	95.7874	114.076	0.90563	0.958478	0.997625	0.953911	1.12155	0.66157	0.755458	8.85631	0	0
sp|Q9Y4K0|LOXL2_HUMAN	LOXL2	Q9Y4K0	Q9Y4K0	Lysyl oxidase homolog 2 OS=Homo sapiens GN=LOXL2 PE=1 SV=1	6	M				XC	Nuc		Yes	778.05	838.23	870.979	965.361	710.697	726.551	572.935	571.974	520.539	1.07735	1.10836	1.02231	1.06934	0.90931	0.749288	0.900004	8.85153	0	0
sp|O75051|PLXA2_HUMAN	PLXNA2	O75051	O75051	Plexin-A2 OS=Homo sapiens GN=PLXNA2 PE=1 SV=4	36	M	PM						Yes	6043.29	4981.67	6927.9	4965.56	6200.2	4591.22	8596.82	8365.96	7392.37	0.824331	0.716749	0.740496	0.760525	0.871599	0.0581076	0.0614503	8.84831	0	1
sp|P78552|I13R1_HUMAN	IL13RA1	P78552	P78552	Interleukin-13 receptor subunit alpha-1 OS=Homo sapiens GN=IL13RA1 PE=1 SV=1	5	M	PM						Yes	963.095	825.502	1114.19	885.593	1206.46	1027.3	1502.72	1371.1	1414.43	0.857134	0.794835	0.851503	0.83449	0.984356	0.196087	0.372777	8.80127	0	1
sp|P63010-2|AP2B1_HUMAN	AP2B1	P63010-2	P63010	Isoform 2 of AP-2 complex subunit beta OS=Homo sapiens GN=AP2B1	8	M	PM						Yes	1482.01	1526.18	1057.13	1294.88	1447.24	1481.36	1991.32	2152.25	2204.2	1.0298	1.22491	1.02358	1.09276	1.06391	0.653269	0.495472	8.77112	0	1
sp|Q9NQS3|NECT3_HUMAN	NECTIN3	Q9NQS3	Q9NQS3	Nectin-3 OS=Homo sapiens GN=NECTIN3 PE=1 SV=1	61	M	PM						Yes	9291.5	9350.1	10488.2	10823.7	11801.8	11682.3	15029.8	13799.5	12255.8	1.00631	1.032	0.989873	1.00939	0.85023	0.942848	0.489859	8.75952	0	1
sp|O75534-4|CSDE1_HUMAN	CSDE1	O75534-4	O75534	Isoform 4 of Cold shock domain-containing protein E1 OS=Homo sapiens GN=CSDE1	3	M	PM						Yes	433.834	453.205	380.642	454.878	540.433	568.382	716.918	755.645	721.12	1.04465	1.19503	1.05172	1.09713	0.979407	0.6256	0.74424	8.75617	0	0
sp|P60709|ACTB_HUMAN	ACTB	P60709	P60709	Actin, cytoplasmic 1 OS=Homo sapiens GN=ACTB PE=1 SV=1	31	M	PM			XC			Yes	2303.9	3002.28	1542.34	2179.17	2548.91	2923.97	3256.98	3481.42	4200.25	1.30313	1.4129	1.14714	1.28773	1.24666	0.112544	0.0302412	8.75611	0	1
sp|Q8WWI5|CTL1_HUMAN	SLC44A1	Q8WWI5	Q8WWI5	Choline transporter-like protein 1 OS=Homo sapiens GN=SLC44A1 PE=1 SV=1	4	M	PM						Yes	330.092	385.19	385.448	428.524	338.39	330.696	347.196	330.746	337.91	1.16692	1.11176	0.977262	1.08531	0.996868	0.683944	0.723389	8.75088	0	0
sp|Q00341|VIGLN_HUMAN	HDLBP	Q00341	Q00341	Vigilin OS=Homo sapiens GN=HDLBP PE=1 SV=2	15	M	PM				Nuc		Yes	3466.96	2921.51	2229.76	2219.69	2430.67	2291.78	3550.36	3858.23	3865.19	0.842672	0.995484	0.942861	0.927006	1.04343	0.527927	0.874635	8.73521	0	0
sp|P09211|GSTP1_HUMAN	GSTP1	P09211	P09211	Glutathione S-transferase P OS=Homo sapiens GN=GSTP1 PE=1 SV=2	2					XC	Nuc		Yes	134.035	197.56	90.1321	115.811	163.518	195.825	195.155	189.494	254.454	1.47395	1.28491	1.19757	1.31881	1.32305	0.0798547	0.0107695	8.73395	0	1
sp|P11021|GRP78_HUMAN	HSPA5	P11021	P11021	78 kDa glucose-regulated protein OS=Homo sapiens GN=HSPA5 PE=1 SV=2	40	M	PM		CS		Nuc		Yes	8246.72	9708.31	7726.65	9134.05	6721.54	7913.92	6337.81	6639.25	6420.97	1.17723	1.18215	1.1774	1.17893	0.989588	0.317311	0.475303	8.73376	0	1
sp|P51511|MMP15_HUMAN	MMP15	P51511	P51511	Matrix metalloproteinase-15 OS=Homo sapiens GN=MMP15 PE=1 SV=1	10	M	PM			XC			Yes	846.284	769.562	939.157	833.214	900.441	949.938	984.347	867.34	962.949	0.909342	0.887193	1.05497	0.950502	1.04008	0.635018	0.95099	8.72704	0	0
sp|P51148-2|RAB5C_HUMAN	RAB5C	P51148-2	P51148	Isoform 2 of Ras-related protein Rab-5C OS=Homo sapiens GN=RAB5C	11	M	PM						Yes	1244.47	1175.16	1046.68	1100.93	1290.87	1233.41	1128.09	1140.41	971.065	0.944299	1.05183	0.955489	0.983873	0.85613	0.808586	0.435361	8.70215	0	1
sp|Q6EMK4|VASN_HUMAN	VASN	Q6EMK4	Q6EMK4	Vasorin OS=Homo sapiens GN=VASN PE=1 SV=1	74	M	PM		CS	XC			Yes	18011	14851.1	19257.4	15845	14336.1	14060.6	10282.1	9248.75	9062.5	0.824558	0.822803	0.980781	0.876047	0.928017	0.317311	0.341482	8.7012	0	1
sp|P30044|PRDX5_HUMAN	PRDX5	P30044	P30044	Peroxiredoxin-5, mitochondrial OS=Homo sapiens GN=PRDX5 PE=1 SV=4	3	M				XC	Nuc		Yes	260.569	304.579	225.38	272.145	185.327	183.225	195.129	181.132	206.04	1.1689	1.20749	0.98866	1.12168	1.09519	0.529509	0.350166	8.68676	0	1
sp|O00592|PODXL_HUMAN	PODXL	O00592	O00592	Podocalyxin OS=Homo sapiens GN=PODXL PE=1 SV=2	21	M	PM			XC			Yes	3294.4	2729.29	2265.18	2303.31	7693.92	6952.22	5715.92	5796.23	5126.91	0.828464	1.01683	0.9036	0.916299	0.890696	0.475874	0.35027	8.68571	0	1
sp|P11413-2|G6PD_HUMAN	G6PD	P11413-2	P11413	Isoform Long of Glucose-6-phosphate 1-dehydrogenase OS=Homo sapiens GN=G6PD	6	M	PM				Nuc		Yes	1494.3	1773.97	1089.88	1448.97	1434.96	1618.35	1570.71	1515.06	2098.76	1.18716	1.32948	1.1278	1.21481	1.36028	0.233487	0.0211119	8.66664	0	1
sp|P14174|MIF_HUMAN	MIF	P14174	P14174	Macrophage migration inhibitory factor OS=Homo sapiens GN=MIF PE=1 SV=4	2				CS	XC			Yes	67.5274	72.8706	41.0447	46.8176	76.3573	94.6021	94.6209	90.8998	94.4801	1.07913	1.14065	1.23894	1.1529	1.01854	0.404265	0.461456	8.66237	0	1
sp|Q29983|MICA_HUMAN	MICA	Q29983	Q29983	MHC class I polypeptide-related sequence A OS=Homo sapiens GN=MICA PE=1 SV=1	6	M	PM		CS	XC			Yes	485.946	510.452	443.619	531.611	1076.39	1096.34	1293.8	1207.54	1250.86	1.05043	1.19835	1.01853	1.0891	1.00015	0.665034	0.699301	8.62353	0	0
sp|P62834|RAP1A_HUMAN	RAP1A	P62834	P62834	Ras-related protein Rap-1A OS=Homo sapiens GN=RAP1A PE=1 SV=1	6	M	PM						Yes	2545.45	2632.77	2641.84	2831.86	2092.96	1833.62	1314.2	1265.84	1329.18	1.03431	1.07193	0.87609	0.994108	1.03035	0.847189	0.9226	8.5718	0	0
sp|P23634|AT2B4_HUMAN	ATP2B4	P23634	P23634	Plasma membrane calcium-transporting ATPase 4 OS=Homo sapiens GN=ATP2B4 PE=1 SV=2	39	M	PM						Yes	8476.93	9317.74	8194.2	8335.87	6656.4	6283.35	7032.4	7089.82	8165.93	1.09919	1.01729	0.943956	1.02014	1.15647	0.987814	0.44938	8.55383	0	1
sp|Q9UP38|FZD1_HUMAN	FZD1	Q9UP38	Q9UP38	Frizzled-1 OS=Homo sapiens GN=FZD1 PE=1 SV=2	22	M	PM		CS				Yes	3439.7	4007.8	4624.91	4839.06	4714.75	5182.25	5567.54	5124.04	5113.91	1.16516	1.0463	1.09916	1.10354	0.956623	0.592615	0.803247	8.55194	0	0
sp|P13667|PDIA4_HUMAN	PDIA4	P13667	P13667	Protein disulfide-isomerase A4 OS=Homo sapiens GN=PDIA4 PE=1 SV=2	7				CS				Yes	1323.24	1602.62	1054.71	1208.89	1031.85	1304.15	1486.65	1526.78	1568.42	1.21113	1.14618	1.26389	1.20707	1.04096	0.246842	0.292868	8.54076	0	1
sp|P22413|ENPP1_HUMAN	ENPP1	P22413	P22413	Ectonucleotide pyrophosphatase/phosphodiesterase family member 1 OS=Homo sapiens GN=ENPP1 PE=1 SV=2	79	M	PM		CS	XC			Yes	12798.9	14831.9	13842.7	16912.2	13929.1	16112.4	13040.1	12407.3	12763.5	1.15884	1.22174	1.15674	1.17911	1.00313	0.317876	0.43794	8.52477	0	1
sp|P68032|ACTC_HUMAN	ACTC1	P68032	P68032	Actin, alpha cardiac muscle 1 OS=Homo sapiens GN=ACTC1 PE=1 SV=1	51	M				XC			Yes	8674.14	11622.8	5197.27	7724.54	10597.4	13192.4	14937.5	15540.7	19148.2	1.33994	1.48627	1.24487	1.35702	1.25652	0.050319	0.0143207	8.5158	0	1
sp|Q96TA1|NIBL1_HUMAN	FAM129B	Q96TA1	Q96TA1	Niban-like protein 1 OS=Homo sapiens GN=FAM129B PE=1 SV=3	20	M	PM				Nuc		Yes	3914.73	3766.89	3435.05	3620.22	3252.07	2839.85	3031.34	2987.92	3161.75	0.962234	1.0539	0.873244	0.963128	1.05054	0.696541	0.964393	8.51529	0	0
sp|P46939|UTRO_HUMAN	UTRN	P46939	P46939	Utrophin OS=Homo sapiens GN=UTRN PE=1 SV=2	44	M	PM						Yes	5868.95	6454.42	4800.27	5626.42	5570.12	5798.66	6926.69	7368.2	6896.21	1.09976	1.17211	1.04103	1.1043	0.96485	0.590318	0.771216	8.50108	0	0
sp|P07942|LAMB1_HUMAN	LAMB1	P07942	P07942	Laminin subunit beta-1 OS=Homo sapiens GN=LAMB1 PE=1 SV=2	22	M				XC			Yes	5444.24	5038.53	4852.32	4572.03	4247.85	3308.4	3622.54	4305.99	3669.59	0.925479	0.942235	0.778841	0.882185	0.925668	0.338904	0.351444	8.46832	0	1
sp|P27797|CALR_HUMAN	CALR	P27797	P27797	Calreticulin OS=Homo sapiens GN=CALR PE=1 SV=1	16	M	PM		CS	XC	Nuc		Yes	4830.36	5656.06	3207.63	3353.45	1720.9	2177.66	1785.19	1775.13	1952.56	1.17094	1.04546	1.26542	1.16061	1.09685	0.384172	0.270657	8.46701	0	1
sp|Q8NE01|CNNM3_HUMAN	CNNM3	Q8NE01	Q8NE01	Metal transporter CNNM3 OS=Homo sapiens GN=CNNM3 PE=1 SV=1	8	M	PM						Yes	1247.61	1144.63	1487.55	1304.13	1416.14	1073.33	1196.03	1129.71	1062.82	0.917457	0.876694	0.757922	0.850691	0.913963	0.235269	0.248918	8.46683	0	1
sp|Q6P9G4|TM154_HUMAN	TMEM154	Q6P9G4	Q6P9G4	Transmembrane protein 154 OS=Homo sapiens GN=TMEM154 PE=1 SV=2	8	M						ShG	Yes	1355.19	1648.46	1768.86	1838.17	2018.09	2200.65	1216.99	1089.63	1169.93	1.2164	1.03919	1.09046	1.11535	1.01441	0.54824	0.573693	8.44698	0	1
sp|O15438-4|MRP3_HUMAN	ABCC3	O15438-4	O15438	Isoform 4 of Canalicular multispecific organic anion transporter 2 OS=Homo sapiens GN=ABCC3	23	M	PM						Yes	2664.51	2993.71	2673.06	2985.58	2791.93	2765.96	3826.39	3502.78	3504.97	1.12355	1.11691	0.990701	1.07705	0.956443	0.717495	0.893995	8.44486	0	0
sp|Q14699|RFTN1_HUMAN	RFTN1	Q14699	Q14699	Raftlin OS=Homo sapiens GN=RFTN1 PE=1 SV=4	14	M	PM						Yes	3015.27	3653.06	2520.47	3111.11	2532.68	2576.87	2756.46	2722.61	3152.84	1.21152	1.23434	1.01745	1.15443	1.15086	0.407267	0.195202	8.44382	0	1
sp|P35556|FBN2_HUMAN	FBN2	P35556	P35556	Fibrillin-2 OS=Homo sapiens GN=FBN2 PE=1 SV=3	12					XC			Yes	917.635	1047.78	1096.31	1083.23	997.268	999.523	1176.76	1158.83	1108.74	1.14183	0.988065	1.00226	1.04405	0.949436	0.886612	0.963702	8.42487	0	0
sp|Q6UVK1|CSPG4_HUMAN	CSPG4	Q6UVK1	Q6UVK1	Chondroitin sulfate proteoglycan 4 OS=Homo sapiens GN=CSPG4 PE=1 SV=2	467	M	PM		CS	XC			Yes	60037.7	55033.7	57538.1	56782.9	73899.2	71902.7	53276.6	56072.9	44926	0.916652	0.986875	0.972983	0.958837	0.821696	0.686952	0.280005	8.42356	0	1
sp|Q99650|OSMR_HUMAN	OSMR	Q99650	Q99650	Oncostatin-M-specific receptor subunit beta OS=Homo sapiens GN=OSMR PE=1 SV=1	16	M	PM						Yes	2743.28	2514.72	3642.43	3202.67	3276.82	2817.64	2762.88	2718.59	2851.17	0.916683	0.879266	0.85987	0.885273	1.04029	0.36119	0.710416	8.41494	0	0
sp|Q9UP95|S12A4_HUMAN	SLC12A4	Q9UP95	Q9UP95	Solute carrier family 12 member 4 OS=Homo sapiens GN=SLC12A4 PE=1 SV=2	26	M	PM						Yes	2475.86	2413.79	2560.52	2552.83	3583.16	2948.63	3805.49	3575.18	3589.34	0.974931	0.996996	0.822914	0.931614	0.972633	0.543728	0.645747	8.40857	0	1
sp|Q99715|COCA1_HUMAN	COL12A1	Q99715	Q99715	Collagen alpha-1(XII) chain OS=Homo sapiens GN=COL12A1 PE=1 SV=2	16					XC			Yes	1789.17	1938.38	1397.01	1449.75	1302.53	1301.59	1794.24	1970.24	1680.77	1.0834	1.03775	0.999275	1.04014	0.892961	0.898397	0.738687	8.40376	0	0
sp|Q9BZM4|N2DL3_HUMAN	ULBP3	Q9BZM4	Q9BZM4	NKG2D ligand 3 OS=Homo sapiens GN=ULBP3 PE=1 SV=1	6	M	PM						Yes	1622.08	1868.32	1742.15	1876.08	2085.13	2069.52	1939.03	1946.23	1870.18	1.1518	1.07688	0.992512	1.07373	0.962705	0.73456	0.882188	8.40016	0	0
sp|O60291-2|MGRN1_HUMAN	MGRN1	O60291-2	O60291	Isoform 2 of E3 ubiquitin-protein ligase MGRN1 OS=Homo sapiens GN=MGRN1	2	M	PM				Nuc		Yes	276.131	240.451	270.938	266.827	209.476	214.985	302.636	281.345	257.002	0.870787	0.984828	1.0263	0.960639	0.880171	0.686864	0.442257	8.37517	0	1
sp|P23396-2|RS3_HUMAN	RPS3	P23396-2	P23396	Isoform 2 of 40S ribosomal protein S3 OS=Homo sapiens GN=RPS3	17	M	PM				Nuc		Yes	2991.76	3075.18	2367.24	2876.72	2624.52	2891.44	3700.96	4262.07	4079.28	1.02788	1.21522	1.1017	1.11493	1.02456	0.550789	0.54458	8.34999	0	1
sp|Q9HD67|MYO10_HUMAN	MYO10	Q9HD67	Q9HD67	Unconventional myosin-X OS=Homo sapiens GN=MYO10 PE=1 SV=3	3	M	PM						Yes	219.038	168.227	179.367	140.681	164.26	148.579	202.818	225.372	191.346	0.768027	0.784322	0.904535	0.818961	0.893743	0.153717	0.154337	8.34245	0	1
sp|P10809|CH60_HUMAN	HSPD1	P10809	P10809	60 kDa heat shock protein, mitochondrial OS=Homo sapiens GN=HSPD1 PE=1 SV=2	11	M	PM		CS	XC			Yes	1762.95	2011.3	1338.39	1532.64	1548.92	1819.67	2181.35	2276.1	2182.13	1.14087	1.14513	1.1748	1.1536	0.979092	0.395975	0.57248	8.30398	0	1
sp|P07237|PDIA1_HUMAN	P4HB	P07237	P07237	Protein disulfide-isomerase OS=Homo sapiens GN=P4HB PE=1 SV=3	19	M	PM			XC			Yes	3449.54	4298.41	2590.55	2836.75	2058.67	2535.42	3657.24	4071.09	4105.97	1.24608	1.09504	1.23158	1.1909	1.06258	0.289852	0.279981	8.30035	0	1
sp|Q14393|GAS6_HUMAN	GAS6	Q14393	Q14393	Growth arrest-specific protein 6 OS=Homo sapiens GN=GAS6 PE=1 SV=2	3					XC			Yes	556.455	645.12	649.17	699.049	704.941	684.298	551.607	624.861	585.228	1.15934	1.07683	0.970717	1.06896	0.99489	0.762106	0.782943	8.29797	0	0
sp|P13473-2|LAMP2_HUMAN	LAMP2	P13473-2	P13473	Isoform LAMP-2B of Lysosome-associated membrane glycoprotein 2 OS=Homo sapiens GN=LAMP2	3	M	PM			XC			Yes	501.79	451.889	448.486	455.036	342.047	290.812	453.715	403.714	429.146	0.900553	1.01461	0.850212	0.92179	1.00101	0.503153	0.708869	8.25496	0	0
sp|Q9NPR2|SEM4B_HUMAN	SEMA4B	Q9NPR2	Q9NPR2	Semaphorin-4B OS=Homo sapiens GN=SEMA4B PE=1 SV=3	6	M	PM			XC			Yes	913.663	935.145	1159	1053.36	823.002	913.369	518.579	490.018	502.339	1.02351	0.908859	1.1098	1.01406	0.996115	0.950074	0.971987	8.23751	0	0
sp|Q9UBB4|ATX10_HUMAN	ATXN10	Q9UBB4	Q9UBB4	Ataxin-10 OS=Homo sapiens GN=ATXN10 PE=1 SV=1	5	M	PM			XC			Yes	775.06	782.538	620.859	671.866	731.58	761.556	975.79	953.015	864.209	1.00965	1.08216	1.04097	1.04426	0.896108	0.875976	0.764903	8.22576	0	0
sp|Q8TCT7|SPP2B_HUMAN	SPPL2B	Q8TCT7	Q8TCT7	Signal peptide peptidase-like 2B OS=Homo sapiens GN=SPPL2B PE=1 SV=2	5	M	PM						Yes	587.113	585.79	626.929	551.125	580.422	480.392	570.77	543.259	532.421	0.997746	0.879087	0.827659	0.901497	0.955847	0.415548	0.493085	8.20863	0	1
sp|Q13443|ADAM9_HUMAN	ADAM9	Q13443	Q13443	Disintegrin and metalloproteinase domain-containing protein 9 OS=Homo sapiens GN=ADAM9 PE=1 SV=1	21	M	PM		CS	XC			Yes	4389.29	4734.34	5360.02	5258.57	5259.82	5483.82	3276.02	3228.6	2920.3	1.07861	0.981073	1.04259	1.03409	0.897916	0.931699	0.736907	8.1889	0	0
sp|P30101|PDIA3_HUMAN	PDIA3	P30101	P30101	Protein disulfide-isomerase A3 OS=Homo sapiens GN=PDIA3 PE=1 SV=4	15				CS		Nuc		Yes	2261.25	2614.39	1639.16	1926.91	1623.36	2087.67	2268.08	2290.11	2415.86	1.15617	1.17555	1.28602	1.20591	1.06001	0.250431	0.258667	8.18195	0	1
sp|Q14517|FAT1_HUMAN	FAT1	Q14517	Q14517	Protocadherin Fat 1 OS=Homo sapiens GN=FAT1 PE=1 SV=2	54	M	PM				Nuc		Yes	5427.56	5352.41	4599.46	5269.57	5090.98	6113.16	12471.4	14512.5	15130.1	0.986155	1.14569	1.20078	1.11088	1.12142	0.572984	0.317311	8.16799	0	1
sp|P21796|VDAC1_HUMAN	VDAC1	P21796	P21796	Voltage-dependent anion-selective channel protein 1 OS=Homo sapiens GN=VDAC1 PE=1 SV=2	2	M	PM				Nuc		Yes	176.124	178.467	173.303	177.127	188.586	187.831	181.987	186.693	158.535	1.0133	1.02206	0.995995	1.01045	0.860014	0.948665	0.526457	8.12589	0	1
sp|Q9NYQ7-2|CELR3_HUMAN	CELSR3	Q9NYQ7-2	Q9NYQ7	Isoform 2 of Cadherin EGF LAG seven-pass G-type receptor 3 OS=Homo sapiens GN=CELSR3	12	M	PM						Yes	1399.57	1255.3	1234.89	1255.14	1021.41	1115.42	1074.98	1022.31	1038.47	0.896919	1.01639	1.09204	1.00178	0.990299	0.888523	0.962558	8.0849	0	0
sp|P54764|EPHA4_HUMAN	EPHA4	P54764	P54764	Ephrin type-A receptor 4 OS=Homo sapiens GN=EPHA4 PE=1 SV=1	15	M	PM		CS				Yes	2556.79	2530.87	2991.62	2837.08	2449.79	2580.34	2260.24	2033.9	1875.14	0.989861	0.948342	1.05329	0.997165	0.873348	0.877023	0.530233	8.06902	0	1
sp|P58335-4|ANTR2_HUMAN	ANTXR2	P58335-4	P58335	Isoform 4 of Anthrax toxin receptor 2 OS=Homo sapiens GN=ANTXR2	13	M	PM			XC			Yes	3882.15	3094.45	4131.09	3285.4	2635.86	2412.56	2061.33	2091.99	1915.74	0.797097	0.795286	0.915284	0.835889	0.92251	0.196221	0.235813	8.0652	0	1
sp|Q96PE1|AGRA2_HUMAN	ADGRA2	Q96PE1	Q96PE1	Adhesion G protein-coupled receptor A2 OS=Homo sapiens GN=ADGRA2 PE=1 SV=2	31	M	PM		CS				Yes	3616.48	3899.92	4629.24	4471.91	2817.93	3104.11	2542.62	2217.59	2817.54	1.07838	0.966014	1.10156	1.04865	1.18379	0.859808	0.321082	8.04778	0	1
sp|P23470|PTPRG_HUMAN	PTPRG	P23470	P23470	Receptor-type tyrosine-protein phosphatase gamma OS=Homo sapiens GN=PTPRG PE=1 SV=4	99	M	PM						Yes	19159.2	17026.2	22077.2	18829.8	16026.6	15061.1	13146.3	12640.2	13293.5	0.888669	0.852906	0.939759	0.893778	1.03104	0.392724	0.711055	8.03548	0	0
sp|P08754|GNAI3_HUMAN	GNAI3	P08754	P08754	Guanine nucleotide-binding protein G(k) subunit alpha OS=Homo sapiens GN=GNAI3 PE=1 SV=3	4	M	PM						Yes	401.565	423.759	379.844	398.8	441.96	410.515	352.326	359.54	324.181	1.05527	1.04991	0.928851	1.01134	0.910791	0.944691	0.706465	8.01581	0	0
sp|P26022|PTX3_HUMAN	PTX3	P26022	P26022	Pentraxin-related protein PTX3 OS=Homo sapiens GN=PTX3 PE=1 SV=3	2					XC			Yes	46.0836	50.1184	36.4074	34.2252	44.184	43.3541	42.4627	45.2514	49.0019	1.08755	0.940061	0.981217	1.00294	1.11731	0.901423	0.603239	7.96587	0	1
sp|P46531|NOTC1_HUMAN	NOTCH1	P46531	P46531	Neurogenic locus notch homolog protein 1 OS=Homo sapiens GN=NOTCH1 PE=1 SV=4	5	M	PM		CS	XC	Nuc		Yes	634.242	653.811	707.116	696.763	753.594	693.767	924.349	978.571	822.548	1.03085	0.985358	0.920611	0.978941	0.864511	0.78426	0.448343	7.91305	0	1
sp|P28827-2|PTPRM_HUMAN	PTPRM	P28827-2	P28827	Isoform 2 of Receptor-type tyrosine-protein phosphatase mu OS=Homo sapiens GN=PTPRM	68	M	PM						Yes	11172.4	12108.2	16067.1	16743.6	12041.6	12409.7	10957.3	10341.4	9631.73	1.08376	1.04211	1.03057	1.05214	0.904445	0.834122	0.824233	7.90179	0	0
sp|Q9NZV1|CRIM1_HUMAN	CRIM1	Q9NZV1	Q9NZV1	Cysteine-rich motor neuron 1 protein OS=Homo sapiens GN=CRIM1 PE=1 SV=1	29	M	PM						Yes	1724.46	1941.6	1656.58	1822.2	2847.92	2841.69	6817.94	6956.41	6600.62	1.12592	1.09997	0.997813	1.07457	0.958393	0.727925	0.893889	7.88992	0	0
sp|P51884|LUM_HUMAN	LUM	P51884	P51884	Lumican OS=Homo sapiens GN=LUM PE=1 SV=2	3					XC			Yes	808.122	752.316	523.392	547.99	289.834	304.079	700.293	696.576	793.647	0.930944	1.047	1.04915	1.00903	1.13632	0.933927	0.530724	7.85546	0	1
sp|Q04756|HGFA_HUMAN	HGFAC	Q04756	Q04756	Hepatocyte growth factor activator OS=Homo sapiens GN=HGFAC PE=1 SV=1	1					XC			Yes	57.1147	49.044	50.2628	38.49	37.5419	33.8214	76.036	99.3114	80.8071	0.858692	0.765774	0.900898	0.841788	0.921679	0.212013	0.246794	7.84241	0	1
sp|P04921|GLPC_HUMAN	GYPC	P04921	P04921	Glycophorin-C OS=Homo sapiens GN=GYPC PE=1 SV=1	13	M	PM						Yes	2066.58	2014.05	2634.85	2610.53	2209.68	2281.67	1383.43	1284.57	1549.32	0.974584	0.990771	1.03258	0.999312	1.16141	0.891099	0.491067	7.83554	0	1
sp|P78324-2|SHPS1_HUMAN	SIRPA	P78324-2	P78324	Isoform 2 of Tyrosine-protein phosphatase non-receptor type substrate 1 OS=Homo sapiens GN=SIRPA	27	M	PM						Yes	3920.38	3544.91	4136.5	4051.74	5380.86	5436	4704.81	4776.87	5208.04	0.904228	0.979509	1.01025	0.964661	1.09855	0.712949	0.790027	7.79418	0	0
sp|O43707|ACTN4_HUMAN	ACTN4	O43707	O43707	Alpha-actinin-4 OS=Homo sapiens GN=ACTN4 PE=1 SV=2	10					XC	Nuc		Yes	1251.06	1433.48	1143.42	1241.16	1227.06	1460.21	1495.34	1535.07	1985.72	1.14581	1.08548	1.19	1.14043	1.31053	0.44435	0.0641445	7.77087	0	1
sp|Q14644|RASA3_HUMAN	RASA3	Q14644	Q14644	Ras GTPase-activating protein 3 OS=Homo sapiens GN=RASA3 PE=1 SV=3	8	M	PM						Yes	888.73	882.401	857.05	913.541	947.297	834.525	968.61	995.768	963.413	0.992879	1.06591	0.880955	0.979916	0.980884	0.779371	0.84969	7.75856	0	0
sp|P15941-2|MUC1_HUMAN	MUC1	P15941-2	P15941	Isoform 2 of Mucin-1 OS=Homo sapiens GN=MUC1	2	M	PM			XC			Yes	323.414	388.781	211.102	304.268	269.776	347.424	381.478	438.631	563.992	1.20211	1.44134	1.28782	1.31042	1.37541	0.0865658	0.00685618	7.75612	0	1
sp|O75718|CRTAP_HUMAN	CRTAP	O75718	O75718	Cartilage-associated protein OS=Homo sapiens GN=CRTAP PE=1 SV=1	2					XC			Yes	305.162	351.407	204.941	197.23	142.485	144.386	348.617	397.557	383.428	1.15154	0.962374	1.01334	1.04242	1.02772	0.899191	0.758027	7.75358	0	0
sp|O43852-3|CALU_HUMAN	CALU	O43852-3	O43852	Isoform 3 of Calumenin OS=Homo sapiens GN=CALU	8	M				XC			Yes	1555.76	1457.97	1283.99	1227.16	749.282	804.725	1117.81	1175.69	1256.4	0.937142	0.955741	1.07399	0.988959	1.09561	0.830996	0.715071	7.74527	0	0
sp|Q6NW40|RGMB_HUMAN	RGMB	Q6NW40	Q6NW40	RGM domain family member B OS=Homo sapiens GN=RGMB PE=1 SV=3	4	M	PM						Yes	281.478	283.882	271.071	325.331	323.775	349.549	590.881	582.036	614.046	1.00854	1.20017	1.0796	1.0961	1.04704	0.633343	0.531002	7.72822	0	1
sp|P50281|MMP14_HUMAN	MMP14	P50281	P50281	Matrix metalloproteinase-14 OS=Homo sapiens GN=MMP14 PE=1 SV=3	52	M	PM			XC			Yes	7924.7	6845.86	8138.36	7027.46	9000.38	8513.81	9432.54	8883.59	9305.36	0.863864	0.863499	0.945939	0.8911	1.01608	0.381695	0.651987	7.71241	0	1
sp|Q9Y6N7-2|ROBO1_HUMAN	ROBO1	Q9Y6N7-2	Q9Y6N7	Isoform 2 of Roundabout homolog 1 OS=Homo sapiens GN=ROBO1	47	M	PM		CS				Yes	7476.96	6973.32	7042.85	7425.23	7125.06	7711.51	8765.84	8647.63	8231.65	0.932641	1.05429	1.08231	1.02308	0.945435	0.998084	0.875696	7.68926	0	0
sp|Q14112|NID2_HUMAN	NID2	Q14112	Q14112	Nidogen-2 OS=Homo sapiens GN=NID2 PE=1 SV=3	27	M				XC			Yes	4856.07	4951.62	5266.28	4814.25	3167.78	2784.98	2527.95	2278	2475.69	1.01968	0.914164	0.879156	0.937665	1.03026	0.578597	0.871505	7.68005	0	0
sp|Q8IWK6|AGRA3_HUMAN	ADGRA3	Q8IWK6	Q8IWK6	Adhesion G protein-coupled receptor A3 OS=Homo sapiens GN=ADGRA3 PE=1 SV=2	1	M	PM						Yes	194.084	165.103	204.869	197.73	236.629	207.415	252.017	244.358	201.127	0.85068	0.965154	0.87654	0.897458	0.810384	0.405019	0.14767	7.67766	0	1
sp|P07093-3|GDN_HUMAN	SERPINE2	P07093-3	P07093	Isoform 3 of Glia-derived nexin OS=Homo sapiens GN=SERPINE2	30	M	PM			XC			Yes	7016.97	6175.46	6933.69	6598.96	5472.65	4542.8	4431.98	4076.82	4217.44	0.880075	0.951725	0.830091	0.887297	0.991311	0.36478	0.558299	7.67456	0	1
sp|P30508|1C12_HUMAN	HLA-C	P30508	P30508	HLA class I histocompatibility antigen, Cw-12 alpha chain OS=Homo sapiens GN=HLA-C PE=1 SV=2	9	M	PM		CS				Yes	1398.83	1447.56	1744.24	1605.93	1727.3	1582.18	1333.37	1239.9	1370.92	1.03484	0.920708	0.915989	0.957178	1.06551	0.673669	0.930353	7.6291	0	0
sp|Q9NQX5|NPDC1_HUMAN	NPDC1	Q9NQX5	Q9NQX5	Neural proliferation differentiation and control protein 1 OS=Homo sapiens GN=NPDC1 PE=1 SV=2	2	M						ShG	Yes	125.727	102.803	133.512	131.386	120.421	106.437	228.807	205.149	197.187	0.817668	0.984075	0.883872	0.895205	0.908788	0.390921	0.344363	7.62116	0	1
sp|P15529|MCP_HUMAN	CD46	P15529	P15529	Membrane cofactor protein OS=Homo sapiens GN=CD46 PE=1 SV=3	7	M	PM		CS				Yes	2707.42	1903.99	3173.37	2287.16	3317.78	2481.86	2349.19	2122.97	1870.7	0.70325	0.720736	0.748049	0.724012	0.836596	0.0277763	0.0230348	7.59115	1	1
sp|Q04656-3|ATP7A_HUMAN	ATP7A	Q04656-3	Q04656	Isoform 2 of Copper-transporting ATPase 1 OS=Homo sapiens GN=ATP7A	9	M	PM						Yes	939.726	1103.53	1034.79	1336.57	1115.98	1218.91	1011.44	956.817	1105.96	1.17431	1.29164	1.09223	1.18606	1.1238	0.305146	0.188038	7.58073	0	1
sp|P12814-3|ACTN1_HUMAN	ACTN1	P12814-3	P12814	Isoform 3 of Alpha-actinin-1 OS=Homo sapiens GN=ACTN1	19	M	PM			XC			Yes	3040.26	3424.63	2480.92	2840.34	2637.66	3095.71	3223.37	3422.25	4426.97	1.12643	1.14487	1.17366	1.14832	1.3323	0.414154	0.0498349	7.5804	0	1
sp|P15260|INGR1_HUMAN	IFNGR1	P15260	P15260	Interferon gamma receptor 1 OS=Homo sapiens GN=IFNGR1 PE=1 SV=1	6	M	PM						Yes	918.862	783.461	950.241	778.278	913.87	732.953	1209.96	1187	1141.53	0.852642	0.819032	0.802032	0.824569	0.952482	0.171395	0.274037	7.57717	0	1
sp|P29323-3|EPHB2_HUMAN	EPHB2	P29323-3	P29323	Isoform 3 of Ephrin type-B receptor 2 OS=Homo sapiens GN=EPHB2	48	M	PM			XC			Yes	7885.5	9695.38	8560.62	10085.1	8090.06	8744.42	6064.87	5837.17	6246.7	1.22952	1.17808	1.08088	1.16283	1.04969	0.370905	0.359935	7.56222	0	1
sp|P35052|GPC1_HUMAN	GPC1	P35052	P35052	Glypican-1 OS=Homo sapiens GN=GPC1 PE=1 SV=2	19	M	PM			XC			Yes	2558.35	2534.04	2001.96	2111.19	2828.45	2951.12	2966.08	3251.35	2784.38	0.990495	1.05456	1.04337	1.02948	0.89567	0.954219	0.714484	7.53213	0	0
sp|Q16513|PKN2_HUMAN	PKN2	Q16513	Q16513	Serine/threonine-protein kinase N2 OS=Homo sapiens GN=PKN2 PE=1 SV=1	11	M	PM				Nuc		Yes	1724.44	1674.42	1726.62	1811.7	1775.17	1608.8	1808.96	1723.46	1585.19	0.970988	1.04928	0.90628	0.975515	0.897509	0.763565	0.543632	7.50466	0	1
sp|Q9H813-2|TM206_HUMAN	TMEM206	Q9H813-2	Q9H813	Isoform 2 of Transmembrane protein 206 OS=Homo sapiens GN=TMEM206	3	M			CS				Yes	266.131	292.677	232.711	245.936	265.938	290.963	319.056	319.061	298.949	1.09974	1.05683	1.0941	1.08356	0.936975	0.678896	0.941654	7.49552	0	0
sp|Q9H1U4|MEGF9_HUMAN	MEGF9	Q9H1U4	Q9H1U4	Multiple epidermal growth factor-like domains protein 9 OS=Homo sapiens GN=MEGF9 PE=2 SV=3	7	M						ShG	Yes	986.969	882.664	1031.08	958.992	1035.83	939.571	1177.27	1192.66	1249.35	0.894318	0.930086	0.907067	0.91049	1.05434	0.464261	0.855623	7.47463	0	0
sp|P02787|TRFE_HUMAN	TF	P02787	P02787	Serotransferrin OS=Homo sapiens GN=TF PE=1 SV=3	29	M	PM		CS	XC			Yes	10863.2	9963.24	12672.3	10985.6	12018.9	9642.67	1166.83	1219.16	1144.74	0.917154	0.866899	0.802291	0.862115	0.95955	0.275643	0.387866	7.43316	0	1
sp|P00533|EGFR_HUMAN	EGFR	P00533	P00533	Epidermal growth factor receptor OS=Homo sapiens GN=EGFR PE=1 SV=2	200	M	PM		CS	XC	Nuc		Yes	23976.7	23325.8	30261.2	28267.9	41962.5	35000.3	44152	41552.4	36601.6	0.972853	0.934131	0.834085	0.91369	0.854137	0.470315	0.258192	7.42296	0	1
sp|P30872|SSR1_HUMAN	SSTR1	P30872	P30872	Somatostatin receptor type 1 OS=Homo sapiens GN=SSTR1 PE=1 SV=1	1	M	PM						Yes	56.2377	48.9873	64.6138	61.9042	68.4601	54.951	193.109	193.804	166.169	0.871076	0.958064	0.802672	0.877271	0.858948	0.324257	0.196301	7.40069	0	1
sp|P23142|FBLN1_HUMAN	FBLN1	P23142	P23142	Fibulin-1 OS=Homo sapiens GN=FBLN1 PE=1 SV=4	60	M				XC			Yes	9533.29	9509.82	11191.6	11057.7	9111.25	9419.55	5633.53	4855.84	4584.85	0.997539	0.988036	1.03384	1.00647	0.87419	0.927867	0.563427	7.34024	0	1
sp|Q9Y639|NPTN_HUMAN	NPTN	Q9Y639	Q9Y639	Neuroplastin OS=Homo sapiens GN=NPTN PE=1 SV=2	56	M			CS				Yes	8958.05	9797.83	10373.4	10834.1	12302.6	12677.4	12597.2	11836.1	11260.1	1.09375	1.04442	1.03047	1.05621	0.9217	0.813813	0.905071	7.33372	0	0
sp|P29279|CTGF_HUMAN	CTGF	P29279	P29279	Connective tissue growth factor OS=Homo sapiens GN=CTGF PE=1 SV=2	2	M	PM			XC			Yes	182.11	171.951	146.885	147.745	184.843	179.413	661.734	774.514	803.03	0.944218	1.00585	0.970622	0.973564	1.11823	0.760904	0.69373	7.32523	0	0
sp|P16615|AT2A2_HUMAN	ATP2A2	P16615	P16615	Sarcoplasmic/endoplasmic reticulum calcium ATPase 2 OS=Homo sapiens GN=ATP2A2 PE=1 SV=1	22	M	PM						Yes	3413.15	3807.94	3237.04	3747.17	2918.31	3179.66	3686.81	3563.99	3546.43	1.11567	1.15759	1.08956	1.12094	0.978219	0.516926	0.669377	7.30435	0	0
sp|Q16270|IBP7_HUMAN	IGFBP7	Q16270	Q16270	Insulin-like growth factor-binding protein 7 OS=Homo sapiens GN=IGFBP7 PE=1 SV=1	4					XC			Yes	598.587	727.479	464.521	574.745	432.566	453.172	708.799	735.978	865.812	1.21533	1.23728	1.04764	1.16675	1.19854	0.363314	0.124636	7.28699	0	1
sp|P46940|IQGA1_HUMAN	IQGAP1	P46940	P46940	Ras GTPase-activating-like protein IQGAP1 OS=Homo sapiens GN=IQGAP1 PE=1 SV=1	22	M	PM						Yes	2977.6	3337.22	2552.92	2899.22	2857.55	2774.97	2878.24	3129.43	3420.38	1.12077	1.13565	0.971101	1.07584	1.13867	0.727577	0.353753	7.28628	0	1
sp|P12259|FA5_HUMAN	F5	P12259	P12259	Coagulation factor V OS=Homo sapiens GN=F5 PE=1 SV=4	7	M	PM			XC			Yes	878.872	945.456	928.074	1033.77	1083.93	1015.63	2113.54	2298.12	2332.95	1.07576	1.11389	0.936991	1.04221	1.05763	0.899545	0.660013	7.27717	0	1
sp|Q9NZM1|MYOF_HUMAN	MYOF	Q9NZM1	Q9NZM1	Myoferlin OS=Homo sapiens GN=MYOF PE=1 SV=1	99	M	PM						Yes	18654.6	18904.3	13541.4	15578.4	17148.7	16705.5	18332.8	18649.1	19201.4	1.01338	1.15043	0.974155	1.04599	1.03842	0.878648	0.709116	7.25998	0	0
sp|Q10588|BST1_HUMAN	BST1	Q10588	Q10588	ADP-ribosyl cyclase/cyclic ADP-ribose hydrolase 2 OS=Homo sapiens GN=BST1 PE=1 SV=2	3	M	PM						Yes	417.294	511.067	348.476	380.303	383.097	499.619	532.115	609.677	696.251	1.22472	1.09133	1.30416	1.20674	1.21958	0.253042	0.0765529	7.25765	0	1
sp|Q969P0|IGSF8_HUMAN	IGSF8	Q969P0	Q969P0	Immunoglobulin superfamily member 8 OS=Homo sapiens GN=IGSF8 PE=1 SV=1	16	M	PM						Yes	2552	2690.77	3053.17	2815.41	2512.62	2440.13	1990.17	1907.63	1755.53	1.05438	0.922129	0.971151	0.982553	0.900779	0.800196	0.577525	7.24284	0	1
sp|P98095-2|FBLN2_HUMAN	FBLN2	P98095-2	P98095	Isoform 2 of Fibulin-2 OS=Homo sapiens GN=FBLN2	112					XC			Yes	24946.8	27860	31187.1	33561.9	16613.6	19439.9	11579.9	11259.7	14568.1	1.11677	1.07615	1.17012	1.12101	1.27569	0.517868	0.0992309	7.20845	0	1
sp|P52799|EFNB2_HUMAN	EFNB2	P52799	P52799	Ephrin-B2 OS=Homo sapiens GN=EFNB2 PE=1 SV=1	12	M	PM						Yes	982.297	971.77	1138.78	1245.93	1452.19	1560.62	2385.02	2137.61	2681.7	0.989283	1.09409	1.07467	1.05268	1.1859	0.835262	0.307135	7.20823	0	1
sp|Q9NVD7|PARVA_HUMAN	PARVA	Q9NVD7	Q9NVD7	Alpha-parvin OS=Homo sapiens GN=PARVA PE=1 SV=1	1	M	PM						Yes	253.17	291.652	194.08	221.276	218.418	237.735	288.373	281.564	280.734	1.152	1.14013	1.08844	1.12686	0.985139	0.493553	0.628564	7.20101	0	1
sp|P40222|TXLNA_HUMAN	TXLNA	P40222	P40222	Alpha-taxilin OS=Homo sapiens GN=TXLNA PE=1 SV=3	5	M				XC			Yes	476.307	504.067	392.891	426.794	589.796	542.151	824.909	912.088	911.991	1.05828	1.08629	0.919218	1.02126	1.05008	0.989765	0.753637	7.18996	0	0
sp|P04899-4|GNAI2_HUMAN	GNAI2	P04899-4	P04899	Isoform sGi2 of Guanine nucleotide-binding protein G(i) subunit alpha-2 OS=Homo sapiens GN=GNAI2	20	M	PM			XC			Yes	4015.61	4128.95	3599.33	3752.09	3856.17	3415.99	2528.92	2464.83	2489.1	1.02822	1.04244	0.885852	0.985505	0.996886	0.809417	0.929518	7.15627	0	0
sp|P05161|ISG15_HUMAN	ISG15	P05161	P05161	Ubiquitin-like protein ISG15 OS=Homo sapiens GN=ISG15 PE=1 SV=5	4					XC			Yes	802.261	749.957	732.231	760.219	789.796	709.457	729.679	659.93	720.148	0.934804	1.03822	0.898278	0.957101	1.03648	0.67201	0.967412	7.15584	0	0
sp|P15529-2|MCP_HUMAN	CD46	P15529-2	P15529	Isoform B of Membrane cofactor protein OS=Homo sapiens GN=CD46	36	M	PM		CS				Yes	9252.31	8247.67	11977.5	10579	11629	11564.8	7486.76	6834.46	7279.52	0.891417	0.883243	0.994477	0.923046	1.01661	0.513937	0.77085	7.10701	0	0
sp|O00299|CLIC1_HUMAN	CLIC1	O00299	O00299	Chloride intracellular channel protein 1 OS=Homo sapiens GN=CLIC1 PE=1 SV=4	10	M	PM			XC	Nuc		Yes	1271.82	1429.98	827.996	1028.06	1158.94	1263.65	1153.77	1187.82	1244.61	1.12436	1.24162	1.09036	1.15211	1.06304	0.406706	0.352114	7.09897	0	1
sp|Q9BX67|JAM3_HUMAN	JAM3	Q9BX67	Q9BX67	Junctional adhesion molecule C OS=Homo sapiens GN=JAM3 PE=1 SV=1	14	M	PM			XC			Yes	2128.99	1982.22	2421.05	2153.99	2369.38	2227.97	2197.04	2040.61	2229.88	0.931059	0.889691	0.940319	0.920356	1.05241	0.506788	0.887044	7.0561	0	0
sp|Q15223|NECT1_HUMAN	NECTIN1	Q15223	Q15223	Nectin-1 OS=Homo sapiens GN=NECTIN1 PE=1 SV=3	13	M	PM			XC			Yes	1023.46	1137.58	966.373	1165.64	1243.24	1347.22	2019.1	1943.78	2028.26	1.11151	1.2062	1.08363	1.13378	1.02363	0.470323	0.493353	7.05118	0	1
sp|Q96RT1-8|ERBIN_HUMAN	ERBIN	Q96RT1-8	Q96RT1	Isoform 8 of Erbin OS=Homo sapiens GN=ERBIN	10	M	PM				Nuc		Yes	1368.02	1401.2	1351.39	1495.35	1245.93	1335.92	1358.31	1321.55	1263.76	1.02425	1.10653	1.07223	1.06767	0.943157	0.757222	0.972989	7.04304	0	0
sp|Q15942|ZYX_HUMAN	ZYX	Q15942	Q15942	Zyxin OS=Homo sapiens GN=ZYX PE=1 SV=1	10	M	PM				Nuc		Yes	1232.49	1442.17	1023.21	1121.09	1284.07	1276.09	1603.51	1618.67	1685.84	1.17013	1.09566	0.993787	1.08652	1.0464	0.675594	0.55869	7.03384	0	1
sp|P25942|TNR5_HUMAN	CD40	P25942	P25942	Tumor necrosis factor receptor superfamily member 5 OS=Homo sapiens GN=CD40 PE=1 SV=1	5	M	PM		CS	XC			Yes	710.429	815.895	961.3	937.941	798.132	818.658	829.997	757.838	821.605	1.14845	0.9757	1.02572	1.04996	1.03487	0.856892	0.707174	7.00009	0	0
sp|P05534|1A24_HUMAN	HLA-A	P05534	P05534	HLA class I histocompatibility antigen, A-24 alpha chain OS=Homo sapiens GN=HLA-A PE=1 SV=2	20	M	PM		CS				Yes	3449.31	3450.1	3980.55	3540.09	3801.57	3997.1	2941.67	2855.32	2937.36	1.00023	0.889348	1.05143	0.980337	1.01341	0.784584	0.970763	6.98597	0	0
sp|Q13162|PRDX4_HUMAN	PRDX4	Q13162	Q13162	Peroxiredoxin-4 OS=Homo sapiens GN=PRDX4 PE=1 SV=1	4					XC	Nuc		Yes	672.882	798.686	596.154	715.927	515.474	548.269	592.248	667.386	666.478	1.18696	1.20091	1.06362	1.1505	1.05821	0.411925	0.366308	6.97623	0	1
sp|Q9UIQ6|LCAP_HUMAN	LNPEP	Q9UIQ6	Q9UIQ6	Leucyl-cystinyl aminopeptidase OS=Homo sapiens GN=LNPEP PE=1 SV=3	26	M	PM			XC			Yes	3726.89	3321.45	3477	3279.08	3735.43	3284.72	5066.69	4944.36	5140.3	0.891212	0.943079	0.879342	0.904544	1.02693	0.437797	0.739318	6.95414	0	0
sp|P08174-7|DAF_HUMAN	CD55	P08174-7	P08174	Isoform 7 of Complement decay-accelerating factor OS=Homo sapiens GN=CD55	15	M	PM		CS	XC			Yes	1580.37	1907.76	1819.39	1864.03	1687.71	1836.79	2264.12	2344.35	2512.79	1.20716	1.02453	1.08834	1.10668	1.09051	0.58545	0.390227	6.92768	0	1
sp|Q07092|COGA1_HUMAN	COL16A1	Q07092	Q07092	Collagen alpha-1(XVI) chain OS=Homo sapiens GN=COL16A1 PE=1 SV=2	2					XC			Yes	158.306	154.063	147.951	127.346	117.748	118.217	148.768	155.029	151.783	0.973196	0.860729	1.00398	0.94597	0.99924	0.616942	0.793826	6.89746	0	0
sp|Q9UN67|PCDBA_HUMAN	PCDHB10	Q9UN67	Q9UN67	Protocadherin beta-10 OS=Homo sapiens GN=PCDHB10 PE=1 SV=1	1	M	PM						Yes	63.6857	66.3201	59.4526	59.6931	53.3869	59.0124	73.9412	80.6802	72.7795	1.04137	1.00405	1.10537	1.05026	0.94139	0.846839	0.959293	6.89462	0	0
sp|Q13642-4|FHL1_HUMAN	FHL1	Q13642-4	Q13642	Isoform 4 of Four and a half LIM domains protein 1 OS=Homo sapiens GN=FHL1	14	M	PM				Nuc		Yes	2606.73	2757.11	2893.78	2875.1	2628.24	2355.39	3066.27	3083.91	2962.95	1.05769	0.993544	0.896184	0.982473	0.963532	0.795899	0.798496	6.89307	0	0
sp|Q13464|ROCK1_HUMAN	ROCK1	Q13464	Q13464	Rho-associated protein kinase 1 OS=Homo sapiens GN=ROCK1 PE=1 SV=1	21	M	PM						Yes	3215.68	2742.88	3221.52	2982.23	3052.33	2595.65	2627.07	2805.46	2672.21	0.85297	0.92572	0.850383	0.876358	0.983781	0.32677	0.501153	6.88822	0	1
sp|Q9HAB3|S52A2_HUMAN	SLC52A2	Q9HAB3	Q9HAB3	Solute carrier family 52, riboflavin transporter, member 2 OS=Homo sapiens GN=SLC52A2 PE=1 SV=1	5	M	PM						Yes	594.071	629.198	638.769	725.727	973.196	1042.77	1226.09	1182.61	1161.85	1.05913	1.13613	1.07149	1.08892	0.964713	0.655613	0.819041	6.88423	0	0
sp|Q92542|NICA_HUMAN	NCSTN	Q92542	Q92542	Nicastrin OS=Homo sapiens GN=NCSTN PE=1 SV=2	16	M	PM						Yes	1891.05	1975.04	1961.47	1836.72	1930.97	1972.92	2224.2	1937.34	1889.9	1.04442	0.936397	1.02172	1.00085	0.90827	0.894795	0.66447	6.87382	0	1
sp|O60503|ADCY9_HUMAN	ADCY9	O60503	O60503	Adenylate cyclase type 9 OS=Homo sapiens GN=ADCY9 PE=1 SV=4	43	M	PM						Yes	8258.28	7728.65	10240.1	8769.36	8679.33	8631.85	8142.21	7652.46	7855.35	0.935867	0.856376	0.994529	0.928924	0.994684	0.538764	0.716422	6.80694	0	0
sp|Q13530|SERC3_HUMAN	SERINC3	Q13530	Q13530	Serine incorporator 3 OS=Homo sapiens GN=SERINC3 PE=2 SV=2	11	M	PM						Yes	1705.2	1978.39	2319.22	2407.96	2195.68	2308.38	2953.69	3031.9	2973.97	1.16021	1.03826	1.05133	1.08327	0.993708	0.68581	0.735646	6.8048	0	0
sp|Q15599|NHRF2_HUMAN	SLC9A3R2	Q15599	Q15599	Na(+)/H(+) exchange regulatory cofactor NHE-RF2 OS=Homo sapiens GN=SLC9A3R2 PE=1 SV=2	12	M	PM				Nuc		Yes	2658.96	2385.32	1939.41	2006.21	2911.64	2619.27	2366.11	2488.21	2321.1	0.897089	1.03445	0.899583	0.943706	0.956303	0.60588	0.637024	6.78729	0	1
sp|Q8WUM4-2|PDC6I_HUMAN	PDCD6IP	Q8WUM4-2	Q8WUM4	Isoform 2 of Programmed cell death 6-interacting protein OS=Homo sapiens GN=PDCD6IP	11	M				XC			Yes	1522.07	1697.49	1251.94	1546.78	1358.76	1544.66	1660.48	1710.05	1777.31	1.11525	1.23551	1.13681	1.16252	1.05462	0.370283	0.348321	6.78166	0	1
sp|P21333|FLNA_HUMAN	FLNA	P21333	P21333	Filamin-A OS=Homo sapiens GN=FLNA PE=1 SV=4	155	M	PM			XC	Nuc		Yes	29499.6	31260.6	24648.3	22729.9	21379.1	22094	28947.8	30986.7	32402.7	1.0597	0.92217	1.03344	1.0051	1.08127	0.912737	0.704657	6.78113	0	0
sp|Q92598-4|HS105_HUMAN	HSPH1	Q92598-4	Q92598	Isoform 4 of Heat shock protein 105 kDa OS=Homo sapiens GN=HSPH1	9					XC			Yes	1794.25	1946.84	1584.59	1696.24	2021.71	1882.06	2443.38	2467.32	2512.53	1.08504	1.07046	0.930922	1.02881	1.02329	0.968775	0.818035	6.77615	0	0
sp|P04626|ERBB2_HUMAN	ERBB2	P04626	P04626	Receptor tyrosine-protein kinase erbB-2 OS=Homo sapiens GN=ERBB2 PE=1 SV=1	44	M	PM				Nuc		Yes	6515.47	5927.11	7792.2	6348.75	8750.11	7102.79	8556.27	8216.22	7743.19	0.909697	0.814758	0.811738	0.845398	0.923321	0.22437	0.259886	6.77209	0	1
sp|P23458|JAK1_HUMAN	JAK1	P23458	P23458	Tyrosine-protein kinase JAK1 OS=Homo sapiens GN=JAK1 PE=1 SV=2	25	M	PM				Nuc		Yes	5773.32	5059.31	5928.35	5550	5853.33	4835.03	6220.71	6037.65	5920.15	0.876326	0.93618	0.826031	0.879512	0.965895	0.336544	0.458063	6.76184	0	1
sp|Q9BXS9|S26A6_HUMAN	SLC26A6	Q9BXS9	Q9BXS9	Solute carrier family 26 member 6 OS=Homo sapiens GN=SLC26A6 PE=1 SV=1	8	M	PM						Yes	1277.02	1397.29	1577.07	1876.44	1905.5	1929.96	1377.28	1208.65	1388.94	1.09418	1.18983	1.01284	1.09895	1.07423	0.618594	0.448241	6.75374	0	1
sp|Q6N022|TEN4_HUMAN	TENM4	Q6N022	Q6N022	Teneurin-4 OS=Homo sapiens GN=TENM4 PE=1 SV=2	7	M	PM				Nuc		Yes	1250.14	1271.76	1663.45	1546.96	851.863	917.765	759.415	763.467	727.293	1.0173	0.929972	1.07736	1.00821	0.955154	0.928352	0.86083	6.7306	0	0
sp|Q6UXD5-5|SE6L2_HUMAN	SEZ6L2	Q6UXD5-5	Q6UXD5	Isoform 5 of Seizure 6-like protein 2 OS=Homo sapiens GN=SEZ6L2	2	M	PM						Yes	245.61	233.896	217.404	228.304	267.152	243.264	264.051	282.823	252.019	0.952306	1.05014	0.910582	0.971008	0.92167	0.741089	0.611626	6.70768	0	1
sp|A0FGR8-2|ESYT2_HUMAN	ESYT2	A0FGR8-2	A0FGR8	Isoform 2 of Extended synaptotagmin-2 OS=Homo sapiens GN=ESYT2	2	M	PM						Yes	93.0933	100.561	89.5757	95.4167	88.3444	101.489	114.549	111.131	110.723	1.08022	1.06521	1.14879	1.09807	0.981237	0.614578	0.729937	6.61946	0	0
sp|Q9NRY6|PLS3_HUMAN	PLSCR3	Q9NRY6	Q9NRY6	Phospholipid scramblase 3 OS=Homo sapiens GN=PLSCR3 PE=1 SV=2	2	M	PM						Yes	128.825	111.908	119.203	109.717	105.01	89.1396	100.239	106.1	101.731	0.868687	0.920418	0.84887	0.879325	0.98606	0.338197	0.51832	6.57252	0	1
sp|O75578|ITA10_HUMAN	ITGA10	O75578	O75578	Integrin alpha-10 OS=Homo sapiens GN=ITGA10 PE=2 SV=2	2	M	PM						Yes	165.755	158.879	114.791	123.677	210.384	196.086	243.281	232.479	229.868	0.958518	1.07741	0.93204	0.989323	0.966321	0.832027	0.834313	6.57138	0	0
sp|Q9UDY8|MALT1_HUMAN	MALT1	Q9UDY8	Q9UDY8	Mucosa-associated lymphoid tissue lymphoma translocation protein 1 OS=Homo sapiens GN=MALT1 PE=1 SV=1	1	M	PM				Nuc		Yes	131.872	144.03	106.502	106.213	113.759	122.417	135.382	149.88	135.879	1.0922	0.997294	1.07611	1.0552	0.952663	0.821435	0.980343	6.56826	0	0
sp|Q15262-4|PTPRK_HUMAN	PTPRK	Q15262-4	Q15262	Isoform 4 of Receptor-type tyrosine-protein phosphatase kappa OS=Homo sapiens GN=PTPRK	30	M	PM		CS				Yes	4538.3	4798.48	5694.49	5375.58	3689.43	4061.92	3532.05	3398.06	3509.32	1.05733	0.943997	1.10096	1.0341	1.01278	0.939003	0.83575	6.54724	0	0
sp|Q9BZQ8|NIBAN_HUMAN	FAM129A	Q9BZQ8	Q9BZQ8	Protein Niban OS=Homo sapiens GN=FAM129A PE=1 SV=1	12	M	PM						Yes	3175.03	3188.79	2575.96	2845.29	3282.4	3109.36	2461.64	2379.24	2557.31	1.00434	1.10455	0.947283	1.01872	1.05655	0.980274	0.738702	6.5246	0	0
sp|O75509|TNR21_HUMAN	TNFRSF21	O75509	O75509	Tumor necrosis factor receptor superfamily member 21 OS=Homo sapiens GN=TNFRSF21 PE=1 SV=1	4	M	PM						Yes	446.468	370.39	509.845	398.345	518.457	366.899	450.073	403.707	328.728	0.829599	0.781306	0.707674	0.77286	0.770054	0.0728155	0.0182302	6.50099	0	1
sp|P98198-3|AT8B2_HUMAN	ATP8B2	P98198-3	P98198	Isoform 3 of Phospholipid-transporting ATPase ID OS=Homo sapiens GN=ATP8B2	4	M	PM						Yes	475.008	403.073	369.421	335.462	423.042	400.7	532.487	510.085	518.17	0.848561	0.908075	0.947187	0.901274	0.994022	0.422158	0.617406	6.50056	0	1
sp|Q9C0B5|ZDHC5_HUMAN	ZDHHC5	Q9C0B5	Q9C0B5	Palmitoyltransferase ZDHHC5 OS=Homo sapiens GN=ZDHHC5 PE=1 SV=2	1	M	PM						Yes	44.7221	57.944	34.7099	42.7353	44.7188	57.3909	54.8993	64.8626	67.364	1.29565	1.23121	1.28337	1.27008	1.12496	0.129831	0.099748	6.49241	0	1
sp|Q9H6X2|ANTR1_HUMAN	ANTXR1	Q9H6X2	Q9H6X2	Anthrax toxin receptor 1 OS=Homo sapiens GN=ANTXR1 PE=1 SV=2	26	M	PM		CS				Yes	4536.7	4343.59	5004.67	4411.96	3842.65	3756.6	4261.66	4025.18	4296.09	0.957432	0.881568	0.977608	0.93887	1.03684	0.58864	0.902524	6.48919	0	0
sp|Q02763|TIE2_HUMAN	TEK	Q02763	Q02763	Angiopoietin-1 receptor OS=Homo sapiens GN=TEK PE=1 SV=2	11	M	PM		CS	XC			Yes	1176.53	1140.96	1336.33	1110.6	1479.07	1295.5	1833.47	1889.52	1691.94	0.969773	0.831081	0.875885	0.892246	0.908916	0.382204	0.338968	6.48345	0	1
sp|O75387|LAT3_HUMAN	SLC43A1	O75387	O75387	Large neutral amino acids transporter small subunit 3 OS=Homo sapiens GN=SLC43A1 PE=1 SV=1	3	M	PM						Yes	462.017	403.37	574.489	504.304	508.693	402.013	467.644	442.203	422.681	0.873063	0.877831	0.790286	0.84706	0.929124	0.229851	0.27654	6.46751	0	1
sp|Q06830|PRDX1_HUMAN	PRDX1	Q06830	Q06830	Peroxiredoxin-1 OS=Homo sapiens GN=PRDX1 PE=1 SV=1	8					XC	Nuc		Yes	1277.98	1484.69	1261.87	1487.22	1409.8	1475.55	1409.48	1534.47	1547.55	1.16175	1.17859	1.04664	1.12899	1.05134	0.490008	0.431308	6.45104	0	1
sp|P54753|EPHB3_HUMAN	EPHB3	P54753	P54753	Ephrin type-B receptor 3 OS=Homo sapiens GN=EPHB3 PE=1 SV=2	27	M	PM			XC			Yes	5468.07	5724.85	6669.51	6529.05	6243.19	6017.52	4995.24	4604.32	4311.54	1.04696	0.97894	0.963854	0.996584	0.898279	0.875509	0.616186	6.43994	0	1
sp|Q9HCN3|TMM8A_HUMAN	TMEM8A	Q9HCN3	Q9HCN3	Transmembrane protein 8A OS=Homo sapiens GN=TMEM8A PE=1 SV=3	8	M	PM						Yes	812.409	911.997	750.622	854.296	1079.9	1092.94	1060.91	1059.31	1076.48	1.12258	1.13812	1.01208	1.09093	1.01545	0.650797	0.638919	6.42081	0	1
sp|Q32P28|P3H1_HUMAN	P3H1	Q32P28	Q32P28	Prolyl 3-hydroxylase 1 OS=Homo sapiens GN=P3H1 PE=1 SV=2	4	M				XC	Nuc		Yes	545.553	621.925	429.746	436.813	339.078	359.619	503.329	538.916	515.069	1.13999	1.01644	1.06058	1.07234	0.988383	0.73758	0.789664	6.4196	0	0
sp|Q00839-2|HNRPU_HUMAN	HNRNPU	Q00839-2	Q00839	Isoform Short of Heterogeneous nuclear ribonucleoprotein U OS=Homo sapiens GN=HNRNPU	4	M			CS		Nuc		Yes	1009.41	1127.36	659.511	778.051	700.128	745.339	946.313	1234.22	1350.56	1.11685	1.17974	1.06458	1.12039	1.23874	0.521699	0.131209	6.41106	0	1
sp|Q8TCT9|HM13_HUMAN	HM13	Q8TCT9	Q8TCT9	Minor histocompatibility antigen H13 OS=Homo sapiens GN=HM13 PE=1 SV=1	3	M	PM		CS				Yes	655.821	649.545	510.726	470.628	521.876	548.013	891.601	919.244	838.556	0.99043	0.921488	1.05008	0.987334	0.926149	0.824832	0.682958	6.35509	0	0
sp|Q99829|CPNE1_HUMAN	CPNE1	Q99829	Q99829	Copine-1 OS=Homo sapiens GN=CPNE1 PE=1 SV=1	7	M	PM				Nuc		Yes	986.845	974.771	751.33	841.005	893.392	871.434	881.251	895.343	912.081	0.987766	1.11935	0.975421	1.02751	1.02677	0.973517	0.808953	6.3416	0	0
sp|Q93052|LPP_HUMAN	LPP	Q93052	Q93052	Lipoma-preferred partner OS=Homo sapiens GN=LPP PE=1 SV=1	2	M	PM				Nuc		Yes	556.124	615.659	471.648	536.018	478.044	529.435	553.366	570.867	554.872	1.10705	1.13648	1.1075	1.11701	0.987113	0.53172	0.650116	6.31065	0	1
sp|O43491|E41L2_HUMAN	EPB41L2	O43491	O43491	Band 4.1-like protein 2 OS=Homo sapiens GN=EPB41L2 PE=1 SV=1	14	M	PM				Nuc		Yes	1674.09	1998.61	1578.05	1899.46	1530.04	1651.01	1890.43	1971.02	2076.9	1.19385	1.20368	1.07906	1.15886	1.07571	0.382924	0.310827	6.28347	0	1
sp|Q03405|UPAR_HUMAN	PLAUR	Q03405	Q03405	Urokinase plasminogen activator surface receptor OS=Homo sapiens GN=PLAUR PE=1 SV=1	12	M	PM						Yes	894.742	1100.18	947.683	1024.91	1138.99	1284.14	2108.02	2131.73	2292.25	1.2296	1.08149	1.12744	1.14618	1.08132	0.426807	0.324276	6.27462	0	1
sp|Q13555-6|KCC2G_HUMAN	CAMK2G	Q13555-6	Q13555	Isoform 6 of Calcium/calmodulin-dependent protein kinase type II subunit gamma OS=Homo sapiens GN=CAMK2G	1	M	PM						Yes	68.015	63.4357	64.7806	66.3555	64.2305	61.1417	78.6403	80.1106	70.2233	0.932671	1.02431	0.95191	0.969632	0.884699	0.73892	0.48668	6.252	0	1
sp|P14543|NID1_HUMAN	NID1	P14543	P14543	Nidogen-1 OS=Homo sapiens GN=NID1 PE=1 SV=3	14	M				XC			Yes	1471	1702.03	1807.29	1991.36	1342.96	1412.73	1111.34	1083.31	1101.68	1.15705	1.10185	1.05195	1.10362	1.00397	0.591259	0.636305	6.24094	0	1
sp|Q9H0X4|F234A_HUMAN	FAM234A	Q9H0X4	Q9H0X4	Protein FAM234A OS=Homo sapiens GN=FAM234A PE=1 SV=1	25	M			CS				Yes	3148.66	2957.39	3189.87	3419.19	2978.39	3206.27	2892.75	2692.83	2946.46	0.939251	1.07189	1.07651	1.02922	1.05502	0.964443	0.708178	6.23144	0	0
sp|P13987|CD59_HUMAN	CD59	P13987	P13987	CD59 glycoprotein OS=Homo sapiens GN=CD59 PE=1 SV=1	13	M	PM		CS	XC			Yes	1713.26	2040.31	1974.37	2195.24	1956.72	2093.33	3686.04	3806.2	4610.15	1.19089	1.11187	1.06982	1.12419	1.23065	0.507016	0.135106	6.21364	0	1
sp|Q7L0J3|SV2A_HUMAN	SV2A	Q7L0J3	Q7L0J3	Synaptic vesicle glycoprotein 2A OS=Homo sapiens GN=SV2A PE=1 SV=1	12	M	PM						Yes	1667.62	1370.92	1452.06	1220.38	2576.98	1891.98	1779.95	1591.77	1417.68	0.822085	0.840447	0.734187	0.798906	0.840921	0.114296	0.0704386	6.20915	0	1
sp|A5YKK6|CNOT1_HUMAN	CNOT1	A5YKK6	A5YKK6	CCR4-NOT transcription complex subunit 1 OS=Homo sapiens GN=CNOT1 PE=1 SV=2	2	M				XC	Nuc		Yes	247.768	236.482	217.74	215.559	243.38	219.654	251.719	265.562	223.161	0.954451	0.989983	0.902517	0.948983	0.862824	0.638	0.364676	6.19138	0	1
sp|P18084|ITB5_HUMAN	ITGB5	P18084	P18084	Integrin beta-5 OS=Homo sapiens GN=ITGB5 PE=1 SV=1	45	M	PM		CS				Yes	6814.77	7508.49	7088.22	7557.44	7301.89	7836.42	7916.06	7695.1	7478.38	1.1018	1.0662	1.0732	1.0804	0.958081	0.693504	0.870856	6.18773	0	0
sp|Q13418|ILK_HUMAN	ILK	Q13418	Q13418	Integrin-linked protein kinase OS=Homo sapiens GN=ILK PE=1 SV=2	5	M	PM			XC			Yes	834.233	926.813	669.07	726.814	893.333	891.315	1031.7	1093.31	1045.39	1.11098	1.08631	0.99774	1.06501	0.983897	0.773394	0.830151	6.18025	0	0
sp|P56199|ITA1_HUMAN	ITGA1	P56199	P56199	Integrin alpha-1 OS=Homo sapiens GN=ITGA1 PE=1 SV=2	158	M	PM		CS				Yes	36945.5	36119.5	35235.1	32863	33434.5	29720.6	39770.6	37738.4	39916.3	0.977645	0.932677	0.88892	0.93308	1.02998	0.562648	0.85744	6.16317	0	0
sp|Q9UIW2|PLXA1_HUMAN	PLXNA1	Q9UIW2	Q9UIW2	Plexin-A1 OS=Homo sapiens GN=PLXNA1 PE=1 SV=3	121	M	PM				Nuc		Yes	19965.2	20807.7	20999.5	22428.5	20520.6	23518.3	20844.5	19991.9	20274.8	1.0422	1.06805	1.14608	1.08544	0.992977	0.673433	0.729753	6.15193	0	0
sp|Q03169|TNAP2_HUMAN	TNFAIP2	Q03169	Q03169	Tumor necrosis factor alpha-induced protein 2 OS=Homo sapiens GN=TNFAIP2 PE=2 SV=2	4					XC			Yes	465.875	482.268	376.711	439.935	378.594	411.581	402.429	370.252	396.275	1.03519	1.16783	1.08713	1.09672	1.02572	0.623975	0.588857	6.13501	0	1
sp|P08238|HS90B_HUMAN	HSP90AB1	P08238	P08238	Heat shock protein HSP 90-beta OS=Homo sapiens GN=HSP90AB1 PE=1 SV=4	13	M	PM		CS				Yes	1449.7	1626.51	1041.68	1246.01	1779.88	1833.32	2208.4	2206.57	2449.51	1.12196	1.19615	1.03003	1.11605	1.10964	0.54388	0.327025	6.11247	0	1
sp|Q14247|SRC8_HUMAN	CTTN	Q14247	Q14247	Src substrate cortactin OS=Homo sapiens GN=CTTN PE=1 SV=2	7	M	PM						Yes	1161.47	1171.16	1005.66	1091.76	1147.46	1073.02	1401.71	1435.56	1428.93	1.00834	1.08561	0.935129	1.0097	1.00725	0.935686	0.94155	6.09384	0	0
sp|P25705|ATPA_HUMAN	ATP5A1	P25705	P25705	ATP synthase subunit alpha, mitochondrial OS=Homo sapiens GN=ATP5A1 PE=1 SV=1	5	M	PM						Yes	763.77	871.316	489.708	540.172	511.623	598.122	685.003	725.448	717.916	1.14081	1.10305	1.16907	1.13764	1.01799	0.452739	0.49729	6.09127	0	1
sp|Q9UMF0|ICAM5_HUMAN	ICAM5	Q9UMF0	Q9UMF0	Intercellular adhesion molecule 5 OS=Homo sapiens GN=ICAM5 PE=1 SV=3	30	M	PM						Yes	4244.31	4272.7	5441.01	4979.4	4002.4	4250.78	4341.54	4043.86	4212.01	1.00669	0.915161	1.06206	0.994636	1.00461	0.859439	0.993608	6.08012	0	0
sp|Q9Y5E9|PCDBE_HUMAN	PCDHB14	Q9Y5E9	Q9Y5E9	Protocadherin beta-14 OS=Homo sapiens GN=PCDHB14 PE=1 SV=1	4	M	PM						Yes	834.825	662.497	1073.55	937.422	925.359	760.817	741.203	727.733	670.228	0.793577	0.873196	0.822186	0.829653	0.912536	0.183086	0.206789	6.07651	0	1
sp|Q8NC51|PAIRB_HUMAN	SERBP1	Q8NC51	Q8NC51	Plasminogen activator inhibitor 1 RNA-binding protein OS=Homo sapiens GN=SERBP1 PE=1 SV=2	2	M	PM				Nuc		Yes	225.438	248.485	201.664	216.239	229.403	264.922	315.524	384.175	350.611	1.10223	1.07227	1.15483	1.10978	1.00218	0.563528	0.622995	6.03347	0	1
sp|Q6UWB1|I27RA_HUMAN	IL27RA	Q6UWB1	Q6UWB1	Interleukin-27 receptor subunit alpha OS=Homo sapiens GN=IL27RA PE=2 SV=2	7	M	PM						Yes	892.971	992.229	958.153	971.827	943.65	1006.99	1172.81	1110.37	1107.87	1.11115	1.01427	1.06712	1.06418	0.970465	0.775565	0.881292	6.03103	0	0
sp|Q92581-2|SL9A6_HUMAN	SLC9A6	Q92581-2	Q92581	Isoform 2 of Sodium/hydrogen exchanger 6 OS=Homo sapiens GN=SLC9A6	13	M	PM						Yes	1266.65	1233.53	1272.76	1265.6	1662.48	1440.55	1772.61	1633.05	1597.12	0.973855	0.994375	0.866504	0.944911	0.937917	0.613559	0.580812	5.96767	0	1
sp|Q9Y519|T184B_HUMAN	TMEM184B	Q9Y519	Q9Y519	Transmembrane protein 184B OS=Homo sapiens GN=TMEM184B PE=1 SV=2	4	M						ShG	Yes	625.789	634.907	660.928	674.738	591.172	626.926	751.847	668.05	655.177	1.01457	1.0209	1.06048	1.03198	0.922852	0.939797	0.827201	5.95696	0	0
sp|P05067|A4_HUMAN	APP	P05067	P05067	Amyloid beta A4 protein OS=Homo sapiens GN=APP PE=1 SV=3	33	M	PM		CS	XC			Yes	5891.27	5267.84	6657.7	5964.17	6389.13	5053.2	6575.85	5991.98	5633.63	0.894176	0.895831	0.790906	0.860304	0.896516	0.269269	0.237115	5.95507	0	1
sp|Q12791-7|KCMA1_HUMAN	KCNMA1	Q12791-7	Q12791	Isoform 7 of Calcium-activated potassium channel subunit alpha-1 OS=Homo sapiens GN=KCNMA1	12	M	PM						Yes	1488.5	1476.66	1908.04	2104.42	1225.16	1259.55	1221.85	1150.28	1341.6	0.99205	1.10292	1.02807	1.04101	1.13114	0.896144	0.451972	5.94075	0	1
sp|P19634|SL9A1_HUMAN	SLC9A1	P19634	P19634	Sodium/hydrogen exchanger 1 OS=Homo sapiens GN=SLC9A1 PE=1 SV=2	35	M	PM		CS				Yes	7022	6941.69	7006.48	7570.77	7661.36	8711.57	5198.41	5075.18	5703.03	0.988564	1.08054	1.13708	1.06873	1.11023	0.758116	0.433016	5.9318	0	1
sp|P31431|SDC4_HUMAN	SDC4	P31431	P31431	Syndecan-4 OS=Homo sapiens GN=SDC4 PE=1 SV=2	4	M	PM		CS				Yes	519.079	521.573	531.388	564.849	637.81	591.358	1045.28	1183.29	1077.02	1.00481	1.06297	0.927169	0.998315	0.966556	0.879635	0.868895	5.8886	0	0
sp|Q4KMP7|TB10B_HUMAN	TBC1D10B	Q4KMP7	Q4KMP7	TBC1 domain family member 10B OS=Homo sapiens GN=TBC1D10B PE=1 SV=3	3	M	PM						Yes	539.668	473.598	379.42	372.288	503.038	434.979	515.622	565.725	506.738	0.877574	0.981202	0.864704	0.907827	0.937235	0.447208	0.461539	5.87326	0	1
sp|P13639|EF2_HUMAN	EEF2	P13639	P13639	Elongation factor 2 OS=Homo sapiens GN=EEF2 PE=1 SV=4	33	M	PM				Nuc		Yes	4843.2	5323.89	4080.14	4671.79	4939.03	4920.4	6483.71	6610.79	6954.97	1.09925	1.14501	0.99623	1.08016	1.06227	0.702788	0.528959	5.86801	0	1
sp|O75084|FZD7_HUMAN	FZD7	O75084	O75084	Frizzled-7 OS=Homo sapiens GN=FZD7 PE=1 SV=2	27	M	PM						Yes	3769.72	3986.07	4250.02	4293.22	4700.16	5133.68	6238.1	6067.9	5885.86	1.05739	1.01017	1.09224	1.05326	0.956584	0.829874	0.970998	5.86002	0	0
sp|Q9UN70|PCDGK_HUMAN	PCDHGC3	Q9UN70	Q9UN70	Protocadherin gamma-C3 OS=Homo sapiens GN=PCDHGC3 PE=1 SV=1	31	M	PM						Yes	4162.04	3687.42	4031.77	3776.83	4132.64	3962.45	4755.52	4344.83	4658.7	0.885964	0.936768	0.958818	0.927183	1.02385	0.536455	0.814552	5.85896	0	0
sp|Q9NPF0|CD320_HUMAN	CD320	Q9NPF0	Q9NPF0	CD320 antigen OS=Homo sapiens GN=CD320 PE=1 SV=1	9	M	PM						Yes	1051.02	947.59	1154.19	970.876	1491.99	1167.28	1820.49	1727.16	1491.78	0.901592	0.841177	0.782365	0.841711	0.840994	0.213263	0.116055	5.7856	0	1
sp|O00186|STXB3_HUMAN	STXBP3	O00186	O00186	Syntaxin-binding protein 3 OS=Homo sapiens GN=STXBP3 PE=1 SV=2	15	M	PM						Yes	2630.56	2720.55	2480.49	2769.81	2631.1	2572.66	2386.97	2287.95	2360.91	1.03421	1.11664	0.977791	1.04288	1.01003	0.889139	0.812972	5.78035	0	0
sp|P17181|INAR1_HUMAN	IFNAR1	P17181	P17181	Interferon alpha/beta receptor 1 OS=Homo sapiens GN=IFNAR1 PE=1 SV=3	15	M	PM						Yes	2108.6	1826.65	2491.85	2107.49	2434.88	2287.43	2511.18	2408.3	2339.33	0.866287	0.845753	0.939442	0.883827	0.951046	0.353498	0.430212	5.71221	0	1
sp|P19338|NUCL_HUMAN	NCL	P19338	P19338	Nucleolin OS=Homo sapiens GN=NCL PE=1 SV=3	2	M			CS		Nuc		Yes	166.15	167.25	111.309	119.656	120.826	135.552	167.17	187.63	177.144	1.00662	1.07499	1.12188	1.06783	0.998559	0.759003	0.76789	5.67616	0	0
sp|Q5VTE0|EF1A3_HUMAN	EEF1A1P5	Q5VTE0	Q5VTE0	Putative elongation factor 1-alpha-like 3 OS=Homo sapiens GN=EEF1A1P5 PE=5 SV=1	42					XC	Nuc		Yes	8327.77	9202.49	6398.4	7862.51	9594.24	10870	13141.4	13931.5	14733.7	1.10504	1.22882	1.13297	1.15561	1.08844	0.392931	0.291166	5.59286	0	1
sp|Q9UN71|PCDGG_HUMAN	PCDHGB4	Q9UN71	Q9UN71	Protocadherin gamma-B4 OS=Homo sapiens GN=PCDHGB4 PE=2 SV=1	12	M	PM						Yes	1573.35	1542.76	1982.87	2072.7	1997.96	1880.46	2137.59	2020.92	1923.81	0.980555	1.04531	0.941192	0.989017	0.925242	0.835775	0.687001	5.58669	0	0
sp|P17655|CAN2_HUMAN	CAPN2	P17655	P17655	Calpain-2 catalytic subunit OS=Homo sapiens GN=CAPN2 PE=1 SV=6	8	M	PM				Nuc		Yes	796.193	802.134	644.626	701.69	643.702	634.945	870.616	1028.65	1051.08	1.00746	1.08852	0.986395	1.02746	1.10682	0.967989	0.55381	5.55413	0	1
sp|Q13261|I15RA_HUMAN	IL15RA	Q13261	Q13261	Interleukin-15 receptor subunit alpha OS=Homo sapiens GN=IL15RA PE=1 SV=1	6	M				XC			Yes	1113.57	1330.28	1245.68	1486.25	1211.91	1453.78	1224.01	1129.21	1259.91	1.19461	1.19312	1.19958	1.19577	1.0708	0.272044	0.253297	5.51887	0	1
sp|O60716|CTND1_HUMAN	CTNND1	O60716	O60716	Catenin delta-1 OS=Homo sapiens GN=CTNND1 PE=1 SV=1	22	M	PM				Nuc		Yes	2494.32	2626.17	2407.4	2528.92	2171.87	2149.67	2412.05	2460.1	2288.39	1.05286	1.05048	0.989777	1.03104	0.939375	0.946033	0.886384	5.51545	0	0
sp|Q7Z408-4|CSMD2_HUMAN	CSMD2	Q7Z408-4	Q7Z408	Isoform 4 of CUB and sushi domain-containing protein 2 OS=Homo sapiens GN=CSMD2	24	M	PM						Yes	4199.81	4828.33	4814.27	5231.21	4286.29	4662.14	3105.98	2897.55	3668.53	1.14966	1.08661	1.08768	1.10798	1.22212	0.570577	0.162015	5.51313	0	1
sp|P25445|TNR6_HUMAN	FAS	P25445	P25445	Tumor necrosis factor receptor superfamily member 6 OS=Homo sapiens GN=FAS PE=1 SV=1	24	M	PM		CS		Nuc		Yes	4322.25	4025.74	4934.46	4539.63	5250.06	4563.02	5463.73	5458.82	5442.85	0.931399	0.919985	0.869138	0.906841	0.996627	0.447488	0.647586	5.50786	0	1
sp|P06213|INSR_HUMAN	INSR	P06213	P06213	Insulin receptor OS=Homo sapiens GN=INSR PE=1 SV=4	38	M	PM						Yes	3032.14	2846.39	3496.88	3118.11	3107.19	2702.57	7043.5	7127.9	6989.66	0.938739	0.891684	0.86978	0.900068	0.986447	0.41911	0.59058	5.50163	0	1
sp|P35613|BASI_HUMAN	BSG	P35613	P35613	Basigin OS=Homo sapiens GN=BSG PE=1 SV=2	88	M	PM						Yes	15491	16791.3	19973.4	19771.9	21509	22122	16414.5	14753.9	14909.3	1.08394	0.989908	1.0285	1.03412	0.956693	0.931173	0.961918	5.49145	0	0
sp|P20020|AT2B1_HUMAN	ATP2B1	P20020	P20020	Plasma membrane calcium-transporting ATPase 1 OS=Homo sapiens GN=ATP2B1 PE=1 SV=3	40	M	PM				Nuc		Yes	5662.29	6266.56	4871.24	5648.34	5162.64	6008.94	6845.58	7516.53	7438.57	1.10672	1.15953	1.16393	1.14339	1.03586	0.431888	0.434108	5.4807	0	1
sp|P04156|PRIO_HUMAN	PRNP	P04156	P04156	Major prion protein OS=Homo sapiens GN=PRNP PE=1 SV=1	12	M	PM		CS		Nuc		Yes	1420.87	1391.29	1363.76	1374.18	1874.75	2077.39	2173.05	2111.36	2263.85	0.979182	1.00764	1.10809	1.03164	1.05678	0.948371	0.69256	5.43053	0	0
sp|P20073|ANXA7_HUMAN	ANXA7	P20073	P20073	Annexin A7 OS=Homo sapiens GN=ANXA7 PE=1 SV=3	4	M	PM				Nuc		Yes	622.05	680.645	512.327	592.377	608.522	744.418	643.581	624.381	781.24	1.0942	1.15625	1.22332	1.15792	1.23228	0.385307	0.101785	5.39846	0	1
sp|P00813|ADA_HUMAN	ADA	P00813	P00813	Adenosine deaminase OS=Homo sapiens GN=ADA PE=1 SV=3	14	M	PM		CS	XC			Yes	4009.34	4236.74	5197.92	6142.58	1764.24	1970.9	2166.45	2276.01	2639.28	1.05672	1.18174	1.11714	1.11853	1.18821	0.529933	0.190476	5.35852	0	1
sp|P20908|CO5A1_HUMAN	COL5A1	P20908	P20908	Collagen alpha-1(V) chain OS=Homo sapiens GN=COL5A1 PE=1 SV=3	19	M				XC			Yes	2389.31	2345.15	2231.22	2230.23	1520	1466.19	2341.68	2573.14	2676.44	0.981519	0.999553	0.964602	0.981891	1.08913	0.80391	0.754559	5.35821	0	0
sp|P61020|RAB5B_HUMAN	RAB5B	P61020	P61020	Ras-related protein Rab-5B OS=Homo sapiens GN=RAB5B PE=1 SV=1	2	M	PM						Yes	162.889	143.273	113.258	107.118	124.27	114.561	118.161	89.3919	87.1273	0.879573	0.945786	0.921871	0.915743	0.839567	0.48577	0.233615	5.34444	0	1
sp|Q9BQ51|PD1L2_HUMAN	PDCD1LG2	Q9BQ51	Q9BQ51	Programmed cell death 1 ligand 2 OS=Homo sapiens GN=PDCD1LG2 PE=1 SV=2	9	M	PM						Yes	818.509	805.318	770.415	810.963	1432.03	1554.2	2593.94	2499.93	2482.57	0.983884	1.05263	1.08532	1.04061	0.974728	0.897513	0.94759	5.31841	0	0
sp|O43847-2|NRDC_HUMAN	NRDC	O43847-2	O43847	Isoform 2 of Nardilysin OS=Homo sapiens GN=NRDC	2				CS				Yes	149.653	174.794	133.026	140.583	125.478	147.147	180.446	167.953	188.979	1.16799	1.05681	1.17269	1.1325	1.08484	0.475562	0.343755	5.28698	0	1
sp|Q58DX5|NADL2_HUMAN	NAALADL2	Q58DX5	Q58DX5	Inactive N-acetylated-alpha-linked acidic dipeptidase-like protein 2 OS=Homo sapiens GN=NAALADL2 PE=1 SV=3	4	M						ShG	Yes	800.306	953.992	1039.4	1125.75	706.125	765.473	684.439	659.788	796.522	1.19203	1.08308	1.08405	1.11972	1.1851	0.525016	0.192877	5.26628	0	1
sp|P08473|NEP_HUMAN	MME	P08473	P08473	Neprilysin OS=Homo sapiens GN=MME PE=1 SV=2	71	M	PM						Yes	13708.8	17437.8	11409.3	15141.4	14945.3	17732.6	11933.6	12235.8	16116.9	1.27201	1.32711	1.1865	1.26187	1.33367	0.143148	0.0165711	5.24602	0	1
sp|P52569-3|CTR2_HUMAN	SLC7A2	P52569-3	P52569	Isoform 3 of Cationic amino acid transporter 2 OS=Homo sapiens GN=SLC7A2	10	M	PM						Yes	1960.61	2022.75	2035.49	1954.25	3017.16	2743.73	2738.93	2701.66	2603.84	1.0317	0.960087	0.909376	0.967053	0.957191	0.723574	0.724373	5.24055	0	0
sp|P32004-2|L1CAM_HUMAN	L1CAM	P32004-2	P32004	Isoform 2 of Neural cell adhesion molecule L1 OS=Homo sapiens GN=L1CAM	130	M	PM		CS				Yes	13827.9	11479.4	14461.6	12273.4	28532.7	21443.1	22610.5	20768.7	17812.5	0.830158	0.848689	0.751525	0.810124	0.821244	0.136836	0.0640711	5.20864	0	1
sp|P23743|DGKA_HUMAN	DGKA	P23743	P23743	Diacylglycerol kinase alpha OS=Homo sapiens GN=DGKA PE=1 SV=3	2	M	PM						Yes	80.3848	75.4408	56.1909	51.7036	63.456	64.8067	62.6786	71.6726	68.0389	0.938495	0.920143	1.02129	0.959975	1.01285	0.690075	0.898117	5.2036	0	0
sp|Q8WUM9|S20A1_HUMAN	SLC20A1	Q8WUM9	Q8WUM9	Sodium-dependent phosphate transporter 1 OS=Homo sapiens GN=SLC20A1 PE=1 SV=1	11	M	PM						Yes	1436.65	1439.26	1513.49	1624.99	2019.4	2006.62	2892.77	2975.69	3249.22	1.00181	1.07367	0.993673	1.02305	1.10735	0.990131	0.564742	5.20054	0	1
sp|P07384|CAN1_HUMAN	CAPN1	P07384	P07384	Calpain-1 catalytic subunit OS=Homo sapiens GN=CAPN1 PE=1 SV=1	6	M	PM						Yes	577.536	670.891	519.157	585.361	450.914	543.837	560.154	573.654	606.586	1.16164	1.12752	1.20608	1.16508	1.07	0.359953	0.308932	5.13613	0	1
sp|Q8TD20|GTR12_HUMAN	SLC2A12	Q8TD20	Q8TD20	Solute carrier family 2, facilitated glucose transporter member 12 OS=Homo sapiens GN=SLC2A12 PE=2 SV=1	2	M	PM						Yes	595.913	570.576	733.261	641.859	428.905	383.168	321.098	325.259	315.06	0.957482	0.875349	0.893363	0.908731	0.97488	0.454376	0.582924	5.13222	0	1
sp|P42566|EPS15_HUMAN	EPS15	P42566	P42566	Epidermal growth factor receptor substrate 15 OS=Homo sapiens GN=EPS15 PE=1 SV=2	4	M	PM						Yes	503.92	595.722	447.829	518.51	582.273	745.697	962.789	1050.64	1157.14	1.18218	1.15783	1.28067	1.20689	1.14942	0.247692	0.131846	5.12505	0	1
sp|P16234|PGFRA_HUMAN	PDGFRA	P16234	P16234	Platelet-derived growth factor receptor alpha OS=Homo sapiens GN=PDGFRA PE=1 SV=1	118	M	PM				Nuc		Yes	28806.1	25158.9	35281.6	28533.9	21113.4	17507.2	12087.3	11327.4	10634.3	0.873389	0.808747	0.829197	0.837111	0.908344	0.203265	0.214416	5.11955	0	1
sp|Q14766-4|LTBP1_HUMAN	LTBP1	Q14766-4	Q14766	Isoform 4 of Latent-transforming growth factor beta-binding protein 1 OS=Homo sapiens GN=LTBP1	36					XC			Yes	5616.7	6745.18	8257.62	9851.49	8034.37	8730.52	10640.9	11479.8	13526.7	1.20091	1.19302	1.08665	1.16019	1.22298	0.377894	0.107299	5.10518	0	1
sp|Q8N8Z6-2|DCBD1_HUMAN	DCBLD1	Q8N8Z6-2	Q8N8Z6	Isoform 2 of Discoidin, CUB and LCCL domain-containing protein 1 OS=Homo sapiens GN=DCBLD1	2	M						ShG	Yes	290.198	230.942	304.616	244.782	310.931	272.746	348.526	316.86	289.945	0.795808	0.803576	0.877191	0.825525	0.871509	0.172429	0.134991	5.10096	0	1
sp|Q9BWV1-3|BOC_HUMAN	BOC	Q9BWV1-3	Q9BWV1	Isoform 3 of Brother of CDO OS=Homo sapiens GN=BOC	3	M	PM						Yes	347.146	357.003	340.895	356.736	309.423	349.266	285.812	287.12	326.22	1.02839	1.04647	1.12877	1.06788	1.13877	0.757898	0.367527	5.09891	0	1
sp|P13746-2|1A11_HUMAN	HLA-A	P13746-2	P13746	Isoform 2 of HLA class I histocompatibility antigen, A-11 alpha chain OS=Homo sapiens GN=HLA-A	68	M	PM		CS				Yes	9900.31	9941.3	11962.9	11569.9	12028	12409.6	9877.14	9360.41	10517.3	1.00414	0.967146	1.03173	1.001	1.09341	0.899397	0.675682	5.08436	0	0
sp|Q6P995|F171B_HUMAN	FAM171B	Q6P995	Q6P995	Protein FAM171B OS=Homo sapiens GN=FAM171B PE=2 SV=3	7	M						ShG	Yes	905.937	796.941	1079.56	885.088	885.787	822.562	827.01	748.384	688.916	0.879687	0.819858	0.928623	0.876056	0.874595	0.324058	0.22608	5.08192	0	1
sp|Q9NZU0|FLRT3_HUMAN	FLRT3	Q9NZU0	Q9NZU0	Leucine-rich repeat transmembrane protein FLRT3 OS=Homo sapiens GN=FLRT3 PE=1 SV=1	7	M	PM			XC			Yes	1096.04	1148.21	812.19	902.603	1093.81	1172.15	739.45	636.202	810.559	1.0476	1.11132	1.07163	1.07685	1.17844	0.711433	0.271452	5.07125	0	1
sp|O75882|ATRN_HUMAN	ATRN	O75882	O75882	Attractin OS=Homo sapiens GN=ATRN PE=1 SV=2	20	M	PM			XC			Yes	2979.59	3023.48	3413.86	3521.6	4636.3	4266.9	4824.93	4613.42	4592.06	1.01473	1.03156	0.920324	0.988872	0.973064	0.833449	0.860043	5.05511	0	0
sp|P18433|PTPRA_HUMAN	PTPRA	P18433	P18433	Receptor-type tyrosine-protein phosphatase alpha OS=Homo sapiens GN=PTPRA PE=1 SV=2	64	M	PM						Yes	12750.3	13062.3	15604.7	16288.6	9947.67	10482	8514.02	7889.91	9417.24	1.02447	1.04383	1.05372	1.04067	1.14817	0.892977	0.410159	5.03494	0	1
sp|Q9H6B4|CLMP_HUMAN	CLMP	Q9H6B4	Q9H6B4	CXADR-like membrane protein OS=Homo sapiens GN=CLMP PE=1 SV=1	18	M	PM		CS				Yes	3165.72	3072.5	3337.1	3115.21	3032.81	2895.25	3718.58	3499.73	3784.62	0.970553	0.933508	0.95464	0.952901	1.04862	0.659707	1	5.01677	0	0
sp|O43184|ADA12_HUMAN	ADAM12	O43184	O43184	Disintegrin and metalloproteinase domain-containing protein 12 OS=Homo sapiens GN=ADAM12 PE=1 SV=3	1	M	PM			XC			Yes	77.2619	88.2342	93.2578	99.8525	90.5502	108.854	86.7956	75.03	89.4598	1.14201	1.07071	1.20214	1.13829	1.10563	0.453856	0.290153	5.00419	0	1
sp|P23468|PTPRD_HUMAN	PTPRD	P23468	P23468	Receptor-type tyrosine-protein phosphatase delta OS=Homo sapiens GN=PTPRD PE=1 SV=2	4	M	PM						Yes	508.338	445.524	504.421	466.095	555.793	489.281	466.75	501.7	396.861	0.876432	0.924019	0.88033	0.893594	0.819579	0.393776	0.158288	5.00077	0	1
sp|Q86YD5|LRAD3_HUMAN	LDLRAD3	Q86YD5	Q86YD5	Low-density lipoprotein receptor class A domain-containing protein 3 OS=Homo sapiens GN=LDLRAD3 PE=2 SV=3	3	M	PM						Yes	383.31	344.005	513.951	492.635	445.574	378.529	436.412	387.285	367.71	0.897458	0.958526	0.849531	0.901838	0.892829	0.423742	0.324686	4.99611	0	1
sp|A6NIZ1|RP1BL_HUMAN		A6NIZ1	A6NIZ1	Ras-related protein Rap-1b-like protein OS=Homo sapiens PE=2 SV=1	7	M	PM						Yes	1108.34	1247.21	1150.95	1307.36	1040.06	1102.82	963.215	1071.11	1041.92	1.12529	1.1359	1.06034	1.10718	1.02434	0.574531	0.560865	4.99252	0	1
sp|O94907|DKK1_HUMAN	DKK1	O94907	O94907	Dickkopf-related protein 1 OS=Homo sapiens GN=DKK1 PE=1 SV=1	1	M	PM			XC			Yes	64.651	61.468	58.1604	59.3084	49.3886	48.4168	112.423	116.628	104.012	0.950767	1.01974	0.980324	0.98361	0.908201	0.811065	0.610185	4.98099	0	1
sp|P02786|TFR1_HUMAN	TFRC	P02786	P02786	Transferrin receptor protein 1 OS=Homo sapiens GN=TFRC PE=1 SV=2	185	M	PM		CS	XC			Yes	37266.1	30533.4	36882.7	31315.1	51147.9	40175.5	34877.1	34725.9	30741.9	0.819335	0.849046	0.785477	0.817953	0.883349	0.155467	0.1407	4.90879	0	1
sp|Q13873|BMPR2_HUMAN	BMPR2	Q13873	Q13873	Bone morphogenetic protein receptor type-2 OS=Homo sapiens GN=BMPR2 PE=1 SV=2	32	M	PM		CS	XC			Yes	3210.22	3227.89	3735.23	3367.15	3647.59	3549.63	4211.59	4153.04	3883.57	1.0055	0.901457	0.973142	0.960034	0.928569	0.690328	0.601596	4.89625	0	1
sp|P43007|SATT_HUMAN	SLC1A4	P43007	P43007	Neutral amino acid transporter A OS=Homo sapiens GN=SLC1A4 PE=1 SV=1	20	M	PM		CS				Yes	2063.29	2376.58	2345.2	2493.31	2809.38	3076.68	1654.19	1616.71	1684	1.15184	1.06315	1.09514	1.10338	1.02969	0.591302	0.555652	4.8741	0	1
sp|P20594|ANPRB_HUMAN	NPR2	P20594	P20594	Atrial natriuretic peptide receptor 2 OS=Homo sapiens GN=NPR2 PE=1 SV=1	18	M	PM						Yes	2979.35	2860.54	2943.77	2749.73	2777.84	2797.45	2401.05	2286.85	2107.43	0.96012	0.934083	1.00706	0.967088	0.899093	0.727854	0.526887	4.87327	0	1
sp|P54709|AT1B3_HUMAN	ATP1B3	P54709	P54709	Sodium/potassium-transporting ATPase subunit beta-3 OS=Homo sapiens GN=ATP1B3 PE=1 SV=1	40	M	PM						Yes	6553.56	6621.84	6927.63	7120.73	7486.15	6901.58	7330.36	6908.11	7222.93	1.01042	1.02787	0.921912	0.986735	1.01457	0.823277	0.996773	4.83981	0	0
sp|Q15084-2|PDIA6_HUMAN	PDIA6	Q15084-2	Q15084	Isoform 2 of Protein disulfide-isomerase A6 OS=Homo sapiens GN=PDIA6	6	M	PM						Yes	531.046	620.779	391.47	469.3	367.736	433.769	433.035	454.861	478.008	1.16897	1.19881	1.17957	1.18245	1.07672	0.307567	0.264441	4.80605	0	1
sp|Q8IZJ1|UNC5B_HUMAN	UNC5B	Q8IZJ1	Q8IZJ1	Netrin receptor UNC5B OS=Homo sapiens GN=UNC5B PE=1 SV=2	26	M	PM						Yes	5475.11	5871.61	7036.95	7165.59	4460.22	4767.07	2857.51	2600.19	3126.55	1.07242	1.01828	1.0688	1.05317	1.14574	0.829121	0.385484	4.77245	0	1
sp|P06396|GELS_HUMAN	GSN	P06396	P06396	Gelsolin OS=Homo sapiens GN=GSN PE=1 SV=1	5	M	PM			XC			Yes	736.866	731.368	671.308	691.422	553.391	570.036	1138.49	1363.57	1390.16	0.992539	1.02996	1.03008	1.01753	1.11121	0.983779	0.569352	4.70363	0	1
sp|P06756|ITAV_HUMAN	ITGAV	P06756	P06756	Integrin alpha-V OS=Homo sapiens GN=ITGAV PE=1 SV=2	228	M	PM		CS				Yes	44422.2	46526.5	49230.2	49460	41708	43160.4	38888.3	37063.5	35852.6	1.04737	1.00467	1.03482	1.02895	0.944089	0.955803	0.897996	4.66907	0	0
sp|P62136-2|PP1A_HUMAN	PPP1CA	P62136-2	P62136	Isoform 2 of Serine/threonine-protein phosphatase PP1-alpha catalytic subunit OS=Homo sapiens GN=PPP1CA	2	M	PM				Nuc		Yes	129.069	130.722	120.525	128.849	134.665	128.399	149.878	152.414	154.025	1.0128	1.06906	0.953465	1.01178	1.01905	0.950065	0.888731	4.66199	0	0
sp|P53794|SC5A3_HUMAN	SLC5A3	P53794	P53794	Sodium/myo-inositol cotransporter OS=Homo sapiens GN=SLC5A3 PE=1 SV=2	21	M	PM						Yes	1770.01	1647.66	1551.93	1533.08	2455.26	2226.4	3902.44	3845.09	3450.91	0.930872	0.987851	0.906785	0.941836	0.890843	0.604171	0.426373	4.63699	0	1
sp|Q96JJ7|TMX3_HUMAN	TMX3	Q96JJ7	Q96JJ7	Protein disulfide-isomerase TMX3 OS=Homo sapiens GN=TMX3 PE=1 SV=2	4	M			CS				Yes	1005.41	1009.85	676.758	681.629	621.68	651.947	984.252	974.582	919.545	1.00441	1.0072	1.04869	1.0201	0.938869	0.996457	0.847136	4.63319	0	0
sp|Q8N8Z6|DCBD1_HUMAN	DCBLD1	Q8N8Z6	Q8N8Z6	Discoidin, CUB and LCCL domain-containing protein 1 OS=Homo sapiens GN=DCBLD1 PE=1 SV=2	63	M						ShG	Yes	7407.8	7223.66	7821.87	8482.02	11745.5	11910.1	9909.12	9658.46	9791.97	0.975142	1.0844	1.01402	1.02452	1.00084	0.984183	0.908381	4.61575	0	0
sp|P51159|RB27A_HUMAN	RAB27A	P51159	P51159	Ras-related protein Rab-27A OS=Homo sapiens GN=RAB27A PE=1 SV=3	2	M	PM						Yes	232.603	206.79	210.12	177.133	196.536	183.481	202.814	181.513	178.119	0.889027	0.843006	0.933575	0.888536	0.926916	0.371944	0.378497	4.5894	0	1
sp|P10319|1B58_HUMAN	HLA-B	P10319	P10319	HLA class I histocompatibility antigen, B-58 alpha chain OS=Homo sapiens GN=HLA-B PE=1 SV=1	9	M	PM		CS				Yes	662.649	638.652	794.273	779.807	953.974	965.358	546.37	593.73	610.665	0.963786	0.981788	1.01193	0.985836	1.07125	0.82335	0.799162	4.5792	0	0
sp|O15427|MOT4_HUMAN	SLC16A3	O15427	O15427	Monocarboxylate transporter 4 OS=Homo sapiens GN=SLC16A3 PE=1 SV=1	8	M	PM						Yes	2028.88	2291.98	1857.15	2119.62	2350.65	2541.61	1964.89	1961.69	2031.65	1.12968	1.14133	1.08124	1.11742	1.03482	0.530972	0.501797	4.53602	0	1
sp|Q96F46|I17RA_HUMAN	IL17RA	Q96F46	Q96F46	Interleukin-17 receptor A OS=Homo sapiens GN=IL17RA PE=1 SV=2	17	M	PM			XC			Yes	1714.13	1644.18	1779.9	1539.28	1706.38	1537.29	2574.36	2514.65	2264.87	0.959194	0.864809	0.900908	0.908303	0.890103	0.451912	0.334581	4.44132	0	1
sp|P36941|TNR3_HUMAN	LTBR	P36941	P36941	Tumor necrosis factor receptor superfamily member 3 OS=Homo sapiens GN=LTBR PE=1 SV=1	6	M	PM						Yes	1278.67	1190.2	1582.52	1373.12	1450.76	1279.42	1244.07	1138.56	1137.26	0.930813	0.867676	0.8819	0.893463	0.954628	0.392672	0.47153	4.41786	0	1
sp|Q14315|FLNC_HUMAN	FLNC	Q14315	Q14315	Filamin-C OS=Homo sapiens GN=FLNC PE=1 SV=3	59	M	PM						Yes	9665.52	10419.9	8944.72	8938.76	7635.69	8480.63	9895.05	10662.2	11065	1.07805	0.999334	1.11066	1.06268	1.07651	0.78461	0.535903	4.41634	0	1
sp|P33527-9|MRP1_HUMAN	ABCC1	P33527-9	P33527	Isoform 9 of Multidrug resistance-associated protein 1 OS=Homo sapiens GN=ABCC1	86	M	PM						Yes	13269.3	13898.5	15529.4	16076.7	15121.5	14536.6	16951.2	15850.2	15930.5	1.04742	1.03524	0.961323	1.01466	0.971329	0.966507	0.948071	4.40888	0	0
sp|Q12797|ASPH_HUMAN	ASPH	Q12797	Q12797	Aspartyl/asparaginyl beta-hydroxylase OS=Homo sapiens GN=ASPH PE=1 SV=3	13	M	PM						Yes	2120.05	2346.92	1699.93	1894.78	1348.52	1452.47	1696.31	1810.34	1775.09	1.10702	1.11463	1.07709	1.09958	1.01242	0.605817	0.6188	4.40289	0	1
sp|Q0VAQ4|SMAGP_HUMAN	SMAGP	Q0VAQ4	Q0VAQ4	Small cell adhesion glycoprotein OS=Homo sapiens GN=SMAGP PE=1 SV=1	10	M	PM						Yes	1474.9	1286.58	1854.35	1625.5	1907.25	1543.41	2163.42	2002.27	1872.59	0.872319	0.876591	0.809233	0.852714	0.899052	0.248085	0.228188	4.39985	0	1
sp|O00391|QSOX1_HUMAN	QSOX1	O00391	O00391	Sulfhydryl oxidase 1 OS=Homo sapiens GN=QSOX1 PE=1 SV=3	5	M				XC			Yes	556.059	602.859	546.748	565.565	520.14	532.119	1028.87	1348.74	1161.33	1.08417	1.03442	1.02303	1.0472	0.976886	0.860146	0.914489	4.35305	0	0
sp|Q9ULQ1-3|TPC1_HUMAN	TPCN1	Q9ULQ1-3	Q9ULQ1	Isoform 3 of Two pore calcium channel protein 1 OS=Homo sapiens GN=TPCN1	11	M	PM						Yes	2081.64	2116.02	2443.25	2464.72	2446.91	2286.27	2831.46	2685.84	2851.67	1.01652	1.00879	0.934351	0.986551	1.03372	0.824397	0.927328	4.34758	0	0
sp|P36955|PEDF_HUMAN	SERPINF1	P36955	P36955	Pigment epithelium-derived factor OS=Homo sapiens GN=SERPINF1 PE=1 SV=4	2	M				XC			Yes	255.908	267.463	287.843	294.222	234.934	221.957	583.185	629.48	602.296	1.04515	1.02216	0.944765	1.00403	0.993343	0.91175	0.990255	4.33307	0	0
sp|Q14344|GNA13_HUMAN	GNA13	Q14344	Q14344	Guanine nucleotide-binding protein subunit alpha-13 OS=Homo sapiens GN=GNA13 PE=1 SV=2	10	M	PM				Nuc		Yes	2036.72	2017.13	1943.72	2026.42	1561.86	1467.46	1268.54	1239.53	1261.75	0.990382	1.04254	0.939557	0.990827	1.00615	0.845098	0.988841	4.28022	0	0
sp|P25940|CO5A3_HUMAN	COL5A3	P25940	P25940	Collagen alpha-3(V) chain OS=Homo sapiens GN=COL5A3 PE=1 SV=3	5					XC			Yes	558.067	506.547	505.701	490.055	543.537	495.878	581.953	516.92	543.237	0.90768	0.969061	0.912316	0.929686	0.988717	0.548328	0.703698	4.23474	0	0
sp|P55285|CADH6_HUMAN	CDH6	P55285	P55285	Cadherin-6 OS=Homo sapiens GN=CDH6 PE=1 SV=1	23	M	PM						Yes	3676.83	3611.27	3929.6	3847.84	4167.04	3730.41	4365.13	4000.77	3980.78	0.98217	0.979192	0.895218	0.952193	0.951668	0.652625	0.654701	4.23423	0	1
sp|P17813|EGLN_HUMAN	ENG	P17813	P17813	Endoglin OS=Homo sapiens GN=ENG PE=1 SV=2	92	M	PM		CS	XC			Yes	16343.5	16694	18783.3	17818.7	17333.2	18136.8	24225.2	22500.4	24009.1	1.02145	0.948645	1.04636	1.00548	1.02766	0.919461	0.87998	4.22156	0	0
sp|Q6ZRP7|QSOX2_HUMAN	QSOX2	Q6ZRP7	Q6ZRP7	Sulfhydryl oxidase 2 OS=Homo sapiens GN=QSOX2 PE=1 SV=3	2	M	PM			XC			Yes	84.0701	84.611	67.1391	69.6117	58.4922	60.7891	92.2745	93.4285	88.1996	1.00643	1.03683	1.03927	1.02751	0.9499	0.963305	0.915182	4.20557	0	0
sp|Q16832|DDR2_HUMAN	DDR2	Q16832	Q16832	Discoidin domain-containing receptor 2 OS=Homo sapiens GN=DDR2 PE=1 SV=2	100	M	PM						Yes	16609.3	15447.1	19585.4	16729.1	17716	15405.4	17703.6	17403	14978.2	0.930027	0.854165	0.869576	0.884589	0.853298	0.357514	0.2021	4.17588	0	1
sp|Q9C0H2-4|TTYH3_HUMAN	TTYH3	Q9C0H2-4	Q9C0H2	Isoform 4 of Protein tweety homolog 3 OS=Homo sapiens GN=TTYH3	8	M	PM						Yes	799.522	678.469	793.98	667.106	814.63	655.431	903.32	789.906	755.277	0.848594	0.840205	0.804575	0.831125	0.892117	0.187952	0.175491	4.17523	0	1
sp|P35367|HRH1_HUMAN	HRH1	P35367	P35367	Histamine H1 receptor OS=Homo sapiens GN=HRH1 PE=1 SV=1	11	M	PM						Yes	1990.61	1799.31	2419.25	1986.89	1891.59	1668.13	1712.7	1677.85	1510.28	0.903903	0.821286	0.881866	0.869018	0.890872	0.300788	0.245532	4.1593	0	1
sp|Q13591|SEM5A_HUMAN	SEMA5A	Q13591	Q13591	Semaphorin-5A OS=Homo sapiens GN=SEMA5A PE=1 SV=3	14	M	PM						Yes	2035.38	1951.43	2497.01	2396.64	1966.64	1931.94	1861.43	1805.7	1637.05	0.958757	0.959808	0.982353	0.966972	0.892826	0.729307	0.50724	4.15504	0	1
sp|P19256|LFA3_HUMAN	CD58	P19256	P19256	Lymphocyte function-associated antigen 3 OS=Homo sapiens GN=CD58 PE=1 SV=1	4	M	PM		CS				Yes	784.41	805.436	876.141	903.6	898.197	888.248	951.023	912.284	1018.99	1.02681	1.03134	0.988923	1.01569	1.09374	0.974425	0.62583	4.11607	0	1
sp|O60279|SUSD5_HUMAN	SUSD5	O60279	O60279	Sushi domain-containing protein 5 OS=Homo sapiens GN=SUSD5 PE=1 SV=3	32	M						ShG	Yes	6546.72	5812.53	4973.92	4461.79	9014.48	7933.73	8058.82	7912.02	7689.08	0.887854	0.897038	0.88011	0.888334	0.96289	0.374038	0.480756	4.09621	0	1
sp|Q96J84|KIRR1_HUMAN	KIRREL	Q96J84	Q96J84	Kin of IRRE-like protein 1 OS=Homo sapiens GN=KIRREL PE=1 SV=2	51	M	PM						Yes	7261.68	6834.48	8407.47	7377.91	8438.89	7981.47	10310.6	10004.4	9822.64	0.941171	0.877542	0.945795	0.921503	0.96703	0.510703	0.601854	4.08518	0	1
sp|P35241-5|RADI_HUMAN	RDX	P35241-5	P35241	Isoform 5 of Radixin OS=Homo sapiens GN=RDX	1	M	PM			XC			Yes	230.875	266.906	188.366	220.845	209.58	229.404	221.78	233.281	245.732	1.15606	1.17242	1.09459	1.14103	1.08	0.441071	0.335063	4.08103	0	1
sp|Q13740-2|CD166_HUMAN	ALCAM	Q13740-2	Q13740	Isoform 2 of CD166 antigen OS=Homo sapiens GN=ALCAM	259	M	PM						Yes	47226.1	46641.1	50973.1	45839.7	60059.6	55970	56598.3	50871	49585.7	0.987612	0.899292	0.931908	0.939604	0.922788	0.593159	0.517792	4.01869	0	1
sp|Q9UNN8|EPCR_HUMAN	PROCR	Q9UNN8	Q9UNN8	Endothelial protein C receptor OS=Homo sapiens GN=PROCR PE=1 SV=1	13	M	PM		CS	XC			Yes	2073.7	2204.02	2327.37	2278.71	1849.91	1886.38	1949.09	1909.07	2059.37	1.06284	0.979092	1.01972	1.02055	1.06754	0.996847	0.691969	3.97405	0	0
sp|Q9BS26|ERP44_HUMAN	ERP44	Q9BS26	Q9BS26	Endoplasmic reticulum resident protein 44 OS=Homo sapiens GN=ERP44 PE=1 SV=1	5	M			CS				Yes	1102.01	1263.93	776.816	918.357	625.419	676.319	861.66	887.501	968.167	1.14693	1.18221	1.08138	1.13684	1.10701	0.457358	0.289299	3.95368	0	1
sp|P53618|COPB_HUMAN	COPB1	P53618	P53618	Coatomer subunit beta OS=Homo sapiens GN=COPB1 PE=1 SV=3	15	M	PM						Yes	2005.82	2198.96	1705.05	1878.64	1976.51	2059.55	2719.21	2736.47	2777.03	1.09629	1.10181	1.04201	1.08004	1.01803	0.696311	0.660284	3.918	0	1
sp|P53396|ACLY_HUMAN	ACLY	P53396	P53396	ATP-citrate synthase OS=Homo sapiens GN=ACLY PE=1 SV=3	16	M	PM						Yes	2594.57	2887.08	1855.6	2214.29	2250.91	2730.71	2507.48	2497.6	2869.13	1.11274	1.1933	1.21316	1.17306	1.14649	0.336743	0.172131	3.91535	0	1
sp|Q8N350|CBARP_HUMAN	CBARP	Q8N350	Q8N350	Voltage-dependent calcium channel beta subunit-associated regulatory protein OS=Homo sapiens GN=CBARP PE=1 SV=3	22	M						ShG	Yes	2242.37	2172.69	2517.72	2499.42	2739.19	2526.1	3579.98	3472.11	3563.27	0.968924	0.992729	0.922206	0.961286	1.01056	0.699199	0.896908	3.88221	0	0
sp|P02751|FINC_HUMAN	FN1	P02751	P02751	Fibronectin OS=Homo sapiens GN=FN1 PE=1 SV=4	94	M	PM			XC			Yes	11712	13297.1	9611.41	11455.9	13224.9	14842.6	15794.4	18200.6	20721.5	1.13534	1.1919	1.12232	1.14985	1.21909	0.409658	0.1193	3.87867	0	1
sp|Q9Y4G6|TLN2_HUMAN	TLN2	Q9Y4G6	Q9Y4G6	Talin-2 OS=Homo sapiens GN=TLN2 PE=1 SV=4	15	M	PM						Yes	2340.29	2282.32	1905.28	2025.47	1940.94	1944.36	2134.84	2161.11	2234.9	0.975228	1.06308	1.00176	1.01336	1.04047	0.960269	0.806532	3.81816	0	0
sp|Q14767|LTBP2_HUMAN	LTBP2	Q14767	Q14767	Latent-transforming growth factor beta-binding protein 2 OS=Homo sapiens GN=LTBP2 PE=1 SV=3	6					XC			Yes	469.325	530.464	660.254	745.759	397.125	475.74	1039.93	1025.4	1133.42	1.13027	1.1295	1.19796	1.15258	1.09757	0.400564	0.277965	3.75674	0	1
sp|Q9HCL0|PCD18_HUMAN	PCDH18	Q9HCL0	Q9HCL0	Protocadherin-18 OS=Homo sapiens GN=PCDH18 PE=2 SV=3	32	M	PM						Yes	4961.19	4465.04	5994.83	5597.71	5033.53	4572.28	5334.5	5281.31	4536.36	0.899994	0.933756	0.908365	0.914038	0.854643	0.479634	0.263866	3.72991	0	1
sp|O15431|COPT1_HUMAN	SLC31A1	O15431	O15431	High affinity copper uptake protein 1 OS=Homo sapiens GN=SLC31A1 PE=1 SV=1	15	M	PM						Yes	3232.81	3195.6	3627.99	3302.38	3647.3	3536.71	3226.38	3145.55	3135.64	0.988491	0.910253	0.969679	0.956141	0.984202	0.673234	0.783667	3.7288	0	0
sp|P05556|ITB1_HUMAN	ITGB1	P05556	P05556	Integrin beta-1 OS=Homo sapiens GN=ITGB1 PE=1 SV=2	283	M	PM		CS				Yes	52924.1	52272.1	59112.5	56213.4	62460.8	56617.8	57725.5	54336.9	54595.8	0.987681	0.950956	0.906453	0.948363	0.974382	0.635496	0.721002	3.71021	0	0
sp|Q8NFZ4|NLGN2_HUMAN	NLGN2	Q8NFZ4	Q8NFZ4	Neuroligin-2 OS=Homo sapiens GN=NLGN2 PE=1 SV=1	16	M	PM		CS				Yes	2473.84	2153.04	2671.07	2262.65	2349.06	1965.21	2072.35	1944.21	1826.33	0.870323	0.847095	0.836591	0.851336	0.909402	0.245239	0.24685	3.66586	0	1
sp|Q8TCT8|SPP2A_HUMAN	SPPL2A	Q8TCT8	Q8TCT8	Signal peptide peptidase-like 2A OS=Homo sapiens GN=SPPL2A PE=1 SV=2	6	M	PM						Yes	692.864	660.648	701.797	649.17	676.579	639.144	778.771	766.322	679.118	0.953503	0.925012	0.94467	0.941062	0.879065	0.603018	0.391449	3.64886	0	1
sp|Q9NRX5|SERC1_HUMAN	SERINC1	Q9NRX5	Q9NRX5	Serine incorporator 1 OS=Homo sapiens GN=SERINC1 PE=1 SV=1	4	M	PM						Yes	371.103	399.692	387.306	404.38	499.627	498.363	616.392	600.499	610.675	1.07704	1.04408	0.99747	1.03953	1.00366	0.901346	0.843657	3.64573	0	0
sp|Q7L1W4|LRC8D_HUMAN	LRRC8D	Q7L1W4	Q7L1W4	Volume-regulated anion channel subunit LRRC8D OS=Homo sapiens GN=LRRC8D PE=1 SV=1	24	M	PM						Yes	2849.13	3352.45	3085.54	3472.21	3273.44	3557.96	5004.44	5755.34	5900.25	1.17666	1.12532	1.08692	1.12963	1.09672	0.483834	0.323103	3.61813	0	1
sp|Q9Y4D7|PLXD1_HUMAN	PLXND1	Q9Y4D7	Q9Y4D7	Plexin-D1 OS=Homo sapiens GN=PLXND1 PE=1 SV=3	76	M	PM						Yes	15602.4	14154.1	14967.6	14046.2	18397.5	16756	13586	13101.5	13094.4	0.907175	0.938441	0.910777	0.918798	0.981314	0.500574	0.640916	3.60366	0	1
sp|O15031|PLXB2_HUMAN	PLXNB2	O15031	O15031	Plexin-B2 OS=Homo sapiens GN=PLXNB2 PE=1 SV=3	156	M	PM		CS				Yes	24361.6	24372.4	28026.8	27496.3	22645.1	23137.8	18744.8	18092.3	17328.9	1.00044	0.981071	1.02176	1.00109	0.940841	0.900915	0.788422	3.54333	0	0
sp|Q8TDW0|LRC8C_HUMAN	LRRC8C	Q8TDW0	Q8TDW0	Volume-regulated anion channel subunit LRRC8C OS=Homo sapiens GN=LRRC8C PE=1 SV=2	14	M	PM						Yes	1435.55	1436.61	1361.78	1479.46	1721.42	1789.78	2691.38	2956.39	2899.81	1.00074	1.08642	1.03971	1.04229	1.02689	0.887182	0.753181	3.4665	0	0
sp|Q5VU97|CAHD1_HUMAN	CACHD1	Q5VU97	Q5VU97	VWFA and cache domain-containing protein 1 OS=Homo sapiens GN=CACHD1 PE=2 SV=2	7	M						ShG	Yes	892.497	858.827	885.231	788.899	968.483	877.009	922.756	894.472	852.915	0.962275	0.891178	0.905549	0.919668	0.938699	0.502658	0.505667	3.45843	0	1
sp|P49757|NUMB_HUMAN	NUMB	P49757	P49757	Protein numb homolog OS=Homo sapiens GN=NUMB PE=1 SV=2	2	M	PM				Nuc		Yes	264.31	241.337	254.152	238.007	239.693	207.781	266.41	282.034	254.179	0.913085	0.936478	0.866866	0.905477	0.926909	0.441504	0.427553	3.36668	0	1
sp|O75116|ROCK2_HUMAN	ROCK2	O75116	O75116	Rho-associated protein kinase 2 OS=Homo sapiens GN=ROCK2 PE=1 SV=4	12	M	PM				Nuc		Yes	1826.03	1796.61	1555.86	1590.73	1596.58	1522.97	1746.26	1835.96	1834.49	0.983887	1.02241	0.9539	0.986731	1.02422	0.826875	0.959345	3.35445	0	0
sp|P51178-2|PLCD1_HUMAN	PLCD1	P51178-2	P51178	Isoform 2 of 1-phosphatidylinositol 4,5-bisphosphate phosphodiesterase delta-1 OS=Homo sapiens GN=PLCD1	3	M	PM						Yes	247.67	244.157	194.208	193.407	203.856	192.12	242.064	226.444	239.292	0.985817	0.995877	0.942431	0.974708	1.02151	0.766882	0.986513	3.30065	0	0
sp|O14672|ADA10_HUMAN	ADAM10	O14672	O14672	Disintegrin and metalloproteinase domain-containing protein 10 OS=Homo sapiens GN=ADAM10 PE=1 SV=1	12	M	PM		CS		Nuc		Yes	2167.99	2067.68	2391.73	2295.43	2270.02	2091.1	1938.17	1832.28	1883.21	0.953732	0.959737	0.921182	0.944883	0.998934	0.620856	0.795789	3.28164	0	0
sp|Q4KMQ2-2|ANO6_HUMAN	ANO6	Q4KMQ2-2	Q4KMQ2	Isoform 2 of Anoctamin-6 OS=Homo sapiens GN=ANO6	67	M	PM		CS				Yes	10035	10371.5	11457.8	11672.2	12065.6	12787.2	10879.9	10503.4	10497.5	1.03354	1.01871	1.05981	1.03735	0.98184	0.910877	0.929871	3.2237	0	0
sp|Q8IWA5-3|CTL2_HUMAN	SLC44A2	Q8IWA5-3	Q8IWA5	Isoform 3 of Choline transporter-like protein 2 OS=Homo sapiens GN=SLC44A2	48	M	PM						Yes	8243.91	8752.43	9019.62	9007.78	9512.85	9926.98	7984.43	7808.54	7873.81	1.06168	0.998688	1.04353	1.03464	0.997128	0.926399	0.883793	3.19385	0	0
sp|P07900-2|HS90A_HUMAN	HSP90AA1	P07900-2	P07900	Isoform 2 of Heat shock protein HSP 90-alpha OS=Homo sapiens GN=HSP90AA1	32	M	PM			XC	Nuc		Yes	5316.42	6553.19	4265.5	5163.09	5833.21	6724.25	7683.13	8043.93	9206.9	1.23263	1.21043	1.15275	1.1986	1.17084	0.266118	0.118124	3.07382	0	1
sp|Q15043-3|S39AE_HUMAN	SLC39A14	Q15043-3	Q15043	Isoform 3 of Zinc transporter ZIP14 OS=Homo sapiens GN=SLC39A14	18	M	PM						Yes	2193.68	1939.44	2393.07	1973.42	3623.16	3026.41	3781.03	3709.46	3179.09	0.884103	0.82464	0.835296	0.848013	0.848834	0.234398	0.136206	3.05166	0	1
sp|P36897-2|TGFR1_HUMAN	TGFBR1	P36897-2	P36897	Isoform 2 of TGF-beta receptor type-1 OS=Homo sapiens GN=TGFBR1	3	M	PM						Yes	316.19	311.147	329.547	311.043	445.908	408.4	315.618	306.576	295.937	0.984049	0.94385	0.915884	0.947928	0.951271	0.634228	0.640266	2.95147	0	1
sp|O95528|GTR10_HUMAN	SLC2A10	O95528	O95528	Solute carrier family 2, facilitated glucose transporter member 10 OS=Homo sapiens GN=SLC2A10 PE=1 SV=2	4	M	PM						Yes	1233.08	1284.46	1118.07	1105.59	968.378	1004.71	1101.17	1050.23	1138.77	1.04167	0.988838	1.03752	1.02268	1.05863	0.990342	0.712523	2.88058	0	0
sp|Q92633-2|LPAR1_HUMAN	LPAR1	Q92633-2	Q92633	Isoform 2 of Lysophosphatidic acid receptor 1 OS=Homo sapiens GN=LPAR1	18	M	PM		CS				Yes	3808.34	4067.98	5179.84	5652.66	3422.31	3676.84	3153.53	2893.06	3091.21	1.06818	1.09128	1.07437	1.07794	1.02247	0.704879	0.651373	2.80018	0	1
sp|Q05682|CALD1_HUMAN	CALD1	Q05682	Q05682	Caldesmon OS=Homo sapiens GN=CALD1 PE=1 SV=3	4	M	PM						Yes	380.988	437.347	339.72	365.419	319.741	349.482	569.587	632.1	664.068	1.14793	1.07565	1.09302	1.10553	1.10523	0.58122	0.354953	2.787	0	1
sp|P29317|EPHA2_HUMAN	EPHA2	P29317	P29317	Ephrin type-A receptor 2 OS=Homo sapiens GN=EPHA2 PE=1 SV=2	62	M	PM		CS				Yes	9818.93	9039.38	10722.3	10030.7	14663.5	13732.6	14828.9	14351.2	12876.3	0.920607	0.935496	0.936514	0.930872	0.882537	0.555559	0.374388	2.78342	0	1
sp|P08069|IGF1R_HUMAN	IGF1R	P08069	P08069	Insulin-like growth factor 1 receptor OS=Homo sapiens GN=IGF1R PE=1 SV=1	31	M	PM						Yes	3510.01	3385.72	3300.43	3307.87	4283.78	4252.37	8961.11	9544.28	8735.04	0.964589	1.00226	0.992669	0.986505	0.944053	0.827085	0.749365	2.75265	0	0
sp|P19801-2|AOC1_HUMAN	AOC1	P19801-2	P19801	Isoform 2 of Amiloride-sensitive amine oxidase [copper-containing] OS=Homo sapiens GN=AOC1	5	M	PM			XC			Yes	384.744	388.043	345.438	362.81	406.89	407.793	984.909	1025.47	990.583	1.00857	1.05029	1.00222	1.02036	0.985471	0.997656	0.97721	2.74677	0	0
sp|Q08334|I10R2_HUMAN	IL10RB	Q08334	Q08334	Interleukin-10 receptor subunit beta OS=Homo sapiens GN=IL10RB PE=1 SV=2	10	M	PM						Yes	1547.61	1274.21	1583.52	1312.05	1819.7	1446.76	2161.87	2056.07	1791.76	0.823339	0.828567	0.795053	0.815653	0.84959	0.15091	0.0966588	2.69807	0	1
sp|P15151|PVR_HUMAN	PVR	P15151	P15151	Poliovirus receptor OS=Homo sapiens GN=PVR PE=1 SV=2	21	M	PM		CS	XC			Yes	2814	2868.57	3204.83	3086.73	3985.25	3921.43	3630.22	3345.44	3366.89	1.01939	0.963149	0.983987	0.988843	0.965324	0.838197	0.835028	2.66353	0	0
sp|Q8IUW5|RELL1_HUMAN	RELL1	Q8IUW5	Q8IUW5	RELT-like protein 1 OS=Homo sapiens GN=RELL1 PE=1 SV=1	10	M	PM						Yes	803.333	785.236	1119.37	1054.95	879.367	828.481	892.809	884.611	818.214	0.977473	0.942451	0.942134	0.954019	0.920676	0.66505	0.558322	2.50878	0	1
sp|Q9UKS6|PACN3_HUMAN	PACSIN3	Q9UKS6	Q9UKS6	Protein kinase C and casein kinase substrate in neurons protein 3 OS=Homo sapiens GN=PACSIN3 PE=1 SV=2	1	M	PM						Yes	76.5916	77.6237	62.577	65.671	60.7732	63.6312	79.9722	69.5347	74.9148	1.01348	1.04944	1.04703	1.03665	1.00216	0.914579	0.857763	2.3355	0	0
sp|P34741|SDC2_HUMAN	SDC2	P34741	P34741	Syndecan-2 OS=Homo sapiens GN=SDC2 PE=1 SV=2	10	M	PM		CS				Yes	1487.35	1921.36	1818.58	2351.54	1734.92	2154.52	2525.62	2897.1	3557.84	1.2918	1.29307	1.24186	1.27558	1.3122	0.122299	0.017541	2.32366	0	1
sp|Q92896-2|GSLG1_HUMAN	GLG1	Q92896-2	Q92896	Isoform 2 of Golgi apparatus protein 1 OS=Homo sapiens GN=GLG1	4	M	PM			XC			Yes	556.477	525.156	452.319	431.539	353.302	349.029	490.486	512.976	493.922	0.943716	0.954059	0.987906	0.961894	0.984436	0.703512	0.806993	2.25878	0	0
sp|Q09666|AHNK_HUMAN	AHNAK	Q09666	Q09666	Neuroblast differentiation-associated protein AHNAK OS=Homo sapiens GN=AHNAK PE=1 SV=2	210	M	PM				Nuc		Yes	80881.6	74255.6	40714.7	38487	33175.6	31769.2	35628.6	39130	36071.6	0.918078	0.945286	0.957608	0.940324	0.965016	0.599191	0.661746	2.16442	0	1
sp|Q9NV96|CC50A_HUMAN	TMEM30A	Q9NV96	Q9NV96	Cell cycle control protein 50A OS=Homo sapiens GN=TMEM30A PE=1 SV=1	13	M	PM						Yes	1380.76	1500.31	1614.01	1790.8	1567.89	1750.14	2080.97	2010.67	2179.19	1.08658	1.10954	1.11624	1.10412	1.06519	0.58579	0.452828	2.14272	0	1
sp|P61106|RAB14_HUMAN	RAB14	P61106	P61106	Ras-related protein Rab-14 OS=Homo sapiens GN=RAB14 PE=1 SV=4	4	M	PM						Yes	786.107	796.975	641.278	659.901	745.963	755.579	798.119	877.605	820.087	1.01383	1.02904	1.01289	1.01859	0.978785	0.989734	0.992196	2.12605	0	0
sp|Q08722|CD47_HUMAN	CD47	Q08722	Q08722	Leukocyte surface antigen CD47 OS=Homo sapiens GN=CD47 PE=1 SV=1	19	M	PM						Yes	3485.88	4080.18	4350.31	4961.21	4158.74	4920.26	3517.01	3382.44	3911.72	1.17049	1.14043	1.18311	1.16468	1.13392	0.360266	0.199054	2.05357	0	1
sp|P98172|EFNB1_HUMAN	EFNB1	P98172	P98172	Ephrin-B1 OS=Homo sapiens GN=EFNB1 PE=1 SV=1	9	M	PM				Nuc		Yes	1488.6	1433.16	1926.1	1795.91	1321.64	1236.98	1440.13	1427.23	1386.49	0.962757	0.93241	0.935938	0.943702	0.967088	0.615477	0.680882	1.87341	0	0
sp|P05023-4|AT1A1_HUMAN	ATP1A1	P05023-4	P05023	Isoform 4 of Sodium/potassium-transporting ATPase subunit alpha-1 OS=Homo sapiens GN=ATP1A1	80	M	PM			XC			Yes	14748.4	14047.9	13014.2	12896.4	13865.1	13385.5	15512.4	15491.1	14825.6	0.952504	0.990948	0.96541	0.969621	0.956385	0.742158	0.734654	1.79556	0	0
sp|Q8NG11|TSN14_HUMAN	TSPAN14	Q8NG11	Q8NG11	Tetraspanin-14 OS=Homo sapiens GN=TSPAN14 PE=1 SV=1	6	M	PM		CS				Yes	1564.79	1530.47	1638.4	1592.06	1445.13	1373.33	1552.98	1423.1	1402.14	0.978066	0.971716	0.950315	0.966699	0.942273	0.727886	0.674604	1.78445	0	0
sp|P55287|CAD11_HUMAN	CDH11	P55287	P55287	Cadherin-11 OS=Homo sapiens GN=CDH11 PE=2 SV=2	26	M	PM						Yes	5464.23	5558.24	6202.63	6155.61	6441.76	6402.31	6065.12	6242.01	6020.66	1.01721	0.99242	0.993877	1.00117	0.978401	0.901677	0.928278	1.62454	0	0
sp|Q12884|SEPR_HUMAN	FAP	Q12884	Q12884	Prolyl endopeptidase FAP OS=Homo sapiens GN=FAP PE=1 SV=5	60	M	PM		CS	XC			Yes	9999.24	11385.4	11564.5	13520.9	8288.73	9418.07	10393.8	10224.4	11712	1.13863	1.16917	1.13625	1.14802	1.13609	0.414966	0.219877	1.41281	0	1
sp|P18206|VINC_HUMAN	VCL	P18206	P18206	Vinculin OS=Homo sapiens GN=VCL PE=1 SV=4	20	M	PM			XC			Yes	2773.8	3508.72	2409.78	2985.4	2369.14	2932.53	3042.64	3145.07	3806.92	1.26495	1.23887	1.23781	1.24721	1.23048	0.164494	0.0481419	1.2178	0	1
sp|P55290-4|CAD13_HUMAN	CDH13	P55290-4	P55290	Isoform 4 of Cadherin-13 OS=Homo sapiens GN=CDH13	31	M	PM			XC			Yes	4231.14	5971.36	3922.76	5453.16	4769.02	6681.45	3757.8	3770.5	5223.92	1.41129	1.39013	1.40101	1.40081	1.38781	0.0281103	0.00217605	0.775389	1	1
sp|Q9Y490|TLN1_HUMAN	TLN1	Q9Y490	Q9Y490	Talin-1 OS=Homo sapiens GN=TLN1 PE=1 SV=3	68	M	PM		CS	XC			Yes	10316.4	10335.8	7926.34	8047.34	8848.83	9009.43	10175.3	10457.3	10494.9	1.00188	1.01526	1.01815	1.01177	1.01732	0.955449	0.891073	0.750094	0	0
sp|Q01970|PLCB3_HUMAN	PLCB3	Q01970	Q01970	1-phosphatidylinositol 4,5-bisphosphate phosphodiesterase beta-3 OS=Homo sapiens GN=PLCB3 PE=1 SV=2	22								No	3165.78	1987.48	2675.29	1665.82	3164.32	1671.41	2703.56	2843.77	2548.56	0.627801	0.62267	0.528205	0.592892	0.918843	#N/A	#N/A	22.3962	#N/A	#N/A
sp|Q96J42|TXD15_HUMAN	TXNDC15	Q96J42	Q96J42	Thioredoxin domain-containing protein 15 OS=Homo sapiens GN=TXNDC15 PE=1 SV=1	2	M							No	172.508	97.9293	165.664	104.991	276.909	134.59	337.162	291.537	241.003	0.567679	0.633757	0.486044	0.562493	0.766673	#N/A	#N/A	17.8498	#N/A	#N/A
sp|P42166|LAP2A_HUMAN	TMPO	P42166	P42166	Lamina-associated polypeptide 2, isoform alpha OS=Homo sapiens GN=TMPO PE=1 SV=2	1	M					Nuc		No	110.62	106.878	88.8826	109.013	73.5717	84.6166	185.998	178.664	119.073	0.966175	1.22649	1.15012	1.11426	0.653057	#N/A	#N/A	28.877	#N/A	#N/A
sp|Q13561-2|DCTN2_HUMAN	DCTN2	Q13561-2	Q13561	Isoform 2 of Dynactin subunit 2 OS=Homo sapiens GN=DCTN2	1	M							No	182.654	158.79	136.114	138.74	174.343	156.701	232.238	193.744	133.977	0.86935	1.01929	0.898807	0.92915	0.629024	#N/A	#N/A	20.9838	#N/A	#N/A
sp|Q13867|BLMH_HUMAN	BLMH	Q13867	Q13867	Bleomycin hydrolase OS=Homo sapiens GN=BLMH PE=1 SV=1	1						Nuc		No	30.2455	88.2621	14.3476	51.6495	30.9067	63.3603	41.6211	37.4633	16.3354	2.91819	3.59987	2.05005	2.85604	0.413112	#N/A	#N/A	84.1998	#N/A	#N/A
sp|P26373|RL13_HUMAN	RPL13	P26373	P26373	60S ribosomal protein L13 OS=Homo sapiens GN=RPL13 PE=1 SV=4	3	M					Nuc		No	380.627	977.04	267.063	342.414	387.946	367.598	577.836	792.962	728.878	2.56692	1.28215	0.947548	1.59887	1.06344	#N/A	#N/A	56.1611	#N/A	#N/A
sp|Q14669-3|TRIPC_HUMAN	TRIP12	Q14669-3	Q14669	Isoform 3 of E3 ubiquitin-protein ligase TRIP12 OS=Homo sapiens GN=TRIP12	1						Nuc		No	33.3402	37.7362	29.591	27.5504	26.5429	50.5722	54.3868	69.2876	42.1445	1.13185	0.931038	1.9053	1.32273	0.68154	#N/A	#N/A	52.7266	#N/A	#N/A
sp|Q15517|CDSN_HUMAN	CDSN	Q15517	Q15517	Corneodesmosin OS=Homo sapiens GN=CDSN PE=1 SV=3	3								No	228.238	423.087	139.682	393.403	165.961	515.196	283.458	384.021	349.16	1.85371	2.81642	3.10431	2.59148	1.04621	#N/A	#N/A	51.6618	#N/A	#N/A
sp|Q96T76-8|MMS19_HUMAN	MMS19	Q96T76-8	Q96T76	Isoform 5 of MMS19 nucleotide excision repair protein homolog OS=Homo sapiens GN=MMS19	2	M					Nuc		No	648.601	119.756	153.482	98.9947	84.5694	82.1034	106.305	165.295	89.9552	0.184638	0.644992	0.970841	0.600157	0.662411	#N/A	#N/A	51.3282	#N/A	#N/A
sp|Q08378|GOGA3_HUMAN	GOLGA3	Q08378	Q08378	Golgin subfamily A member 3 OS=Homo sapiens GN=GOLGA3 PE=1 SV=2	1	M					Nuc		No	44.0356	34.4614	22.2761	10.9103	18.204	17.7589	67.2897	32.7259	18.2483	0.78258	0.489774	0.97555	0.749302	0.36491	#N/A	#N/A	49.7516	#N/A	#N/A
sp|Q13185|CBX3_HUMAN	CBX3	Q13185	Q13185	Chromobox protein homolog 3 OS=Homo sapiens GN=CBX3 PE=1 SV=4	1	M					Nuc		No	370.96	81.6	133.689	76.8502	71.3317	78.395	152.037	214.314	186.718	0.21997	0.574843	1.09902	0.631278	1.01934	#N/A	#N/A	49.6678	#N/A	#N/A
sp|Q9NUM4|T106B_HUMAN	TMEM106B	Q9NUM4	Q9NUM4	Transmembrane protein 106B OS=Homo sapiens GN=TMEM106B PE=1 SV=2	1	M							No	490.169	130.83	183.05	124.225	116.203	130.187	162.601	181.047	152.28	0.266909	0.678641	1.12034	0.688629	0.886259	#N/A	#N/A	45.9997	#N/A	#N/A
sp|P43250-2|GRK6_HUMAN	GRK6	P43250-2	P43250	Isoform GRK6B of G protein-coupled receptor kinase 6 OS=Homo sapiens GN=GRK6	1	M							No	147.316	163.657	80.8723	125.576	102.551	62.795	151.646	127.279	104.621	1.11093	1.55277	0.61233	1.09201	0.750173	#N/A	#N/A	45.6491	#N/A	#N/A
sp|P05387|RLA2_HUMAN	RPLP2	P05387	P05387	60S acidic ribosomal protein P2 OS=Homo sapiens GN=RPLP2 PE=1 SV=1	1	M							No	220.55	399.173	183.368	193.413	140.183	241.821	229.484	302.019	206.734	1.8099	1.05478	1.72504	1.52991	0.777924	#N/A	#N/A	43.8	#N/A	#N/A
sp|Q9Y2E4|DIP2C_HUMAN	DIP2C	Q9Y2E4	Q9Y2E4	Disco-interacting protein 2 homolog C OS=Homo sapiens GN=DIP2C PE=1 SV=2	2						Nuc		No	262.711	220.023	211.405	207.268	183.243	263.65	369.086	294.571	191.554	0.837513	0.980428	1.4388	1.08558	0.577267	#N/A	#N/A	43.4297	#N/A	#N/A
sp|Q6UWP8|SBSN_HUMAN	SBSN	Q6UWP8	Q6UWP8	Suprabasin OS=Homo sapiens GN=SBSN PE=1 SV=2	2								No	85.8257	68.3071	76.4874	76.9565	106.27	212.729	426.872	455.753	554.208	0.795881	1.00613	2.00177	1.26793	1.25582	#N/A	#N/A	41.6834	#N/A	#N/A
sp|Q52LW3|RHG29_HUMAN	ARHGAP29	Q52LW3	Q52LW3	Rho GTPase-activating protein 29 OS=Homo sapiens GN=ARHGAP29 PE=1 SV=2	2								No	300.611	786.971	396.655	805.367	186.375	243.58	326.413	382.359	432.703	2.61791	2.0304	1.30694	1.98508	1.22099	#N/A	#N/A	41.0689	#N/A	#N/A
sp|P06753-2|TPM3_HUMAN	TPM3	P06753-2	P06753	Isoform 2 of Tropomyosin alpha-3 chain OS=Homo sapiens GN=TPM3	15								No	1615.07	1759.23	1252.7	1581.23	1699.09	3577.72	2654.31	2532.83	2651.46	1.08926	1.26226	2.10567	1.48573	1.02232	#N/A	#N/A	39.9384	#N/A	#N/A
sp|O75165|DJC13_HUMAN	DNAJC13	O75165	O75165	DnaJ homolog subfamily C member 13 OS=Homo sapiens GN=DNAJC13 PE=1 SV=5	1	M							No	186.691	136.538	95.4044	100.175	94.1886	137.05	170.981	158.414	114.826	0.731361	1.05001	1.45506	1.07881	0.697192	#N/A	#N/A	39.6729	#N/A	#N/A
sp|P52565|GDIR1_HUMAN	ARHGDIA	P52565	P52565	Rho GDP-dissociation inhibitor 1 OS=Homo sapiens GN=ARHGDIA PE=1 SV=3	1								No	136.85	357.484	94.0349	152.504	150.674	214.359	150.574	164.846	198.499	2.61224	1.62178	1.42267	1.88556	1.25863	#N/A	#N/A	38.6343	#N/A	#N/A
sp|A6NDG6|PGP_HUMAN	PGP	A6NDG6	A6NDG6	Glycerol-3-phosphate phosphatase OS=Homo sapiens GN=PGP PE=1 SV=1	2								No	165.407	182.082	114.856	140.179	99.417	135.794	227.158	157.825	110.235	1.10081	1.22048	1.36591	1.22906	0.572672	#N/A	#N/A	38.3667	#N/A	#N/A
sp|P35268|RL22_HUMAN	RPL22	P35268	P35268	60S ribosomal protein L22 OS=Homo sapiens GN=RPL22 PE=1 SV=2	1						Nuc		No	24.1434	49.3661	18.7814	30.1647	30.0184	33.6059	34.8431	46.8865	39.7365	2.0447	1.6061	1.11951	1.5901	0.972391	#N/A	#N/A	38.091	#N/A	#N/A
sp|Q86WR7|PRSR2_HUMAN	PROSER2	Q86WR7	Q86WR7	Proline and serine-rich protein 2 OS=Homo sapiens GN=PROSER2 PE=1 SV=2	1								No	87.6191	86.6017	114.685	93.3937	22.9885	33.0474	74.4984	56.4501	44.3689	0.988389	0.814351	1.43756	1.0801	0.677655	#N/A	#N/A	37.6388	#N/A	#N/A
sp|P30086|PEBP1_HUMAN	PEBP1	P30086	P30086	Phosphatidylethanolamine-binding protein 1 OS=Homo sapiens GN=PEBP1 PE=1 SV=3	1						Nuc		No	49.8345	65.6357	33.8308	68.0031	45.9319	70.872	61.6783	74.5813	60.347	1.31707	2.01009	1.54298	1.62338	0.885765	#N/A	#N/A	37.3268	#N/A	#N/A
sp|Q9UPN9|TRI33_HUMAN	TRIM33	Q9UPN9	Q9UPN9	E3 ubiquitin-protein ligase TRIM33 OS=Homo sapiens GN=TRIM33 PE=1 SV=3	2	M					Nuc		No	497.375	408.008	286.838	256.597	746.271	250.131	1114.24	1100.7	1258.47	0.820322	0.894572	0.335174	0.683356	1.13635	#N/A	#N/A	36.919	#N/A	#N/A
sp|P33991|MCM4_HUMAN	MCM4	P33991	P33991	DNA replication licensing factor MCM4 OS=Homo sapiens GN=MCM4 PE=1 SV=5	2	M					Nuc		No	133.466	88.0409	99.9529	148.061	76.8551	107.871	148.377	159.807	154.104	0.659652	1.48131	1.40356	1.18151	1.00008	#N/A	#N/A	34.9578	#N/A	#N/A
sp|P16401|H15_HUMAN	HIST1H1B	P16401	P16401	Histone H1.5 OS=Homo sapiens GN=HIST1H1B PE=1 SV=3	2								No	130.493	184.221	114.99	127.318	145.875	298.875	205.847	262.743	653.11	1.41172	1.10722	2.04884	1.52259	2.78755	#N/A	#N/A	34.5361	#N/A	#N/A
sp|P78559-2|MAP1A_HUMAN	MAP1A	P78559-2	P78559	Isoform 2 of Microtubule-associated protein 1A OS=Homo sapiens GN=MAP1A	1								No	152.41	52.3086	36.2814	27.1102	45.375	41.5414	37.9163	69.8019	42.5223	0.34321	0.747219	0.915512	0.668647	0.789509	#N/A	#N/A	33.9665	#N/A	#N/A
sp|Q9UPT8|ZC3H4_HUMAN	ZC3H4	Q9UPT8	Q9UPT8	Zinc finger CCCH domain-containing protein 4 OS=Homo sapiens GN=ZC3H4 PE=1 SV=3	1								No	31.0101	26.6963	21.2137	21.0202	31.8966	46.2667	45.7676	53.3605	37.0268	0.860891	0.990879	1.45052	1.10076	0.74705	#N/A	#N/A	33.4061	#N/A	#N/A
sp|P22695|QCR2_HUMAN	UQCRC2	P22695	P22695	Cytochrome b-c1 complex subunit 2, mitochondrial OS=Homo sapiens GN=UQCRC2 PE=1 SV=3	1	M							No	97.4906	151.231	73.7137	121.267	88.8881	109.128	125.286	135.067	107.711	1.55123	1.64511	1.2277	1.47468	0.827427	#N/A	#N/A	32.1214	#N/A	#N/A
sp|P52209|6PGD_HUMAN	PGD	P52209	P52209	6-phosphogluconate dehydrogenase, decarboxylating OS=Homo sapiens GN=PGD PE=1 SV=3	3						Nuc		No	158.224	197.438	108.251	119.532	107.794	145.53	153.216	154.679	361.045	1.24784	1.10422	1.35008	1.23404	2.34525	#N/A	#N/A	31.5525	#N/A	#N/A
sp|Q9NX62|IMPA3_HUMAN	IMPAD1	Q9NX62	Q9NX62	Inositol monophosphatase 3 OS=Homo sapiens GN=IMPAD1 PE=1 SV=1	2	M							No	87.1065	68.2399	54.4235	38.2296	51.9847	72.3526	87.0843	70.8608	80.7259	0.783407	0.702446	1.39181	0.95922	1.0222	#N/A	#N/A	31.2172	#N/A	#N/A
sp|Q8IWZ3-6|ANKH1_HUMAN	ANKHD1	Q8IWZ3-6	Q8IWZ3	Isoform 6 of Ankyrin repeat and KH domain-containing protein 1 OS=Homo sapiens GN=ANKHD1	1								No	171.055	145.953	109.168	100.519	106.376	154.961	166.721	167.621	138.564	0.853253	0.920776	1.45673	1.07692	0.828875	#N/A	#N/A	31.1788	#N/A	#N/A
sp|Q6UWP8-2|SBSN_HUMAN	SBSN	Q6UWP8-2	Q6UWP8	Isoform 2 of Suprabasin OS=Homo sapiens GN=SBSN	1								No	46.7312	26.6917	49.6241	35.6996	63.224	75.3069	310.53	330.044	340.388	0.571175	0.719401	1.19111	0.82723	1.06276	#N/A	#N/A	30.6215	#N/A	#N/A
sp|Q3KQU3|MA7D1_HUMAN	MAP7D1	Q3KQU3	Q3KQU3	MAP7 domain-containing protein 1 OS=Homo sapiens GN=MAP7D1 PE=1 SV=1	1								No	95.9382	107.975	81.79	97.5741	77.1003	126.27	120.579	121.777	101.805	1.12547	1.19298	1.63773	1.31873	0.840131	#N/A	#N/A	30.5726	#N/A	#N/A
sp|Q9H8Y8-3|GORS2_HUMAN	GORASP2	Q9H8Y8-3	Q9H8Y8	Isoform 3 of Golgi reassembly-stacking protein 2 OS=Homo sapiens GN=GORASP2	3	M							No	445.095	567.638	290.852	492.223	587.354	642.823	686.282	759.682	645.447	1.27532	1.69235	1.09444	1.35403	0.892756	#N/A	#N/A	30.3014	#N/A	#N/A
sp|O60763-2|USO1_HUMAN	USO1	O60763-2	O60763	Isoform 2 of General vesicular transport factor p115 OS=Homo sapiens GN=USO1	3	M							No	420.516	464.645	339.848	370.936	373.626	688.146	517.836	556.975	601.898	1.10494	1.09148	1.8418	1.34607	1.12001	#N/A	#N/A	29.8731	#N/A	#N/A
sp|Q969Q0|RL36L_HUMAN	RPL36AL	Q969Q0	Q969Q0	60S ribosomal protein L36a-like OS=Homo sapiens GN=RPL36AL PE=1 SV=3	1								No	86.3527	85.0603	64.8565	100.424	116.483	141.353	187.226	193.8	159.417	0.985033	1.54841	1.2135	1.24898	0.836781	#N/A	#N/A	29.7106	#N/A	#N/A
sp|Q5VIR6-4|VPS53_HUMAN	VPS53	Q5VIR6-4	Q5VIR6	Isoform 4 of Vacuolar protein sorting-associated protein 53 homolog OS=Homo sapiens GN=VPS53	1	M							No	17.6671	17.5195	14.6591	12.8467	18.787	28.4345	33.5579	21.188	24.6149	0.991643	0.876362	1.51352	1.12718	0.899242	#N/A	#N/A	29.5818	#N/A	#N/A
sp|Q6NYC8|PPR18_HUMAN	PPP1R18	Q6NYC8	Q6NYC8	Phostensin OS=Homo sapiens GN=PPP1R18 PE=1 SV=1	2								No	46.2946	49.8872	24.0737	40.3764	37.1901	30.955	55.2089	61.9233	70.5551	1.0776	1.6772	0.832344	1.19572	1.20471	#N/A	#N/A	29.5703	#N/A	#N/A
sp|P52789|HXK2_HUMAN	HK2	P52789	P52789	Hexokinase-2 OS=Homo sapiens GN=HK2 PE=1 SV=2	1	M							No	89.6295	64.5964	65.5263	66.382	94.6149	144.443	71.5782	75.081	88.4131	0.720704	1.01306	1.52664	1.0868	1.2057	#N/A	#N/A	29.5216	#N/A	#N/A
sp|O43772|MCAT_HUMAN	SLC25A20	O43772	O43772	Mitochondrial carnitine/acylcarnitine carrier protein OS=Homo sapiens GN=SLC25A20 PE=1 SV=1	2	M							No	181.827	139.831	123.469	163.328	146.02	228.841	166.675	180.252	189.274	0.76903	1.32282	1.56719	1.21968	1.09115	#N/A	#N/A	29.43	#N/A	#N/A
sp|Q96T83|SL9A7_HUMAN	SLC9A7	Q96T83	Q96T83	Sodium/hydrogen exchanger 7 OS=Homo sapiens GN=SLC9A7 PE=1 SV=1	4	M							No	606.614	920.366	786.383	662.858	800.691	667.306	760.208	720.078	834.281	1.51722	0.84292	0.833412	1.06452	1.12719	#N/A	#N/A	29.3526	#N/A	#N/A
sp|P16930|FAAA_HUMAN	FAH	P16930	P16930	Fumarylacetoacetase OS=Homo sapiens GN=FAH PE=1 SV=2	1								No	28.6466	24.9086	14.7414	23.5075	26.3394	27.4568	23.9099	29.4423	26.8954	0.869515	1.59466	1.04242	1.16887	1.00822	#N/A	#N/A	29.3519	#N/A	#N/A
sp|P42765|THIM_HUMAN	ACAA2	P42765	P42765	3-ketoacyl-CoA thiolase, mitochondrial OS=Homo sapiens GN=ACAA2 PE=1 SV=2	1	M							No	31.5299	40.2404	19.5168	36.9835	27.2499	29.4901	44.2795	31.0839	43.027	1.27626	1.89496	1.08221	1.41781	1.14185	#N/A	#N/A	29.1465	#N/A	#N/A
sp|O14545|TRAD1_HUMAN	TRAFD1	O14545	O14545	TRAF-type zinc finger domain-containing protein 1 OS=Homo sapiens GN=TRAFD1 PE=1 SV=1	1								No	52.1303	60.5488	50.2448	53.7122	57.8061	101.163	77.6955	82.3924	81.0553	1.16149	1.06901	1.75004	1.32685	1.01264	#N/A	#N/A	29.0729	#N/A	#N/A
sp|Q9BPX3|CND3_HUMAN	NCAPG	Q9BPX3	Q9BPX3	Condensin complex subunit 3 OS=Homo sapiens GN=NCAPG PE=1 SV=1	1	M					Nuc		No	21.5389	28.1066	12.1644	16.8013	23.1906	17.7776	29.8081	31.7434	28.2568	1.30492	1.38119	0.766587	1.1509	0.918152	#N/A	#N/A	28.7334	#N/A	#N/A
sp|Q9Y305-4|ACOT9_HUMAN	ACOT9	Q9Y305-4	Q9Y305	Isoform 4 of Acyl-coenzyme A thioesterase 9, mitochondrial OS=Homo sapiens GN=ACOT9	2								No	194.18	203.515	169.78	159.523	120.733	193.978	151.354	176.645	161.665	1.04808	0.93959	1.60667	1.19811	0.985768	#N/A	#N/A	28.4775	#N/A	#N/A
sp|P62081|RS7_HUMAN	RPS7	P62081	P62081	40S ribosomal protein S7 OS=Homo sapiens GN=RPS7 PE=1 SV=1	2	M					Nuc		No	63.6418	105.127	66.7688	96.516	46.6226	69.6296	102	112.15	93.5042	1.65185	1.44552	1.49347	1.53028	0.873259	#N/A	#N/A	28.3029	#N/A	#N/A
sp|P22314|UBA1_HUMAN	UBA1	P22314	P22314	Ubiquitin-like modifier-activating enzyme 1 OS=Homo sapiens GN=UBA1 PE=1 SV=3	18						Nuc		No	3651.02	2196.96	1608.73	1955.68	1856.6	2308.76	2474.13	2451.48	2741.79	0.601738	1.21566	1.24354	1.02032	1.11328	#N/A	#N/A	28.1049	#N/A	#N/A
sp|Q6UY14-3|ATL4_HUMAN	ADAMTSL4	Q6UY14-3	Q6UY14	Isoform 3 of ADAMTS-like protein 4 OS=Homo sapiens GN=ADAMTSL4	1								No	75.5529	82.4926	75.4598	80.2841	41.5601	61.8112	77.2041	74.3817	61.0216	1.09185	1.06393	1.48727	1.21435	0.80511	#N/A	#N/A	27.8787	#N/A	#N/A
sp|P56134|ATPK_HUMAN	ATP5J2	P56134	P56134	ATP synthase subunit f, mitochondrial OS=Homo sapiens GN=ATP5J2 PE=1 SV=3	1	M					Nuc		No	118.39	143.553	103.411	140.841	100.66	147.487	120.205	125.089	97.0687	1.21254	1.36196	1.46519	1.34656	0.791448	#N/A	#N/A	27.7177	#N/A	#N/A
sp|Q8IWB7|WDFY1_HUMAN	WDFY1	Q8IWB7	Q8IWB7	WD repeat and FYVE domain-containing protein 1 OS=Homo sapiens GN=WDFY1 PE=1 SV=1	1						Nuc		No	47.2673	56.8456	47.8295	49.4915	49.9721	62.9434	72.0787	65.6653	47.6555	1.20264	1.03475	1.25957	1.16565	0.691943	#N/A	#N/A	27.4935	#N/A	#N/A
sp|Q5BVD1|TTMP_HUMAN	TTMP	Q5BVD1	Q5BVD1	TPA-induced transmembrane protein OS=Homo sapiens GN=TTMP PE=1 SV=2	5	M							No	70.9475	82.1795	53.303	95.0853	148.736	234.812	260.994	260.8	271.646	1.15831	1.78386	1.57872	1.50697	1.0412	#N/A	#N/A	27.4177	#N/A	#N/A
sp|Q13501|SQSTM_HUMAN	SQSTM1	Q13501	Q13501	Sequestosome-1 OS=Homo sapiens GN=SQSTM1 PE=1 SV=1	2								No	256.105	267.792	189.18	218.196	299.724	211.531	409.138	451.452	310.2	1.04564	1.15338	0.705753	0.968256	0.7209	#N/A	#N/A	26.9179	#N/A	#N/A
sp|P39656|OST48_HUMAN	DDOST	P39656	P39656	Dolichyl-diphosphooligosaccharide--protein glycosyltransferase 48 kDa subunit OS=Homo sapiens GN=DDOST PE=1 SV=4	1	M							No	104.189	130.001	88.6932	102.417	80.5087	121.692	109.134	129.225	98.3095	1.24775	1.15473	1.51153	1.30467	0.824889	#N/A	#N/A	26.6275	#N/A	#N/A
sp|Q13636|RAB31_HUMAN	RAB31	Q13636	Q13636	Ras-related protein Rab-31 OS=Homo sapiens GN=RAB31 PE=1 SV=1	1	M							No	73.0148	40.2407	47.6931	37.5281	45.2798	48.1754	38.7874	46.5895	45.4383	0.55113	0.786866	1.06395	0.800649	1.06442	#N/A	#N/A	26.5542	#N/A	#N/A
sp|Q2TAY7|SMU1_HUMAN	SMU1	Q2TAY7	Q2TAY7	WD40 repeat-containing protein SMU1 OS=Homo sapiens GN=SMU1 PE=1 SV=2	1						Nuc		No	43.4045	68.7788	72.0866	80.4064	73.2303	71.9916	110.029	109.469	105.486	1.5846	1.11541	0.983085	1.2277	0.961161	#N/A	#N/A	26.54	#N/A	#N/A
sp|Q8IYB3|SRRM1_HUMAN	SRRM1	Q8IYB3	Q8IYB3	Serine/arginine repetitive matrix protein 1 OS=Homo sapiens GN=SRRM1 PE=1 SV=2	3						Nuc		No	840.108	738.493	451.705	507.111	611.199	986.242	913.088	1095.72	1131.4	0.879046	1.12266	1.61362	1.20511	1.12644	#N/A	#N/A	26.4222	#N/A	#N/A
sp|P00338-3|LDHA_HUMAN	LDHA	P00338-3	P00338	Isoform 3 of L-lactate dehydrogenase A chain OS=Homo sapiens GN=LDHA	7	M					Nuc		No	1131.69	1936.75	879.384	1291.07	971.922	1256.15	820.528	1013.05	871.214	1.71138	1.46816	1.29244	1.49066	0.950289	#N/A	#N/A	26.2327	#N/A	#N/A
sp|P47897|SYQ_HUMAN	QARS	P47897	P47897	Glutamine--tRNA ligase OS=Homo sapiens GN=QARS PE=1 SV=1	2								No	258.714	132.495	102.549	103.994	116.265	110.862	154.352	179.698	164.49	0.51213	1.0141	0.953527	0.826585	0.98482	#N/A	#N/A	26.2008	#N/A	#N/A
sp|P62917|RL8_HUMAN	RPL8	P62917	P62917	60S ribosomal protein L8 OS=Homo sapiens GN=RPL8 PE=1 SV=2	3	M							No	445.913	775.208	354.042	497.226	452.937	532.102	815.811	989.679	910.173	1.73848	1.40442	1.17478	1.43923	1.00823	#N/A	#N/A	25.8419	#N/A	#N/A
sp|Q99614|TTC1_HUMAN	TTC1	Q99614	Q99614	Tetratricopeptide repeat protein 1 OS=Homo sapiens GN=TTC1 PE=1 SV=1	1	M							No	32.4248	43.2536	27.377	36.7821	29.167	48.7129	47.6143	52.0653	46.0521	1.33397	1.34354	1.67013	1.44921	0.924002	#N/A	#N/A	25.7525	#N/A	#N/A
sp|O94919|ENDD1_HUMAN	ENDOD1	O94919	O94919	Endonuclease domain-containing 1 protein OS=Homo sapiens GN=ENDOD1 PE=1 SV=2	3	M							No	103.83	123.089	97.6102	107.657	102.325	110.863	169.974	197.376	123.25	1.18548	1.10292	1.08345	1.12395	0.671022	#N/A	#N/A	25.71	#N/A	#N/A
sp|Q96N67|DOCK7_HUMAN	DOCK7	Q96N67	Q96N67	Dedicator of cytokinesis protein 7 OS=Homo sapiens GN=DOCK7 PE=1 SV=4	3								No	343.422	502.342	349.134	302.847	234.002	239.828	216.906	242.885	218.742	1.46276	0.867423	1.0249	1.11836	0.951485	#N/A	#N/A	25.6376	#N/A	#N/A
sp|O14950|ML12B_HUMAN	MYL12B	O14950	O14950	Myosin regulatory light chain 12B OS=Homo sapiens GN=MYL12B PE=1 SV=2	1								No	81.7704	124.326	81.1979	99.3012	73.6361	62.3174	84.4972	98.5351	95.2991	1.52043	1.22295	0.846289	1.19656	1.04134	#N/A	#N/A	25.6096	#N/A	#N/A
sp|Q96Q45-3|TM237_HUMAN	TMEM237	Q96Q45-3	Q96Q45	Isoform 3 of Transmembrane protein 237 OS=Homo sapiens GN=TMEM237	5	M							No	478.68	386.719	327.319	373.156	434.737	466.779	453.862	469.094	315.712	0.807886	1.14004	1.0737	1.00721	0.684132	#N/A	#N/A	25.5519	#N/A	#N/A
sp|Q12929|EPS8_HUMAN	EPS8	Q12929	Q12929	Epidermal growth factor receptor kinase substrate 8 OS=Homo sapiens GN=EPS8 PE=1 SV=1	1	M							No	144.488	145.136	81.0353	98.8856	149.838	96.8944	242.875	233.582	216.013	1.00449	1.22028	0.646661	0.957143	0.906745	#N/A	#N/A	25.527	#N/A	#N/A
sp|P62857|RS28_HUMAN	RPS28	P62857	P62857	40S ribosomal protein S28 OS=Homo sapiens GN=RPS28 PE=1 SV=1	1								No	28.3434	43.2968	24.2735	30.2431	33.7595	34.0596	50.2376	60.0779	50.5186	1.52758	1.24593	1.00889	1.2608	0.915894	#N/A	#N/A	25.111	#N/A	#N/A
sp|Q14739|LBR_HUMAN	LBR	Q14739	Q14739	Lamin-B receptor OS=Homo sapiens GN=LBR PE=1 SV=2	2	M							No	145.604	190.213	115.652	160.057	164.782	158.247	175.469	194.655	158.18	1.30637	1.38395	0.960345	1.21689	0.854742	#N/A	#N/A	24.933	#N/A	#N/A
sp|P18621-3|RL17_HUMAN	RPL17	P18621-3	P18621	Isoform 3 of 60S ribosomal protein L17 OS=Homo sapiens GN=RPL17	2						Nuc		No	182.936	176.304	112.434	124.72	123.937	181.016	214.691	238.796	199.451	0.963746	1.10928	1.46055	1.17786	0.879631	#N/A	#N/A	24.9198	#N/A	#N/A
sp|Q8N6T3-2|ARFG1_HUMAN	ARFGAP1	Q8N6T3-2	Q8N6T3	Isoform 2 of ADP-ribosylation factor GTPase-activating protein 1 OS=Homo sapiens GN=ARFGAP1	1	M							No	48.9581	44.9124	25.039	35.4469	32.5825	35.7858	38.6627	46.4275	36.7344	0.917364	1.41567	1.09831	1.14378	0.863423	#N/A	#N/A	24.8242	#N/A	#N/A
sp|P49915|GUAA_HUMAN	GMPS	P49915	P49915	GMP synthase [glutamine-hydrolyzing] OS=Homo sapiens GN=GMPS PE=1 SV=1	1								No	16.6707	13.7463	18.7482	17.4895	16.6967	21.7667	23.4746	25.449	20.1481	0.82458	0.932863	1.30366	1.02037	0.823654	#N/A	#N/A	24.6741	#N/A	#N/A
sp|Q9BTM1-2|H2AJ_HUMAN	H2AFJ	Q9BTM1-2	Q9BTM1	Isoform 2 of Histone H2A.J OS=Homo sapiens GN=H2AFJ	1								No	83.4635	67.404	73.9362	77.2603	87.1641	113.713	112.646	153.046	200.481	0.807586	1.04496	1.30458	1.05238	1.50913	#N/A	#N/A	23.8558	#N/A	#N/A
sp|O95084|PRS23_HUMAN	PRSS23	O95084	O95084	Serine protease 23 OS=Homo sapiens GN=PRSS23 PE=1 SV=1	1						Nuc		No	58.6348	51.131	50.6342	58.0472	80.8162	50.5883	130.163	134.185	125.565	0.872025	1.1464	0.625968	0.881465	0.949997	#N/A	#N/A	23.513	#N/A	#N/A
sp|P04062|GLCM_HUMAN	GBA	P04062	P04062	Glucosylceramidase OS=Homo sapiens GN=GBA PE=1 SV=3	2	M							No	165.51	203.357	153.915	165.757	108.174	159.033	170.771	163.793	146.43	1.22867	1.07694	1.47017	1.25859	0.875346	#N/A	#N/A	23.5128	#N/A	#N/A
sp|O15027-5|SC16A_HUMAN	SEC16A	O15027-5	O15027	Isoform 5 of Protein transport protein Sec16A OS=Homo sapiens GN=SEC16A	3	M							No	386.51	298.046	244.045	262.107	363.832	473.64	386.646	386.491	350.41	0.771121	1.07401	1.30181	1.04898	0.906464	#N/A	#N/A	23.3969	#N/A	#N/A
sp|Q08945|SSRP1_HUMAN	SSRP1	Q08945	Q08945	FACT complex subunit SSRP1 OS=Homo sapiens GN=SSRP1 PE=1 SV=1	3						Nuc		No	376.797	257.709	180.707	182.735	202.414	254.838	283.323	293.247	322.618	0.683947	1.01122	1.25899	0.98472	1.1191	#N/A	#N/A	23.2818	#N/A	#N/A
sp|Q02790|FKBP4_HUMAN	FKBP4	Q02790	Q02790	Peptidyl-prolyl cis-trans isomerase FKBP4 OS=Homo sapiens GN=FKBP4 PE=1 SV=3	1	M							No	87.1389	101.997	74.5741	74.5159	67.1327	104.548	88.0629	82.142	85.8786	1.17051	0.999219	1.55733	1.24236	1.00912	#N/A	#N/A	23.1804	#N/A	#N/A
sp|P62701|RS4X_HUMAN	RPS4X	P62701	P62701	40S ribosomal protein S4, X isoform OS=Homo sapiens GN=RPS4X PE=1 SV=2	1	M							No	105.268	129.463	53.0725	91.1349	77.0551	82.4809	140.76	197.717	200.291	1.22985	1.71718	1.07041	1.33915	1.18348	#N/A	#N/A	22.6681	#N/A	#N/A
sp|Q14108|SCRB2_HUMAN	SCARB2	Q14108	Q14108	Lysosome membrane protein 2 OS=Homo sapiens GN=SCARB2 PE=1 SV=2	7	M							No	1318.43	1483.04	1479.42	1532.34	583.658	827.453	833.373	987.991	786.383	1.12485	1.03578	1.4177	1.19277	0.86351	#N/A	#N/A	22.5436	#N/A	#N/A
sp|Q06190|P2R3A_HUMAN	PPP2R3A	Q06190	Q06190	Serine/threonine-protein phosphatase 2A regulatory subunit B'' subunit alpha OS=Homo sapiens GN=PPP2R3A PE=1 SV=1	1								No	34.8398	45.6385	33.1184	40.7337	43.8343	71.6338	51.5979	56.5185	53.7735	1.30995	1.22994	1.63419	1.39136	0.994734	#N/A	#N/A	22.1573	#N/A	#N/A
sp|Q99961|SH3G1_HUMAN	SH3GL1	Q99961	Q99961	Endophilin-A2 OS=Homo sapiens GN=SH3GL1 PE=1 SV=1	1	M							No	111.682	97.5485	53.667	61.0913	136.271	202.784	226.546	239.451	263.795	0.873449	1.13834	1.48809	1.16663	1.13218	#N/A	#N/A	21.9515	#N/A	#N/A
sp|Q8N9E0|F133A_HUMAN	FAM133A	Q8N9E0	Q8N9E0	Protein FAM133A OS=Homo sapiens GN=FAM133A PE=1 SV=1	1								No	46.6962	50.3736	37.5224	54.6063	42.3505	36.9356	56.0693	70.1002	69.0564	1.07875	1.4553	0.872141	1.1354	1.09466	#N/A	#N/A	21.7284	#N/A	#N/A
sp|Q86UK5|LBN_HUMAN	EVC2	Q86UK5	Q86UK5	Limbin OS=Homo sapiens GN=EVC2 PE=1 SV=1	1	M					Nuc		No	70.9431	47.8133	48.7471	39.7285	53.0245	60.3006	66.5201	63.7535	61.6422	0.673967	0.814992	1.13722	0.875394	0.946349	#N/A	#N/A	21.6391	#N/A	#N/A
sp|P0C7U0|ELFN1_HUMAN	ELFN1	P0C7U0	P0C7U0	Protein ELFN1 OS=Homo sapiens GN=ELFN1 PE=1 SV=2	4	M							No	228.245	183.779	309.092	200.513	201.089	220.098	380.405	392.511	388.849	0.80518	0.648717	1.09453	0.849477	1.00619	#N/A	#N/A	21.6218	#N/A	#N/A
sp|Q9Y2D4|EXC6B_HUMAN	EXOC6B	Q9Y2D4	Q9Y2D4	Exocyst complex component 6B OS=Homo sapiens GN=EXOC6B PE=1 SV=3	1								No	154.486	154.329	86.5409	116.107	134.47	118.938	129.249	138.68	120.693	0.99898	1.34164	0.884495	1.07504	0.900928	#N/A	#N/A	21.5429	#N/A	#N/A
sp|Q92841|DDX17_HUMAN	DDX17	Q92841	Q92841	Probable ATP-dependent RNA helicase DDX17 OS=Homo sapiens GN=DDX17 PE=1 SV=2	2	M					Nuc		No	231.569	291.295	217.003	368.944	213.449	314.506	292.84	352.642	345.871	1.25792	1.70018	1.47345	1.47718	1.07167	#N/A	#N/A	21.3045	#N/A	#N/A
sp|Q99704|DOK1_HUMAN	DOK1	Q99704	Q99704	Docking protein 1 OS=Homo sapiens GN=DOK1 PE=1 SV=1	3						Nuc		No	379.83	389.484	359.625	399.845	675.693	450.522	399.456	402.664	359.103	1.02542	1.11184	0.666755	0.93467	0.895385	#N/A	#N/A	21.1688	#N/A	#N/A
sp|P27824-2|CALX_HUMAN	CANX	P27824-2	P27824	Isoform 2 of Calnexin OS=Homo sapiens GN=CANX	4	M							No	649.258	939.892	481.082	448.277	368.56	386.061	465.099	455.001	471.67	1.44764	0.931811	1.04749	1.14231	1.02526	#N/A	#N/A	21.0948	#N/A	#N/A
sp|Q9P0V3|SH3B4_HUMAN	SH3BP4	Q9P0V3	Q9P0V3	SH3 domain-binding protein 4 OS=Homo sapiens GN=SH3BP4 PE=1 SV=1	19						Nuc		No	2347.57	2542.92	2186.09	2475.53	3240.84	2918.38	4362.99	4541.48	3227.26	1.08321	1.1324	0.900501	1.03871	0.724864	#N/A	#N/A	21.088	#N/A	#N/A
sp|P33992|MCM5_HUMAN	MCM5	P33992	P33992	DNA replication licensing factor MCM5 OS=Homo sapiens GN=MCM5 PE=1 SV=5	4	M					Nuc		No	341.957	450.427	234.862	274.72	351.747	333.916	491.014	515.814	429.668	1.3172	1.16971	0.949305	1.14541	0.853508	#N/A	#N/A	21.0244	#N/A	#N/A
sp|O95456|PSMG1_HUMAN	PSMG1	O95456	O95456	Proteasome assembly chaperone 1 OS=Homo sapiens GN=PSMG1 PE=1 SV=1	1						Nuc		No	84.7832	99.202	79.0203	94.7119	78.677	119.269	117.01	122.172	112.939	1.17007	1.19858	1.51593	1.29486	0.944379	#N/A	#N/A	20.9998	#N/A	#N/A
sp|P30050|RL12_HUMAN	RPL12	P30050	P30050	60S ribosomal protein L12 OS=Homo sapiens GN=RPL12 PE=1 SV=1	2	M							No	336.005	242.626	155.263	188.906	203.925	190.608	410.143	409.247	400.24	0.722089	1.21669	0.934694	0.957823	0.976924	#N/A	#N/A	20.9644	#N/A	#N/A
sp|Q9Y2D5-4|AKAP2_HUMAN	AKAP2	Q9Y2D5-4	Q9Y2D5	Isoform 2 of A-kinase anchor protein 2 OS=Homo sapiens GN=AKAP2	2								No	398.812	228.581	258.889	252.536	238.914	202.002	387.058	402.346	371.341	0.573155	0.975458	0.845501	0.798038	0.940813	#N/A	#N/A	20.9565	#N/A	#N/A
sp|Q9BQE3|TBA1C_HUMAN	TUBA1C	Q9BQE3	Q9BQE3	Tubulin alpha-1C chain OS=Homo sapiens GN=TUBA1C PE=1 SV=1	7						Nuc		No	1019.18	1238.26	798.321	1040.91	1051.55	946.699	1271.08	1435.81	1212.33	1.21496	1.30387	0.900293	1.13971	0.895736	#N/A	#N/A	20.8109	#N/A	#N/A
sp|Q15147-4|PLCB4_HUMAN	PLCB4	Q15147-4	Q15147	Isoform 3 of 1-phosphatidylinositol 4,5-bisphosphate phosphodiesterase beta-4 OS=Homo sapiens GN=PLCB4	1						Nuc		No	117.109	155.535	137.999	142.156	93.7572	78.1691	127.931	105.137	112.148	1.32812	1.03012	0.83374	1.06399	0.962365	#N/A	#N/A	20.6777	#N/A	#N/A
sp|P31153|METK2_HUMAN	MAT2A	P31153	P31153	S-adenosylmethionine synthase isoform type-2 OS=Homo sapiens GN=MAT2A PE=1 SV=1	1								No	62.4645	64.3506	57.5407	73.092	61.536	84.1778	116.066	131.837	110.51	1.0302	1.27027	1.36794	1.2228	0.891555	#N/A	#N/A	20.6308	#N/A	#N/A
sp|O00629|IMA3_HUMAN	KPNA4	O00629	O00629	Importin subunit alpha-3 OS=Homo sapiens GN=KPNA4 PE=1 SV=1	1								No	190.155	131.317	141.45	108.552	165.902	160.44	203.246	296.757	283.496	0.690579	0.767421	0.967074	0.808358	1.13398	#N/A	#N/A	20.616	#N/A	#N/A
sp|P22102|PUR2_HUMAN	GART	P22102	P22102	Trifunctional purine biosynthetic protein adenosine-3 OS=Homo sapiens GN=GART PE=1 SV=1	1								No	54.2487	54.5379	25.2319	36.8868	50.68	47.8876	59.8186	51.8186	63.6372	1.00533	1.46191	0.944901	1.13738	1.14007	#N/A	#N/A	20.2685	#N/A	#N/A
sp|P23284|PPIB_HUMAN	PPIB	P23284	P23284	Peptidyl-prolyl cis-trans isomerase B OS=Homo sapiens GN=PPIB PE=1 SV=2	2	M					Nuc		No	511.554	783.953	358.097	453.881	332.259	501.841	502.422	523.733	515.935	1.53249	1.26748	1.51039	1.43679	1.00557	#N/A	#N/A	20.2086	#N/A	#N/A
sp|Q9UHN6|TMEM2_HUMAN	TMEM2	Q9UHN6	Q9UHN6	Transmembrane protein 2 OS=Homo sapiens GN=TMEM2 PE=1 SV=1	53	M							No	8275.14	10715.2	9516.2	13698	13071.3	18888.4	10027.1	9893.53	9393.09	1.29486	1.43944	1.44503	1.39311	0.943053	#N/A	#N/A	20.163	#N/A	#N/A
sp|P24534|EF1B_HUMAN	EEF1B2	P24534	P24534	Elongation factor 1-beta OS=Homo sapiens GN=EEF1B2 PE=1 SV=3	2								No	456.129	571.744	226.225	436.828	865.789	1372.66	1715.83	1973.97	2526.83	1.25347	1.93094	1.58544	1.58995	1.36963	#N/A	#N/A	20.1194	#N/A	#N/A
sp|P63151-2|2ABA_HUMAN	PPP2R2A	P63151-2	P63151	Isoform 2 of Serine/threonine-protein phosphatase 2A 55 kDa regulatory subunit B alpha isoform OS=Homo sapiens GN=PPP2R2A	2								No	230.51	289.971	359.362	305.019	294.722	250.338	302.918	318.228	293.802	1.25795	0.84878	0.849405	0.98538	0.945999	#N/A	#N/A	20.0626	#N/A	#N/A
sp|Q9BWM7|SFXN3_HUMAN	SFXN3	Q9BWM7	Q9BWM7	Sideroflexin-3 OS=Homo sapiens GN=SFXN3 PE=1 SV=3	3	M							No	422.131	460.948	445.047	471.391	408.086	610.843	413.834	417.039	421.255	1.09196	1.05919	1.49685	1.216	1.01401	#N/A	#N/A	20.0177	#N/A	#N/A
sp|Q15031|SYLM_HUMAN	LARS2	Q15031	Q15031	Probable leucine--tRNA ligase, mitochondrial OS=Homo sapiens GN=LARS2 PE=1 SV=2	1								No	30.9832	29.0964	12.9114	17.2705	19.5088	23.6056	24.2726	28.4595	24.0866	0.939102	1.33762	1.21	1.16224	0.913546	#N/A	#N/A	19.996	#N/A	#N/A
sp|Q9UL46|PSME2_HUMAN	PSME2	Q9UL46	Q9UL46	Proteasome activator complex subunit 2 OS=Homo sapiens GN=PSME2 PE=1 SV=4	2	M							No	247.615	351.204	176.679	262.83	236.737	291.754	272.363	298.557	275.595	1.41835	1.48761	1.2324	1.37945	0.965441	#N/A	#N/A	19.9048	#N/A	#N/A
sp|P17980|PRS6A_HUMAN	PSMC3	P17980	P17980	26S protease regulatory subunit 6A OS=Homo sapiens GN=PSMC3 PE=1 SV=3	1	M					Nuc		No	45.0906	36.6405	25.1065	23.3107	24.9314	32.2627	38.056	47.453	46.5446	0.812595	0.928472	1.29406	1.01171	1.08865	#N/A	#N/A	19.878	#N/A	#N/A
sp|O76024|WFS1_HUMAN	WFS1	O76024	O76024	Wolframin OS=Homo sapiens GN=WFS1 PE=1 SV=2	1	M							No	301.433	280.058	166.587	199.265	171.148	246.513	206.484	205.515	214.848	0.92909	1.19616	1.44035	1.18854	1.04295	#N/A	#N/A	19.818	#N/A	#N/A
sp|Q494V2-2|CP100_HUMAN	CFAP100	Q494V2-2	Q494V2	Isoform 2 of Cilia- and flagella-associated protein 100 OS=Homo sapiens GN=CFAP100	1								No	704.295	442.214	757.922	574.516	254.754	238.807	450.935	425.439	448.492	0.627882	0.758015	0.937401	0.774432	1.02352	#N/A	#N/A	19.778	#N/A	#N/A
sp|Q76M96-2|CCD80_HUMAN	CCDC80	Q76M96-2	Q76M96	Isoform 2 of Coiled-coil domain-containing protein 80 OS=Homo sapiens GN=CCDC80	33	M							No	3047.42	3565.46	4311.08	5820.06	5355.89	4544.81	6264.05	8158.45	7436.38	1.16999	1.35003	0.848563	1.12286	1.03122	#N/A	#N/A	19.7223	#N/A	#N/A
sp|P56192|SYMC_HUMAN	MARS	P56192	P56192	Methionine--tRNA ligase, cytoplasmic OS=Homo sapiens GN=MARS PE=1 SV=2	2	M							No	273.349	314.322	197.788	224.853	266.896	207.149	316.94	340.77	289.069	1.14989	1.13684	0.776141	1.02096	0.879015	#N/A	#N/A	19.7024	#N/A	#N/A
sp|P35998|PRS7_HUMAN	PSMC2	P35998	P35998	26S protease regulatory subunit 7 OS=Homo sapiens GN=PSMC2 PE=1 SV=3	1	M					Nuc		No	31.1429	27.138	23.3471	17.9784	27.3968	24.8169	33.1707	24.2002	35.6965	0.871403	0.770048	0.905832	0.849094	1.24441	#N/A	#N/A	19.6693	#N/A	#N/A
sp|P48147|PPCE_HUMAN	PREP	P48147	P48147	Prolyl endopeptidase OS=Homo sapiens GN=PREP PE=1 SV=2	1	M					Nuc		No	52.1285	64.1687	48.7475	60.2501	58.7412	46.3498	63.9063	50.4718	73.6257	1.23097	1.23596	0.789052	1.08533	1.28741	#N/A	#N/A	19.6062	#N/A	#N/A
sp|O95433|AHSA1_HUMAN	AHSA1	O95433	O95433	Activator of 90 kDa heat shock protein ATPase homolog 1 OS=Homo sapiens GN=AHSA1 PE=1 SV=1	1								No	64.3445	75.6289	56.2526	59.5394	58.4952	52.562	70.5573	76.7944	56.8397	1.17537	1.05843	0.898569	1.04412	0.771483	#N/A	#N/A	19.537	#N/A	#N/A
sp|Q76N89|HECW1_HUMAN	HECW1	Q76N89	Q76N89	E3 ubiquitin-protein ligase HECW1 OS=Homo sapiens GN=HECW1 PE=1 SV=3	1								No	87.946	101.479	108.086	139.528	116.66	136.597	167.261	165.684	137.783	1.15388	1.29089	1.1709	1.20522	0.827661	#N/A	#N/A	19.5175	#N/A	#N/A
sp|P49770|EI2BB_HUMAN	EIF2B2	P49770	P49770	Translation initiation factor eIF-2B subunit beta OS=Homo sapiens GN=EIF2B2 PE=1 SV=3	1								No	15.1159	14.6519	12.3105	18.4318	15.706	16.9303	28.8137	33.0435	35.8683	0.969304	1.49724	1.07795	1.1815	1.15971	#N/A	#N/A	19.4674	#N/A	#N/A
sp|O00767|ACOD_HUMAN	SCD	O00767	O00767	Acyl-CoA desaturase OS=Homo sapiens GN=SCD PE=1 SV=2	1	M							No	62.8456	47.7286	31.2854	22.6849	102.035	56.01	53.9148	46.7152	46.7343	0.759459	0.725095	0.548931	0.677828	0.928835	#N/A	#N/A	19.3869	#N/A	#N/A
sp|Q6UN15|FIP1_HUMAN	FIP1L1	Q6UN15	Q6UN15	Pre-mRNA 3'-end-processing factor FIP1 OS=Homo sapiens GN=FIP1L1 PE=1 SV=1	1								No	108.573	120.528	89.7635	74.3198	83.4791	112.25	198.321	251.948	244.556	1.11012	0.827952	1.34465	1.09424	1.08627	#N/A	#N/A	19.3786	#N/A	#N/A
sp|Q9HAV4|XPO5_HUMAN	XPO5	Q9HAV4	Q9HAV4	Exportin-5 OS=Homo sapiens GN=XPO5 PE=1 SV=1	1						Nuc		No	21.2863	25.5411	24.5107	24.6931	29.8023	24.8546	36.6256	36.9662	30.2968	1.19988	1.00744	0.833983	1.01377	0.823374	#N/A	#N/A	19.2898	#N/A	#N/A
sp|P53041|PPP5_HUMAN	PPP5C	P53041	P53041	Serine/threonine-protein phosphatase 5 OS=Homo sapiens GN=PPP5C PE=1 SV=1	1	M					Nuc		No	90.651	93.9936	75.3601	85.6452	73.1151	91.3626	120.218	121.509	97.815	1.03687	1.13648	1.24957	1.14098	0.809299	#N/A	#N/A	19.1997	#N/A	#N/A
sp|Q9NR99|MXRA5_HUMAN	MXRA5	Q9NR99	Q9NR99	Matrix-remodeling-associated protein 5 OS=Homo sapiens GN=MXRA5 PE=2 SV=3	99								No	24107.5	20707.2	45257.4	30647.3	16656.6	12859.8	11182.8	12047.5	12688.7	0.858951	0.677179	0.772054	0.769395	1.09243	#N/A	#N/A	19.0951	#N/A	#N/A
sp|Q969V3|NCLN_HUMAN	NCLN	Q969V3	Q969V3	Nicalin OS=Homo sapiens GN=NCLN PE=1 SV=2	1	M							No	109.24	126.439	75.2329	73.7428	83.1218	108.713	134.934	120.939	111.633	1.15744	0.980193	1.30787	1.1485	0.872562	#N/A	#N/A	19.0275	#N/A	#N/A
sp|Q9NP61|ARFG3_HUMAN	ARFGAP3	Q9NP61	Q9NP61	ADP-ribosylation factor GTPase-activating protein 3 OS=Homo sapiens GN=ARFGAP3 PE=1 SV=1	1	M							No	165.549	107.117	90.1094	86.8258	126.417	130.285	117.643	141.906	131.57	0.647042	0.963559	1.0306	0.8804	1.01383	#N/A	#N/A	19.0133	#N/A	#N/A
sp|O15460|P4HA2_HUMAN	P4HA2	O15460	O15460	Prolyl 4-hydroxylase subunit alpha-2 OS=Homo sapiens GN=P4HA2 PE=1 SV=1	3	M					Nuc		No	261.919	224.587	188.105	169.234	115.685	149.741	154.346	196.72	193.851	0.857466	0.899678	1.29438	1.01718	1.10435	#N/A	#N/A	18.9996	#N/A	#N/A
sp|Q9Y282-3|ERGI3_HUMAN	ERGIC3	Q9Y282-3	Q9Y282	Isoform 3 of Endoplasmic reticulum-Golgi intermediate compartment protein 3 OS=Homo sapiens GN=ERGIC3	2	M							No	162.05	140.629	135.354	142.507	119.718	148.887	198.67	177.714	161.795	0.867813	1.05285	1.24364	1.05477	0.859733	#N/A	#N/A	18.9924	#N/A	#N/A
sp|Q96CS3|FAF2_HUMAN	FAF2	Q96CS3	Q96CS3	FAS-associated factor 2 OS=Homo sapiens GN=FAF2 PE=1 SV=2	1								No	33.2592	34.3947	37.8801	34.655	35.0215	47.5141	32.7548	47.8697	39.2939	1.03414	0.914861	1.35671	1.10191	0.974738	#N/A	#N/A	18.9897	#N/A	#N/A
sp|Q9Y5M8|SRPRB_HUMAN	SRPRB	Q9Y5M8	Q9Y5M8	Signal recognition particle receptor subunit beta OS=Homo sapiens GN=SRPRB PE=1 SV=3	1	M							No	54.9778	65.5498	45.5518	52.4219	49.1169	68.2799	86.1082	97.8782	82.6709	1.1923	1.15082	1.39015	1.24442	0.898662	#N/A	#N/A	18.8486	#N/A	#N/A
sp|Q9H270|VPS11_HUMAN	VPS11	Q9H270	Q9H270	Vacuolar protein sorting-associated protein 11 homolog OS=Homo sapiens GN=VPS11 PE=1 SV=1	1	M							No	53.8412	68.1236	55.167	66.4571	45.0505	56.2294	51.7697	39.6326	38.8334	1.26527	1.20465	1.24814	1.23936	0.849725	#N/A	#N/A	18.8101	#N/A	#N/A
sp|P84103|SRSF3_HUMAN	SRSF3	P84103	P84103	Serine/arginine-rich splicing factor 3 OS=Homo sapiens GN=SRSF3 PE=1 SV=1	2								No	70.2569	75.8461	45.4757	68.599	71.2125	89.0021	70.9903	90.0993	82.8409	1.07955	1.50848	1.24981	1.27928	1.02851	#N/A	#N/A	18.7518	#N/A	#N/A
sp|P49207|RL34_HUMAN	RPL34	P49207	P49207	60S ribosomal protein L34 OS=Homo sapiens GN=RPL34 PE=1 SV=3	2								No	192.929	204.499	142.055	205.243	169.656	200.022	259.801	289.418	266.823	1.05997	1.44481	1.17898	1.22792	0.971646	#N/A	#N/A	18.7011	#N/A	#N/A
sp|P31689|DNJA1_HUMAN	DNAJA1	P31689	P31689	DnaJ homolog subfamily A member 1 OS=Homo sapiens GN=DNAJA1 PE=1 SV=2	2	M					Nuc		No	171.704	197.633	153.643	170.154	230.082	173.863	310.233	380.836	322.253	1.15101	1.10746	0.755656	1.00471	0.932624	#N/A	#N/A	18.6478	#N/A	#N/A
sp|Q8N9N7|LRC57_HUMAN	LRRC57	Q8N9N7	Q8N9N7	Leucine-rich repeat-containing protein 57 OS=Homo sapiens GN=LRRC57 PE=1 SV=1	1	M							No	64.6863	40.402	62.3187	52.2724	63.7093	41.9591	62.0312	63.036	59.5971	0.624584	0.838792	0.658602	0.707326	0.953041	#N/A	#N/A	18.6331	#N/A	#N/A
sp|P61313|RL15_HUMAN	RPL15	P61313	P61313	60S ribosomal protein L15 OS=Homo sapiens GN=RPL15 PE=1 SV=2	1	M					Nuc		No	174.177	175.686	172.485	207.972	131.981	194.314	160.954	170.658	173.256	1.00867	1.20574	1.47229	1.2289	1.04493	#N/A	#N/A	18.5658	#N/A	#N/A
sp|P00367|DHE3_HUMAN	GLUD1	P00367	P00367	Glutamate dehydrogenase 1, mitochondrial OS=Homo sapiens GN=GLUD1 PE=1 SV=2	2								No	344.135	320.598	223.929	253.405	201.067	254.392	352.876	331.993	297.095	0.931605	1.13163	1.26521	1.10948	0.867597	#N/A	#N/A	18.4933	#N/A	#N/A
sp|Q96IJ6-2|GMPPA_HUMAN	GMPPA	Q96IJ6-2	Q96IJ6	Isoform 2 of Mannose-1-phosphate guanyltransferase alpha OS=Homo sapiens GN=GMPPA	1								No	193.792	141.688	162.752	160.441	343.441	241.924	254.055	250.713	175.444	0.731137	0.985804	0.704412	0.807118	0.695149	#N/A	#N/A	18.4558	#N/A	#N/A
sp|Q9P2E9|RRBP1_HUMAN	RRBP1	Q9P2E9	Q9P2E9	Ribosome-binding protein 1 OS=Homo sapiens GN=RRBP1 PE=1 SV=4	36	M							No	10979.2	7960.97	3591.72	3228.05	3499.36	3996.83	4857.68	6418.08	5328.32	0.725093	0.898747	1.14216	0.922	0.945093	#N/A	#N/A	18.3653	#N/A	#N/A
sp|P61587|RND3_HUMAN	RND3	P61587	P61587	Rho-related GTP-binding protein RhoE OS=Homo sapiens GN=RND3 PE=1 SV=1	2	M							No	131.163	127.873	106.058	123.91	117.399	97.5382	250.892	280.946	215.573	0.974915	1.16831	0.830825	0.991351	0.810671	#N/A	#N/A	18.3311	#N/A	#N/A
sp|Q8TB61|S35B2_HUMAN	SLC35B2	Q8TB61	Q8TB61	Adenosine 3'-phospho 5'-phosphosulfate transporter 1 OS=Homo sapiens GN=SLC35B2 PE=1 SV=1	2	M							No	249.716	260.969	202.531	245.936	302.843	247.512	402.225	395.838	356.584	1.04506	1.21431	0.817294	1.02556	0.893624	#N/A	#N/A	18.2925	#N/A	#N/A
sp|Q8WXA9-2|SREK1_HUMAN	SREK1	Q8WXA9-2	Q8WXA9	Isoform 2 of Splicing regulatory glutamine/lysine-rich protein 1 OS=Homo sapiens GN=SREK1	3								No	644.468	665.372	364.455	440.988	465.711	721.198	830.061	948.572	1026.96	1.03244	1.20999	1.54859	1.26367	1.15478	#N/A	#N/A	18.2701	#N/A	#N/A
sp|P50454|SERPH_HUMAN	SERPINH1	P50454	P50454	Serpin H1 OS=Homo sapiens GN=SERPINH1 PE=1 SV=2	23	M							No	7590.38	5979.17	5132	3972.74	3512.41	3917.9	3711.89	4073.34	4101.05	0.78773	0.774111	1.11545	0.892429	1.05355	#N/A	#N/A	18.2088	#N/A	#N/A
sp|O95340-2|PAPS2_HUMAN	PAPSS2	O95340-2	O95340	Isoform B of Bifunctional 3'-phosphoadenosine 5'-phosphosulfate synthase 2 OS=Homo sapiens GN=PAPSS2	2								No	147.537	198.387	123.827	146.146	197.458	185.601	280.58	244.314	252.458	1.34466	1.18025	0.939952	1.15495	0.961941	#N/A	#N/A	18.1564	#N/A	#N/A
sp|P48382|RFX5_HUMAN	RFX5	P48382	P48382	DNA-binding protein RFX5 OS=Homo sapiens GN=RFX5 PE=1 SV=1	2						Nuc		No	164.811	212.358	232.517	243.504	211.083	197.997	236.377	252.529	216.281	1.28849	1.04725	0.938006	1.09125	0.884755	#N/A	#N/A	18.1344	#N/A	#N/A
sp|Q9NR09|BIRC6_HUMAN	BIRC6	Q9NR09	Q9NR09	Baculoviral IAP repeat-containing protein 6 OS=Homo sapiens GN=BIRC6 PE=1 SV=2	3	M							No	522.469	348.656	266.088	247.061	252.08	263.488	324.414	308.987	319.812	0.667324	0.928492	1.04526	0.880358	1.00983	#N/A	#N/A	18.0667	#N/A	#N/A
sp|Q8N7R7|CCYL1_HUMAN	CCNYL1	Q8N7R7	Q8N7R7	Cyclin-Y-like protein 1 OS=Homo sapiens GN=CCNYL1 PE=1 SV=2	3								No	486.081	429.244	347.299	437.01	486.853	431.78	478.881	449.018	445.752	0.883071	1.25831	0.886879	1.00942	0.960777	#N/A	#N/A	18.036	#N/A	#N/A
sp|P33316|DUT_HUMAN	DUT	P33316	P33316	Deoxyuridine 5'-triphosphate nucleotidohydrolase, mitochondrial OS=Homo sapiens GN=DUT PE=1 SV=4	1						Nuc		No	34.7142	35.5725	23.6664	27.8227	41.7778	37.9569	69.9464	65.8268	53.8847	1.02473	1.17562	0.908542	1.0363	0.793745	#N/A	#N/A	17.8455	#N/A	#N/A
sp|P61026|RAB10_HUMAN	RAB10	P61026	P61026	Ras-related protein Rab-10 OS=Homo sapiens GN=RAB10 PE=1 SV=1	1	M							No	118.852	132.06	90.8749	140.677	133.309	139.544	147.705	183.58	211.673	1.11113	1.54802	1.04677	1.23531	1.27789	#N/A	#N/A	17.8016	#N/A	#N/A
sp|Q9C009|FOXQ1_HUMAN	FOXQ1	Q9C009	Q9C009	Forkhead box protein Q1 OS=Homo sapiens GN=FOXQ1 PE=2 SV=2	2						Nuc		No	284.41	264.424	172.097	189.093	192.138	241.162	292.012	260.817	240.868	0.929731	1.09876	1.25515	1.09455	0.871402	#N/A	#N/A	17.6519	#N/A	#N/A
sp|P14868|SYDC_HUMAN	DARS	P14868	P14868	Aspartate--tRNA ligase, cytoplasmic OS=Homo sapiens GN=DARS PE=1 SV=2	3	M							No	282.394	444.279	208.31	294.842	233.46	271.314	280.618	286.086	312.932	1.57326	1.4154	1.16215	1.3836	1.10439	#N/A	#N/A	17.6418	#N/A	#N/A
sp|Q92504|S39A7_HUMAN	SLC39A7	Q92504	Q92504	Zinc transporter SLC39A7 OS=Homo sapiens GN=SLC39A7 PE=1 SV=2	1	M							No	156.079	124.304	161.126	136.035	171.766	118.854	252.945	256.099	274.649	0.796416	0.844277	0.691955	0.777549	1.07908	#N/A	#N/A	17.6267	#N/A	#N/A
sp|Q9Y6W5|WASF2_HUMAN	WASF2	Q9Y6W5	Q9Y6W5	Wiskott-Aldrich syndrome protein family member 2 OS=Homo sapiens GN=WASF2 PE=1 SV=3	2								No	125.441	148.16	115.014	119.744	113.697	87.9712	122.941	132.864	121.173	1.18111	1.04113	0.773735	0.998657	0.947379	#N/A	#N/A	17.5673	#N/A	#N/A
sp|P61927|RL37_HUMAN	RPL37	P61927	P61927	60S ribosomal protein L37 OS=Homo sapiens GN=RPL37 PE=1 SV=2	1								No	171.877	149.927	120.179	123.1	164.937	203.391	203.827	264.699	206.303	0.872289	1.02431	1.23315	1.04325	0.880647	#N/A	#N/A	17.5473	#N/A	#N/A
sp|Q6DD88|ATLA3_HUMAN	ATL3	Q6DD88	Q6DD88	Atlastin-3 OS=Homo sapiens GN=ATL3 PE=1 SV=1	4	M							No	637.788	651.973	436.652	526.278	487.018	685.256	705.996	702.45	695.542	1.02224	1.20526	1.40705	1.21151	0.987673	#N/A	#N/A	17.5463	#N/A	#N/A
sp|P08708|RS17_HUMAN	RPS17	P08708	P08708	40S ribosomal protein S17 OS=Homo sapiens GN=RPS17 PE=1 SV=2	1	M							No	50.9403	72.3664	32.8809	50.4495	63.1603	64.2061	85.2791	134.502	137.575	1.42061	1.53431	1.01656	1.32383	1.25193	#N/A	#N/A	17.4756	#N/A	#N/A
sp|P46777|RL5_HUMAN	RPL5	P46777	P46777	60S ribosomal protein L5 OS=Homo sapiens GN=RPL5 PE=1 SV=3	1	M					Nuc		No	96.3339	83.8295	108.99	129.221	196.599	157.981	212.604	216.896	205.447	0.870198	1.18562	0.803567	0.95313	0.95668	#N/A	#N/A	17.4513	#N/A	#N/A
sp|O43747-2|AP1G1_HUMAN	AP1G1	O43747-2	O43747	Isoform 2 of AP-1 complex subunit gamma-1 OS=Homo sapiens GN=AP1G1	1	M							No	69.5141	91.359	57.4145	81.163	69.1998	101.957	101.414	106.677	104.304	1.31425	1.41363	1.47337	1.40042	1.00248	#N/A	#N/A	17.4384	#N/A	#N/A
sp|Q9UIA9|XPO7_HUMAN	XPO7	Q9UIA9	Q9UIA9	Exportin-7 OS=Homo sapiens GN=XPO7 PE=1 SV=3	1						Nuc		No	116.431	111.696	77.6433	88.9739	75.4808	82.7047	121.147	118.759	94.1926	0.959331	1.14593	1.09571	1.06699	0.785248	#N/A	#N/A	17.431	#N/A	#N/A
sp|Q9H3S7|PTN23_HUMAN	PTPN23	Q9H3S7	Q9H3S7	Tyrosine-protein phosphatase non-receptor type 23 OS=Homo sapiens GN=PTPN23 PE=1 SV=1	1	M					Nuc		No	112.69	132.074	127.218	97.5371	107.175	109.985	115.754	128.747	140.512	1.17202	0.766695	1.02623	0.988312	1.14937	#N/A	#N/A	17.3991	#N/A	#N/A
sp|P53350|PLK1_HUMAN	PLK1	P53350	P53350	Serine/threonine-protein kinase PLK1 OS=Homo sapiens GN=PLK1 PE=1 SV=1	1						Nuc		No	56.7604	43.8907	37.909	41.2765	61.3909	68.0837	207.308	223.527	190.286	0.773264	1.08883	1.10902	0.990372	0.883338	#N/A	#N/A	17.376	#N/A	#N/A
sp|O94826|TOM70_HUMAN	TOMM70	O94826	O94826	Mitochondrial import receptor subunit TOM70 OS=Homo sapiens GN=TOMM70 PE=1 SV=1	4	M							No	472.187	419.728	288.815	319.004	498.558	629.202	640.899	703.153	619.819	0.888901	1.10453	1.26204	1.08516	0.922313	#N/A	#N/A	17.2627	#N/A	#N/A
sp|P52594-4|AGFG1_HUMAN	AGFG1	P52594-4	P52594	Isoform 4 of Arf-GAP domain and FG repeat-containing protein 1 OS=Homo sapiens GN=AGFG1	2	M							No	216.795	230.993	222.712	246.08	214.599	280.83	247.777	255.214	221.334	1.06549	1.10492	1.30863	1.15968	0.880073	#N/A	#N/A	17.2349	#N/A	#N/A
sp|Q53FV1|ORML2_HUMAN	ORMDL2	Q53FV1	Q53FV1	ORM1-like protein 2 OS=Homo sapiens GN=ORMDL2 PE=1 SV=2	1	M							No	100.512	121.616	92.1072	92.6492	116.467	106.483	220.549	201.74	176.292	1.20997	1.00588	0.914279	1.04338	0.834935	#N/A	#N/A	17.2144	#N/A	#N/A
sp|P37802-2|TAGL2_HUMAN	TAGLN2	P37802-2	P37802	Isoform 2 of Transgelin-2 OS=Homo sapiens GN=TAGLN2	1								No	65.0521	69.683	48.2822	58.6627	61.5472	48.3846	65.1801	62.4408	68.5167	1.07119	1.215	0.786138	1.02411	1.07375	#N/A	#N/A	17.1544	#N/A	#N/A
sp|A1L0T0|ILVBL_HUMAN	ILVBL	A1L0T0	A1L0T0	Acetolactate synthase-like protein OS=Homo sapiens GN=ILVBL PE=1 SV=2	1	M							No	216.557	178.244	203.47	194.23	173.046	212.814	167.518	176.925	168.733	0.823079	0.954585	1.22982	1.00249	0.979743	#N/A	#N/A	17.1374	#N/A	#N/A
sp|O75410-2|TACC1_HUMAN	TACC1	O75410-2	O75410	Isoform 2 of Transforming acidic coiled-coil-containing protein 1 OS=Homo sapiens GN=TACC1	1	M					Nuc		No	75.9041	73.847	57.9698	62.295	48.4597	44.5501	61.6215	75.2987	93.737	0.972899	1.07461	0.919323	0.988944	1.36922	#N/A	#N/A	17.0259	#N/A	#N/A
sp|Q8NBJ5|GT251_HUMAN	COLGALT1	Q8NBJ5	Q8NBJ5	Procollagen galactosyltransferase 1 OS=Homo sapiens GN=COLGALT1 PE=1 SV=1	3	M							No	213.469	232.57	133.047	139.528	124.051	174.258	213.786	199.69	206.4	1.08948	1.04871	1.40473	1.18097	0.998366	#N/A	#N/A	16.8335	#N/A	#N/A
sp|Q86UU1|PHLB1_HUMAN	PHLDB1	Q86UU1	Q86UU1	Pleckstrin homology-like domain family B member 1 OS=Homo sapiens GN=PHLDB1 PE=1 SV=1	2								No	197.585	184.123	179.238	147.325	139.592	151.972	199.98	214.014	257.258	0.931869	0.821955	1.08868	0.947503	1.24281	#N/A	#N/A	16.7827	#N/A	#N/A
sp|P37268|FDFT_HUMAN	FDFT1	P37268	P37268	Squalene synthase OS=Homo sapiens GN=FDFT1 PE=1 SV=1	2	M							No	127.41	162.317	72.0147	94.2837	131.838	141.425	108.691	98.1845	96.3112	1.27397	1.30923	1.07272	1.21864	0.931102	#N/A	#N/A	16.518	#N/A	#N/A
sp|P11586|C1TC_HUMAN	MTHFD1	P11586	P11586	C-1-tetrahydrofolate synthase, cytoplasmic OS=Homo sapiens GN=MTHFD1 PE=1 SV=3	15	M							No	2722.66	2019.37	1357.45	1497.87	1700.34	1768.26	2399.83	2518.84	2360.82	0.741692	1.10344	1.03994	0.961693	0.959944	#N/A	#N/A	16.4143	#N/A	#N/A
sp|Q9UBS4|DJB11_HUMAN	DNAJB11	Q9UBS4	Q9UBS4	DnaJ homolog subfamily B member 11 OS=Homo sapiens GN=DNAJB11 PE=1 SV=1	1	M							No	135.633	161.65	101.965	119.118	79.6076	87.3665	148.871	156.643	127.847	1.19182	1.16822	1.09746	1.1525	0.836935	#N/A	#N/A	16.3661	#N/A	#N/A
sp|P78347|GTF2I_HUMAN	GTF2I	P78347	P78347	General transcription factor II-I OS=Homo sapiens GN=GTF2I PE=1 SV=2	3	M					Nuc		No	372.535	469.419	290.685	372.112	397.088	448.215	496.246	508.737	453.867	1.26007	1.28012	1.12875	1.22298	0.903233	#N/A	#N/A	16.3102	#N/A	#N/A
sp|P69891|HBG1_HUMAN	HBG1	P69891	P69891	Hemoglobin subunit gamma-1 OS=Homo sapiens GN=HBG1 PE=1 SV=2	2								No	125.686	105.603	107.848	136.835	97.9958	107.285	186.715	198.932	216.853	0.840214	1.26878	1.09479	1.06793	1.12462	#N/A	#N/A	16.2603	#N/A	#N/A
sp|O00139-4|KIF2A_HUMAN	KIF2A	O00139-4	O00139	Isoform 4 of Kinesin-like protein KIF2A OS=Homo sapiens GN=KIF2A	1	M					Nuc		No	58.9077	54.7421	40.9794	48.2505	55.4446	44.0257	47.3379	58.6923	54.9163	0.929286	1.17743	0.794048	0.966922	1.03586	#N/A	#N/A	16.2235	#N/A	#N/A
sp|P62913|RL11_HUMAN	RPL11	P62913	P62913	60S ribosomal protein L11 OS=Homo sapiens GN=RPL11 PE=1 SV=2	5	M							No	751.876	867.38	515.776	687.098	781.478	832.36	1192.55	1390.14	1193.59	1.15362	1.33216	1.06511	1.18363	0.924303	#N/A	#N/A	16.199	#N/A	#N/A
sp|O95159|ZFPL1_HUMAN	ZFPL1	O95159	O95159	Zinc finger protein-like 1 OS=Homo sapiens GN=ZFPL1 PE=1 SV=2	1	M					Nuc		No	99.3293	94.4374	82.4655	95.3343	97.7941	120.411	116.534	144.298	116.305	0.950751	1.15605	1.23128	1.11269	0.891804	#N/A	#N/A	16.1666	#N/A	#N/A
sp|P05166-2|PCCB_HUMAN	PCCB	P05166-2	P05166	Isoform 2 of Propionyl-CoA carboxylase beta chain, mitochondrial OS=Homo sapiens GN=PCCB	19								No	2858.12	3921.59	1540.7	2717.13	2177.18	2735.67	2593.52	3007.61	3758.09	1.37209	1.76356	1.25652	1.46406	1.3419	#N/A	#N/A	16.0663	#N/A	#N/A
sp|O14908|GIPC1_HUMAN	GIPC1	O14908	O14908	PDZ domain-containing protein GIPC1 OS=Homo sapiens GN=GIPC1 PE=1 SV=2	2	M							No	119.432	139.176	104.238	123.877	119.823	113.832	237.582	260.82	217.128	1.16532	1.18841	0.949999	1.10124	0.871299	#N/A	#N/A	15.9494	#N/A	#N/A
sp|P62249|RS16_HUMAN	RPS16	P62249	P62249	40S ribosomal protein S16 OS=Homo sapiens GN=RPS16 PE=1 SV=2	3	M							No	258.401	286.293	196.83	265.949	276.203	292.054	353.647	376.648	347.413	1.10794	1.35116	1.05739	1.17216	0.951432	#N/A	#N/A	15.9347	#N/A	#N/A
sp|P11216|PYGB_HUMAN	PYGB	P11216	P11216	Glycogen phosphorylase, brain form OS=Homo sapiens GN=PYGB PE=1 SV=5	1	M							No	41.2178	36.3572	25.0464	31.5654	28.6981	31.1374	32.4617	38.6568	45.8508	0.882074	1.26028	1.085	1.07578	1.28942	#N/A	#N/A	15.8855	#N/A	#N/A
sp|O43396|TXNL1_HUMAN	TXNL1	O43396	O43396	Thioredoxin-like protein 1 OS=Homo sapiens GN=TXNL1 PE=1 SV=3	2						Nuc		No	199.599	255.066	131.113	207.998	179.669	213.478	233.689	255.262	281.273	1.27789	1.58641	1.18818	1.35083	1.15051	#N/A	#N/A	15.815	#N/A	#N/A
sp|P54920|SNAA_HUMAN	NAPA	P54920	P54920	Alpha-soluble NSF attachment protein OS=Homo sapiens GN=NAPA PE=1 SV=3	3	M							No	146.835	158.129	104.307	135.396	141.125	137.487	209.612	165.904	176.219	1.07691	1.29805	0.974221	1.11639	0.938542	#N/A	#N/A	15.7433	#N/A	#N/A
sp|Q9H0E2|TOLIP_HUMAN	TOLLIP	Q9H0E2	Q9H0E2	Toll-interacting protein OS=Homo sapiens GN=TOLLIP PE=1 SV=1	1								No	22.422	25.1472	20.9832	23.8152	24.4665	26.1478	17.0445	23.7995	16.6329	1.12154	1.13496	1.06872	1.10841	0.814463	#N/A	#N/A	15.5734	#N/A	#N/A
sp|P02545|LMNA_HUMAN	LMNA	P02545	P02545	Prelamin-A/C OS=Homo sapiens GN=LMNA PE=1 SV=1	5	M					Nuc		No	272.16	277.001	216.324	208.902	209.035	232.201	371.493	439.005	561.545	1.01779	0.965694	1.11082	1.03143	1.38568	#N/A	#N/A	15.4746	#N/A	#N/A
sp|Q9Y6V7|DDX49_HUMAN	DDX49	Q9Y6V7	Q9Y6V7	Probable ATP-dependent RNA helicase DDX49 OS=Homo sapiens GN=DDX49 PE=1 SV=1	1								No	73.0442	83.6782	50.8695	60.7998	64.8261	55.5982	113.607	159.544	132.006	1.14558	1.19521	0.857651	1.06615	0.966542	#N/A	#N/A	15.4404	#N/A	#N/A
sp|Q8TD55|PKHO2_HUMAN	PLEKHO2	Q8TD55	Q8TD55	Pleckstrin homology domain-containing family O member 2 OS=Homo sapiens GN=PLEKHO2 PE=1 SV=1	1								No	39.7584	50.5356	48.1923	60.6724	59.4365	59.1016	35.072	45.0059	38.6516	1.27107	1.25896	0.994366	1.1748	0.96535	#N/A	#N/A	15.4321	#N/A	#N/A
sp|P56537|IF6_HUMAN	EIF6	P56537	P56537	Eukaryotic translation initiation factor 6 OS=Homo sapiens GN=EIF6 PE=1 SV=1	4						Nuc		No	233.6	324.621	192.323	270.292	299.094	301.104	398.896	455.976	506.876	1.38965	1.40541	1.00672	1.26726	1.18585	#N/A	#N/A	15.3911	#N/A	#N/A
sp|Q9UGP8|SEC63_HUMAN	SEC63	Q9UGP8	Q9UGP8	Translocation protein SEC63 homolog OS=Homo sapiens GN=SEC63 PE=1 SV=2	1	M							No	123.104	82.6824	94.696	62.5238	80.4146	69.7858	86.7514	108.965	87.4543	0.671645	0.660258	0.867825	0.733243	0.893684	#N/A	#N/A	15.3113	#N/A	#N/A
sp|P50395|GDIB_HUMAN	GDI2	P50395	P50395	Rab GDP dissociation inhibitor beta OS=Homo sapiens GN=GDI2 PE=1 SV=2	2	M							No	201.813	243.013	160.607	219.181	171.165	185.915	201.107	185.517	188.018	1.20415	1.36471	1.08617	1.21834	0.972618	#N/A	#N/A	15.309	#N/A	#N/A
sp|O60313-2|OPA1_HUMAN	OPA1	O60313-2	O60313	Isoform 2 of Dynamin-like 120 kDa protein, mitochondrial OS=Homo sapiens GN=OPA1	2	M							No	252.4	325.594	263.573	314.97	238.662	248.642	302.353	280.664	270.319	1.28999	1.195	1.04182	1.1756	0.927312	#N/A	#N/A	15.2956	#N/A	#N/A
sp|Q96BY6|DOC10_HUMAN	DOCK10	Q96BY6	Q96BY6	Dedicator of cytokinesis protein 10 OS=Homo sapiens GN=DOCK10 PE=1 SV=3	21	M							No	3112.89	3242.06	2881.93	3182.44	3844.12	4176.69	4138.74	4179.1	3311.2	1.04149	1.10428	1.08651	1.07743	0.796169	#N/A	#N/A	15.2744	#N/A	#N/A
sp|P13640|MT1G_HUMAN	MT1G	P13640	P13640	Metallothionein-1G OS=Homo sapiens GN=MT1G PE=1 SV=2	1						Nuc		No	167.241	124.65	92.6097	95.1856	253.314	232.921	180.373	200.154	207.711	0.74533	1.02781	0.919498	0.897547	1.0917	#N/A	#N/A	15.2359	#N/A	#N/A
sp|O00505|IMA4_HUMAN	KPNA3	O00505	O00505	Importin subunit alpha-4 OS=Homo sapiens GN=KPNA3 PE=1 SV=2	2								No	267.324	355.924	176.034	259.455	308.726	359.941	421.75	447.791	462.022	1.33143	1.47389	1.16589	1.32374	1.06268	#N/A	#N/A	15.1963	#N/A	#N/A
sp|P23219-6|PGH1_HUMAN	PTGS1	P23219-6	P23219	Isoform 6 of Prostaglandin G/H synthase 1 OS=Homo sapiens GN=PTGS1	3	M					Nuc		No	240.673	230.687	235.923	182.61	149.475	157.91	277.624	310.833	237.836	0.95851	0.774024	1.05643	0.929655	0.808337	#N/A	#N/A	15.1743	#N/A	#N/A
sp|P68036-3|UB2L3_HUMAN	UBE2L3	P68036-3	P68036	Isoform 3 of Ubiquitin-conjugating enzyme E2 L3 OS=Homo sapiens GN=UBE2L3	1						Nuc		No	309.492	361.149	249.619	309.879	270.376	272.985	274.875	280.669	249.98	1.16691	1.24141	1.00965	1.13932	0.899947	#N/A	#N/A	15.0849	#N/A	#N/A
sp|Q9H2G2|SLK_HUMAN	SLK	Q9H2G2	Q9H2G2	STE20-like serine/threonine-protein kinase OS=Homo sapiens GN=SLK PE=1 SV=1	1								No	178.615	110.959	89.5755	76.6979	205.979	181.928	137.503	139.586	120.138	0.621218	0.856238	0.883236	0.786897	0.867144	#N/A	#N/A	15.0326	#N/A	#N/A
sp|Q96HC4|PDLI5_HUMAN	PDLIM5	Q96HC4	Q96HC4	PDZ and LIM domain protein 5 OS=Homo sapiens GN=PDLIM5 PE=1 SV=5	3	M							No	280.089	340.956	237.349	282.555	319.073	323.891	440.464	480.351	411.306	1.21732	1.19046	1.0151	1.14096	0.893352	#N/A	#N/A	15.0287	#N/A	#N/A
sp|P62266|RS23_HUMAN	RPS23	P62266	P62266	40S ribosomal protein S23 OS=Homo sapiens GN=RPS23 PE=1 SV=3	2	M							No	369.112	374.547	202.442	264.646	278.24	332.953	456.889	530.447	476.209	1.01473	1.30727	1.19664	1.17288	0.964635	#N/A	#N/A	14.9083	#N/A	#N/A
sp|Q6IBS0|TWF2_HUMAN	TWF2	Q6IBS0	Q6IBS0	Twinfilin-2 OS=Homo sapiens GN=TWF2 PE=1 SV=2	1								No	103.622	127.199	77.7061	95.8383	90.7686	90.0847	104.259	126.604	108.064	1.22754	1.23334	0.992465	1.15111	0.936173	#N/A	#N/A	14.8875	#N/A	#N/A
sp|P21291|CSRP1_HUMAN	CSRP1	P21291	P21291	Cysteine and glycine-rich protein 1 OS=Homo sapiens GN=CSRP1 PE=1 SV=3	4						Nuc		No	780.65	914.711	768.86	848.484	1088.17	902.317	959.15	985.707	957.616	1.17173	1.10356	0.829206	1.03483	0.984768	#N/A	#N/A	14.8684	#N/A	#N/A
sp|Q9UHB9|SRP68_HUMAN	SRP68	Q9UHB9	Q9UHB9	Signal recognition particle subunit SRP68 OS=Homo sapiens GN=SRP68 PE=1 SV=2	2								No	210.139	238.535	117.309	162.416	170.685	186.448	260.382	294.441	278.196	1.13513	1.38451	1.09235	1.204	1.00283	#N/A	#N/A	14.8129	#N/A	#N/A
sp|P42345|MTOR_HUMAN	MTOR	P42345	P42345	Serine/threonine-protein kinase mTOR OS=Homo sapiens GN=MTOR PE=1 SV=1	3	M							No	270.785	263.653	246.598	220.557	159.749	190.683	158.649	186.406	154.22	0.973662	0.894401	1.19364	1.02057	0.893884	#N/A	#N/A	14.7873	#N/A	#N/A
sp|Q08170|SRSF4_HUMAN	SRSF4	Q08170	Q08170	Serine/arginine-rich splicing factor 4 OS=Homo sapiens GN=SRSF4 PE=1 SV=2	2						Nuc		No	184.59	193.021	163.327	168.878	130.384	183.573	192.119	214.251	244.184	1.04568	1.03398	1.40794	1.16253	1.20178	#N/A	#N/A	14.7782	#N/A	#N/A
sp|O15344|TRI18_HUMAN	MID1	O15344	O15344	E3 ubiquitin-protein ligase Midline-1 OS=Homo sapiens GN=MID1 PE=1 SV=1	2								No	158.955	133.723	156.55	161.607	159.443	130.162	161.223	180.935	192.208	0.841267	1.0323	0.816356	0.896641	1.12351	#N/A	#N/A	14.7418	#N/A	#N/A
sp|P60981|DEST_HUMAN	DSTN	P60981	P60981	Destrin OS=Homo sapiens GN=DSTN PE=1 SV=3	4								No	522.305	440.988	363.224	399.287	518.837	601.055	534.342	650.269	553.599	0.84431	1.09929	1.15847	1.03402	0.934651	#N/A	#N/A	14.7385	#N/A	#N/A
sp|Q27J81|INF2_HUMAN	INF2	Q27J81	Q27J81	Inverted formin-2 OS=Homo sapiens GN=INF2 PE=1 SV=2	7								No	822.62	831.589	676.393	641.878	717.33	582.799	1701.03	1187.23	1073.18	1.0109	0.948972	0.812456	0.92411	0.743133	#N/A	#N/A	14.7216	#N/A	#N/A
sp|P54727|RD23B_HUMAN	RAD23B	P54727	P54727	UV excision repair protein RAD23 homolog B OS=Homo sapiens GN=RAD23B PE=1 SV=1	1						Nuc		No	51.9898	59.4382	50.7131	62.5128	44.9194	63.3601	63.4809	73.7607	69.5846	1.14327	1.23268	1.41053	1.26216	1.01405	#N/A	#N/A	14.6314	#N/A	#N/A
sp|Q15365|PCBP1_HUMAN	PCBP1	Q15365	Q15365	Poly(rC)-binding protein 1 OS=Homo sapiens GN=PCBP1 PE=1 SV=2	4	M							No	856.15	921.193	777.948	824.472	866.016	670.66	828.645	799.795	871.302	1.07597	1.0598	0.77442	0.970065	1.07011	#N/A	#N/A	14.4356	#N/A	#N/A
sp|O60884|DNJA2_HUMAN	DNAJA2	O60884	O60884	DnaJ homolog subfamily A member 2 OS=Homo sapiens GN=DNAJA2 PE=1 SV=1	1	M					Nuc		No	247.628	238.625	202.258	220.578	208.32	239.581	260.037	303.994	237.106	0.963645	1.09058	1.15006	1.06809	0.840755	#N/A	#N/A	14.4291	#N/A	#N/A
sp|Q06210|GFPT1_HUMAN	GFPT1	Q06210	Q06210	Glutamine--fructose-6-phosphate aminotransferase [isomerizing] 1 OS=Homo sapiens GN=GFPT1 PE=1 SV=3	3								No	363.179	302.985	325.865	377.759	376.431	355.997	343.575	362.869	327.202	0.83426	1.15925	0.945716	0.979741	0.926333	#N/A	#N/A	14.4232	#N/A	#N/A
sp|O43294|TGFI1_HUMAN	TGFB1I1	O43294	O43294	Transforming growth factor beta-1-induced transcript 1 protein OS=Homo sapiens GN=TGFB1I1 PE=1 SV=2	4								No	221.32	225.575	210.92	241.978	243.739	287.295	358.656	360.467	312.504	1.01923	1.14725	1.1787	1.11506	0.869125	#N/A	#N/A	14.211	#N/A	#N/A
sp|Q9Y6D6|BIG1_HUMAN	ARFGEF1	Q9Y6D6	Q9Y6D6	Brefeldin A-inhibited guanine nucleotide-exchange protein 1 OS=Homo sapiens GN=ARFGEF1 PE=1 SV=2	2	M							No	281.266	287.031	198.44	205.185	204.305	233.625	307.804	275.349	239.534	1.02049	1.03399	1.14351	1.066	0.821513	#N/A	#N/A	14.2072	#N/A	#N/A
sp|Q9NTJ5|SAC1_HUMAN	SACM1L	Q9NTJ5	Q9NTJ5	Phosphatidylinositide phosphatase SAC1 OS=Homo sapiens GN=SACM1L PE=1 SV=2	1	M							No	209.328	235.803	170.521	222.715	199.751	205.388	257.165	275.758	256.8	1.12648	1.30609	1.02822	1.1536	0.963741	#N/A	#N/A	14.0889	#N/A	#N/A
sp|Q70UQ0-4|IKIP_HUMAN	IKBIP	Q70UQ0-4	Q70UQ0	Isoform 4 of Inhibitor of nuclear factor kappa-B kinase-interacting protein OS=Homo sapiens GN=IKBIP	4	M							No	681.6	735.304	502.497	478.161	440.49	468.385	658.389	742.106	560.516	1.07879	0.95157	1.06333	1.03123	0.800454	#N/A	#N/A	14.0371	#N/A	#N/A
sp|Q6AZY7|SCAR3_HUMAN	SCARA3	Q6AZY7	Q6AZY7	Scavenger receptor class A member 3 OS=Homo sapiens GN=SCARA3 PE=1 SV=1	2	M							No	363.537	309.45	312.687	274.658	344.624	387.167	451.074	484.243	410.721	0.85122	0.878382	1.12345	0.951016	0.87825	#N/A	#N/A	13.9643	#N/A	#N/A
sp|Q9UBG0|MRC2_HUMAN	MRC2	Q9UBG0	Q9UBG0	C-type mannose receptor 2 OS=Homo sapiens GN=MRC2 PE=1 SV=2	93	M							No	18202.3	15787.1	22561.2	17177.2	14930.3	12239	13058.5	12034	13330.1	0.867314	0.761361	0.819745	0.81614	1.06247	#N/A	#N/A	13.9003	#N/A	#N/A
sp|Q9Y4K1|AIM1_HUMAN	AIM1	Q9Y4K1	Q9Y4K1	Absent in melanoma 1 protein OS=Homo sapiens GN=AIM1 PE=1 SV=3	1								No	33.6146	41.8305	39.34	43.5444	29.0342	32.8652	40.7636	34.5557	33.9311	1.24442	1.10688	1.13195	1.16108	0.900994	#N/A	#N/A	13.8829	#N/A	#N/A
sp|Q9Y3F4-2|STRAP_HUMAN	STRAP	Q9Y3F4-2	Q9Y3F4	Isoform 2 of Serine-threonine kinase receptor-associated protein OS=Homo sapiens GN=STRAP	1						Nuc		No	121.74	137.83	89.3063	114.738	109.394	115.04	171.829	173.689	162.225	1.13217	1.28477	1.05162	1.15619	0.939023	#N/A	#N/A	13.8784	#N/A	#N/A
sp|Q16629|SRSF7_HUMAN	SRSF7	Q16629	Q16629	Serine/arginine-rich splicing factor 7 OS=Homo sapiens GN=SRSF7 PE=1 SV=1	1						Nuc		No	75.5737	83.7008	59.4832	84.4026	101.762	105.996	131.189	174.623	196.255	1.10754	1.41893	1.04161	1.18936	1.2835	#N/A	#N/A	13.8422	#N/A	#N/A
sp|Q7Z3E5|ARMC9_HUMAN	ARMC9	Q7Z3E5	Q7Z3E5	LisH domain-containing protein ARMC9 OS=Homo sapiens GN=ARMC9 PE=1 SV=2	1								No	344.27	369.686	374.946	329.804	367.816	286.323	285.287	279.712	285.639	1.07383	0.879606	0.778441	0.910625	1.01111	#N/A	#N/A	13.7862	#N/A	#N/A
sp|Q6PIU2-2|NCEH1_HUMAN	NCEH1	Q6PIU2-2	Q6PIU2	Isoform 2 of Neutral cholesterol ester hydrolase 1 OS=Homo sapiens GN=NCEH1	3	M							No	441.45	502.246	411.71	491.308	411.132	509.378	475.932	546.492	466.38	1.13772	1.19334	1.23896	1.19001	0.912303	#N/A	#N/A	13.7841	#N/A	#N/A
sp|P12004|PCNA_HUMAN	PCNA	P12004	P12004	Proliferating cell nuclear antigen OS=Homo sapiens GN=PCNA PE=1 SV=1	2						Nuc		No	201.139	236.319	141.931	195.034	250.307	260.915	359.36	351.696	374.32	1.17491	1.37414	1.04238	1.19714	1.05286	#N/A	#N/A	13.7121	#N/A	#N/A
sp|P60842|IF4A1_HUMAN	EIF4A1	P60842	P60842	Eukaryotic initiation factor 4A-I OS=Homo sapiens GN=EIF4A1 PE=1 SV=1	11	M							No	722.822	955.084	558.66	635.628	906.145	873.948	1215.64	1233.66	1302.71	1.32133	1.13777	0.964469	1.14119	1.06374	#N/A	#N/A	13.6752	#N/A	#N/A
sp|O00429-6|DNM1L_HUMAN	DNM1L	O00429-6	O00429	Isoform 6 of Dynamin-1-like protein OS=Homo sapiens GN=DNM1L	1	M							No	17.5938	20.3986	18.0541	17.8034	18.7402	19.8443	21.5608	25.6072	20.0282	1.15942	0.986116	1.05892	1.06815	0.849231	#N/A	#N/A	13.6122	#N/A	#N/A
sp|P43304|GPDM_HUMAN	GPD2	P43304	P43304	Glycerol-3-phosphate dehydrogenase, mitochondrial OS=Homo sapiens GN=GPD2 PE=1 SV=3	4	M							No	556.668	527.263	421.889	429.784	432.523	506.214	578.114	614.332	515.198	0.947176	1.01872	1.17038	1.04542	0.864103	#N/A	#N/A	13.6074	#N/A	#N/A
sp|Q14728|MFS10_HUMAN	MFSD10	Q14728	Q14728	Major facilitator superfamily domain-containing protein 10 OS=Homo sapiens GN=MFSD10 PE=1 SV=1	1	M							No	24.0786	29.6468	17.923	23.6868	20.1879	19.2074	23.6247	20.7559	26.2489	1.23125	1.32159	0.951433	1.16809	1.1829	#N/A	#N/A	13.4199	#N/A	#N/A
sp|O95571|ETHE1_HUMAN	ETHE1	O95571	O95571	Persulfide dioxygenase ETHE1, mitochondrial OS=Homo sapiens GN=ETHE1 PE=1 SV=2	1								No	92.2212	109.922	93.4598	84.531	78.4805	74.8865	165.569	160.75	153.665	1.19194	0.904464	0.954204	1.01687	0.941806	#N/A	#N/A	13.3706	#N/A	#N/A
sp|P39023|RL3_HUMAN	RPL3	P39023	P39023	60S ribosomal protein L3 OS=Homo sapiens GN=RPL3 PE=1 SV=2	3						Nuc		No	398.033	480.017	252.695	283.908	298.885	383.042	537.211	731.335	601.108	1.20597	1.12352	1.28157	1.20369	0.947712	#N/A	#N/A	13.3254	#N/A	#N/A
sp|P78371|TCPB_HUMAN	CCT2	P78371	P78371	T-complex protein 1 subunit beta OS=Homo sapiens GN=CCT2 PE=1 SV=4	3								No	129.116	150.88	97.8528	112.78	112.125	154.25	161.31	164.741	165.19	1.16856	1.15255	1.3757	1.23227	1.01328	#N/A	#N/A	13.3056	#N/A	#N/A
sp|P53801|PTTG_HUMAN	PTTG1IP	P53801	P53801	Pituitary tumor-transforming gene 1 protein-interacting protein OS=Homo sapiens GN=PTTG1IP PE=1 SV=1	2	M					Nuc		No	132.283	154.719	174.019	150.874	192.233	179.023	200.661	179.423	184.939	1.16961	0.866996	0.931283	0.989295	0.973146	#N/A	#N/A	13.2919	#N/A	#N/A
sp|O75521|ECI2_HUMAN	ECI2	O75521	O75521	Enoyl-CoA delta isomerase 2, mitochondrial OS=Homo sapiens GN=ECI2 PE=1 SV=4	1	M							No	112.832	159.306	83.8087	124.244	112.684	159.387	136.578	125.968	145.361	1.41189	1.48248	1.41446	1.43628	1.10732	#N/A	#N/A	13.1857	#N/A	#N/A
sp|Q16527|CSRP2_HUMAN	CSRP2	Q16527	Q16527	Cysteine and glycine-rich protein 2 OS=Homo sapiens GN=CSRP2 PE=1 SV=3	1						Nuc		No	442.823	428.069	348.101	340.836	428.296	317.671	310.531	330.734	327.248	0.966682	0.97913	0.74171	0.895841	1.02063	#N/A	#N/A	13.1165	#N/A	#N/A
sp|Q9Y277-2|VDAC3_HUMAN	VDAC3	Q9Y277-2	Q9Y277	Isoform 2 of Voltage-dependent anion-selective channel protein 3 OS=Homo sapiens GN=VDAC3	5	M					Nuc		No	931.726	1094.68	691.371	733.764	671.379	882.928	1167.52	1138.21	1139.72	1.17489	1.06132	1.3151	1.18377	0.988603	#N/A	#N/A	13.1159	#N/A	#N/A
sp|Q15796|SMAD2_HUMAN	SMAD2	Q15796	Q15796	Mothers against decapentaplegic homolog 2 OS=Homo sapiens GN=SMAD2 PE=1 SV=1	2						Nuc		No	309.084	338.084	300.396	349.372	341.709	316.482	339.815	364.112	316.297	1.09383	1.16304	0.926175	1.06101	0.898665	#N/A	#N/A	13.1009	#N/A	#N/A
sp|P62753|RS6_HUMAN	RPS6	P62753	P62753	40S ribosomal protein S6 OS=Homo sapiens GN=RPS6 PE=1 SV=1	4	M					Nuc		No	605.096	721.849	456.046	582.608	668.251	643.087	1067.44	1312.61	1240.04	1.19295	1.27752	0.962343	1.14427	1.04202	#N/A	#N/A	13.0513	#N/A	#N/A
sp|P40939|ECHA_HUMAN	HADHA	P40939	P40939	Trifunctional enzyme subunit alpha, mitochondrial OS=Homo sapiens GN=HADHA PE=1 SV=2	15	M							No	2550.02	3163.64	1832.3	2603.54	2126.52	2813.76	3749.27	3951.17	4062.47	1.24063	1.42091	1.32318	1.32824	1.05513	#N/A	#N/A	13.021	#N/A	#N/A
sp|Q8TF66-2|LRC15_HUMAN	LRRC15	Q8TF66-2	Q8TF66	Isoform 2 of Leucine-rich repeat-containing protein 15 OS=Homo sapiens GN=LRRC15	51	M							No	11849.7	9670.76	13121	9859.23	9062.97	6166.78	5688.6	5346.26	5168.81	0.816119	0.751408	0.680437	0.749321	0.936815	#N/A	#N/A	12.917	#N/A	#N/A
sp|Q9NQW6|ANLN_HUMAN	ANLN	Q9NQW6	Q9NQW6	Anillin OS=Homo sapiens GN=ANLN PE=1 SV=2	2	M							No	135.556	132.026	125.687	127.749	177.791	179.01	566.695	577.643	442.36	0.973957	1.01641	1.00685	0.999073	0.773128	#N/A	#N/A	12.9135	#N/A	#N/A
sp|Q96P70|IPO9_HUMAN	IPO9	Q96P70	Q96P70	Importin-9 OS=Homo sapiens GN=IPO9 PE=1 SV=3	11	M							No	1109.11	1211.58	1073.05	1146.7	1144.48	1035.78	1241.42	1185.7	1028.64	1.09239	1.06864	0.905025	1.02202	0.847623	#N/A	#N/A	12.8994	#N/A	#N/A
sp|Q7Z3C6|ATG9A_HUMAN	ATG9A	Q7Z3C6	Q7Z3C6	Autophagy-related protein 9A OS=Homo sapiens GN=ATG9A PE=1 SV=3	4	M							No	529.374	574.833	554.747	586.99	625.911	625.448	631.214	623.28	513.532	1.08587	1.05812	0.99926	1.04775	0.818707	#N/A	#N/A	12.8672	#N/A	#N/A
sp|P20810-6|ICAL_HUMAN	CAST	P20810-6	P20810	Isoform 6 of Calpastatin OS=Homo sapiens GN=CAST	6	M					Nuc		No	433.76	429.488	349.377	468.708	546.939	708.986	979.772	977.075	1253.6	0.990152	1.34155	1.29628	1.20933	1.28124	#N/A	#N/A	12.8619	#N/A	#N/A
sp|P54289-3|CA2D1_HUMAN	CACNA2D1	P54289-3	P54289	Isoform 3 of Voltage-dependent calcium channel subunit alpha-2/delta-1 OS=Homo sapiens GN=CACNA2D1	1								No	131.321	156.204	74.29	106.624	92.3013	145.491	139.61	164.299	193.689	1.18948	1.43524	1.57627	1.40033	1.27465	#N/A	#N/A	12.8399	#N/A	#N/A
sp|Q9Y265|RUVB1_HUMAN	RUVBL1	Q9Y265	Q9Y265	RuvB-like 1 OS=Homo sapiens GN=RUVBL1 PE=1 SV=1	1	M					Nuc		No	302.104	410.142	213.874	280.606	265.688	268.645	308.174	331.52	380.678	1.35762	1.31201	1.01113	1.22692	1.19019	#N/A	#N/A	12.8097	#N/A	#N/A
sp|O60762|DPM1_HUMAN	DPM1	O60762	O60762	Dolichol-phosphate mannosyltransferase subunit 1 OS=Homo sapiens GN=DPM1 PE=1 SV=1	2	M					Nuc		No	137.235	122.605	114.559	127.932	116.575	102.494	131.328	134.142	115.967	0.893399	1.11673	0.879207	0.963112	0.87367	#N/A	#N/A	12.8063	#N/A	#N/A
sp|P60866-2|RS20_HUMAN	RPS20	P60866-2	P60866	Isoform 2 of 40S ribosomal protein S20 OS=Homo sapiens GN=RPS20	2	M							No	250.666	278.158	219.843	284.798	294.578	285.662	339.424	357.845	366.039	1.10967	1.29546	0.969733	1.12495	1.04992	#N/A	#N/A	12.7446	#N/A	#N/A
sp|Q96N66|MBOA7_HUMAN	MBOAT7	Q96N66	Q96N66	Lysophospholipid acyltransferase 7 OS=Homo sapiens GN=MBOAT7 PE=1 SV=2	1	M							No	182.261	217.56	222.101	219.378	185.186	165.912	219.192	209.537	208.519	1.19367	0.987738	0.895917	1.02578	0.972732	#N/A	#N/A	12.7387	#N/A	#N/A
sp|P43246|MSH2_HUMAN	MSH2	P43246	P43246	DNA mismatch repair protein Msh2 OS=Homo sapiens GN=MSH2 PE=1 SV=1	1	M							No	32.3447	36.3667	26.9951	31.9741	33.6786	29.3595	40.1396	44.1868	45.7858	1.12435	1.18444	0.871754	1.06018	1.08592	#N/A	#N/A	12.6824	#N/A	#N/A
sp|P61158|ARP3_HUMAN	ACTR3	P61158	P61158	Actin-related protein 3 OS=Homo sapiens GN=ACTR3 PE=1 SV=3	1	M							No	90.7805	119.849	64.6675	83.4243	87.7068	107.967	119.865	125	122.539	1.32021	1.29005	1.231	1.28042	1.00087	#N/A	#N/A	12.6772	#N/A	#N/A
sp|P52306-5|GDS1_HUMAN	RAP1GDS1	P52306-5	P52306	Isoform 5 of Rap1 GTPase-GDP dissociation stimulator 1 OS=Homo sapiens GN=RAP1GDS1	2								No	268.152	294.349	209.844	266.65	299.851	297.748	344.037	370.752	351.696	1.0977	1.2707	0.992986	1.12046	0.984057	#N/A	#N/A	12.6667	#N/A	#N/A
sp|P32322-3|P5CR1_HUMAN	PYCR1	P32322-3	P32322	Isoform 3 of Pyrroline-5-carboxylate reductase 1, mitochondrial OS=Homo sapiens GN=PYCR1	1								No	78.7395	108.036	90.9239	101.44	75.6019	88.8719	87.4469	101.841	98.3238	1.37207	1.11566	1.17552	1.22108	1.03888	#N/A	#N/A	12.6074	#N/A	#N/A
sp|P35749-2|MYH11_HUMAN	MYH11	P35749-2	P35749	Isoform 2 of Myosin-11 OS=Homo sapiens GN=MYH11	9								No	2060.46	1910.94	1769.27	1397.41	1329.68	1144.35	1202.54	1187.01	1285.33	0.927437	0.789823	0.86062	0.859293	1.0758	#N/A	#N/A	12.6057	#N/A	#N/A
sp|Q6ZMP0|THSD4_HUMAN	THSD4	Q6ZMP0	Q6ZMP0	Thrombospondin type-1 domain-containing protein 4 OS=Homo sapiens GN=THSD4 PE=2 SV=2	2								No	98.6208	97.5384	113.212	114.701	93.128	111.055	98.285	100.99	89.3884	0.989025	1.01315	1.19249	1.06489	0.897137	#N/A	#N/A	12.5979	#N/A	#N/A
sp|P25398|RS12_HUMAN	RPS12	P25398	P25398	40S ribosomal protein S12 OS=Homo sapiens GN=RPS12 PE=1 SV=3	3	M							No	357.56	417.723	297.666	391.964	416.503	447.379	637.798	678.929	656.752	1.16826	1.31679	1.07413	1.1864	0.997552	#N/A	#N/A	12.5877	#N/A	#N/A
sp|Q7Z2W4|ZCCHV_HUMAN	ZC3HAV1	Q7Z2W4	Q7Z2W4	Zinc finger CCCH-type antiviral protein 1 OS=Homo sapiens GN=ZC3HAV1 PE=1 SV=3	23						Nuc		No	2990.7	2966.39	2691.43	3142.63	3389.2	3277.94	3437.21	3511.13	3055.2	0.991871	1.16764	0.967172	1.04223	0.879403	#N/A	#N/A	12.5733	#N/A	#N/A
sp|Q14789-2|GOGB1_HUMAN	GOLGB1	Q14789-2	Q14789	Isoform 2 of Golgin subfamily B member 1 OS=Homo sapiens GN=GOLGB1	2	M							No	154.849	138.981	109.838	107.331	113.913	128.221	120.902	107.996	98.658	0.897522	0.977176	1.1256	1.0001	0.862027	#N/A	#N/A	12.5709	#N/A	#N/A
sp|Q07020|RL18_HUMAN	RPL18	Q07020	Q07020	60S ribosomal protein L18 OS=Homo sapiens GN=RPL18 PE=1 SV=2	1	M					Nuc		No	73.1413	96.0624	60.2448	73.7395	66.9423	73.8751	92.4242	126.749	109.127	1.31338	1.224	1.10356	1.21365	0.995805	#N/A	#N/A	12.5607	#N/A	#N/A
sp|Q9Y4F3|MARF1_HUMAN	KIAA0430	Q9Y4F3	Q9Y4F3	Meiosis arrest female protein 1 OS=Homo sapiens GN=KIAA0430 PE=1 SV=6	1	M							No	53.2353	63.0523	83.0972	85.9487	73.2523	63.7252	80.2201	88.0425	93.1143	1.18441	1.03432	0.869941	1.02955	1.10677	#N/A	#N/A	12.5545	#N/A	#N/A
sp|P22392-2|NDKB_HUMAN	NME2	P22392-2	P22392	Isoform 3 of Nucleoside diphosphate kinase B OS=Homo sapiens GN=NME2	1	M					Nuc		No	83.3372	102.987	68.2216	99.8014	84.3958	103.392	112.649	122.142	129.139	1.23579	1.4629	1.22509	1.30793	1.10003	#N/A	#N/A	12.5505	#N/A	#N/A
sp|Q8N4C8|MINK1_HUMAN	MINK1	Q8N4C8	Q8N4C8	Misshapen-like kinase 1 OS=Homo sapiens GN=MINK1 PE=1 SV=2	2	M							No	246.45	277.23	248.068	264.034	236.751	239.246	244.322	247.83	208.171	1.1249	1.06436	1.01054	1.0666	0.845961	#N/A	#N/A	12.5278	#N/A	#N/A
sp|Q9Y3P9|RBGP1_HUMAN	RABGAP1	Q9Y3P9	Q9Y3P9	Rab GTPase-activating protein 1 OS=Homo sapiens GN=RABGAP1 PE=1 SV=3	1								No	201.978	181.262	150.289	158.323	140.11	152.468	161.56	192.415	219.701	0.897433	1.05345	1.0882	1.01303	1.24133	#N/A	#N/A	12.5192	#N/A	#N/A
sp|Q5JPE7|NOMO2_HUMAN	NOMO2	Q5JPE7	Q5JPE7	Nodal modulator 2 OS=Homo sapiens GN=NOMO2 PE=1 SV=1	3	M							No	695.912	711.498	429.404	440.887	442.939	541.245	858.055	867.105	794.755	1.0224	1.02674	1.22194	1.09036	0.92137	#N/A	#N/A	12.4962	#N/A	#N/A
sp|O00154|BACH_HUMAN	ACOT7	O00154	O00154	Cytosolic acyl coenzyme A thioester hydrolase OS=Homo sapiens GN=ACOT7 PE=1 SV=3	1								No	108.277	129.485	69.8312	96.7912	196.594	209.971	259.999	277.746	295.307	1.19586	1.38607	1.06805	1.21666	1.09832	#N/A	#N/A	12.3921	#N/A	#N/A
sp|Q15436|SC23A_HUMAN	SEC23A	Q15436	Q15436	Protein transport protein Sec23A OS=Homo sapiens GN=SEC23A PE=1 SV=2	3	M							No	167.974	176.588	114.916	158.909	123.99	140.401	139.457	153.097	165.747	1.05128	1.38283	1.13236	1.18882	1.1331	#N/A	#N/A	12.3903	#N/A	#N/A
sp|P36405|ARL3_HUMAN	ARL3	P36405	P36405	ADP-ribosylation factor-like protein 3 OS=Homo sapiens GN=ARL3 PE=1 SV=2	2	M					Nuc		No	462.927	450.552	412.069	427.354	438.093	355.865	324.936	320.025	358.108	0.973267	1.03709	0.812306	0.940889	1.11048	#N/A	#N/A	12.3847	#N/A	#N/A
sp|Q9NVI7|ATD3A_HUMAN	ATAD3A	Q9NVI7	Q9NVI7	ATPase family AAA domain-containing protein 3A OS=Homo sapiens GN=ATAD3A PE=1 SV=2	4	M							No	545.64	538.708	459.964	510.819	829.836	678.218	946.658	1037.24	973.235	0.987295	1.11056	0.817291	0.971717	0.981133	#N/A	#N/A	12.3231	#N/A	#N/A
sp|Q9UI26-2|IPO11_HUMAN	IPO11	Q9UI26-2	Q9UI26	Isoform 2 of Importin-11 OS=Homo sapiens GN=IPO11	1								No	130.907	115.984	123.007	124.463	117.751	139.173	166.014	171.744	165.398	0.885999	1.01183	1.18192	1.02658	0.979386	#N/A	#N/A	12.3166	#N/A	#N/A
sp|Q9UPU5|UBP24_HUMAN	USP24	Q9UPU5	Q9UPU5	Ubiquitin carboxyl-terminal hydrolase 24 OS=Homo sapiens GN=USP24 PE=1 SV=3	6								No	952.213	777.989	758.615	819.317	711.042	690.365	704.428	712.496	627.747	0.817032	1.08002	0.970921	0.95599	0.88607	#N/A	#N/A	12.3128	#N/A	#N/A
sp|P62851|RS25_HUMAN	RPS25	P62851	P62851	40S ribosomal protein S25 OS=Homo sapiens GN=RPS25 PE=1 SV=1	1						Nuc		No	111.48	115.224	101.65	95.455	69.0334	86.7504	106.853	116.741	123.031	1.03359	0.939057	1.25664	1.07643	1.10049	#N/A	#N/A	12.2824	#N/A	#N/A
sp|Q9UNL2-2|SSRG_HUMAN	SSR3	Q9UNL2-2	Q9UNL2	Isoform 2 of Translocon-associated protein subunit gamma OS=Homo sapiens GN=SSR3	1	M							No	74.8364	73.1395	69.1972	63.7252	64.0181	76.3809	126.982	125.794	122.391	0.977325	0.920922	1.19311	1.03045	0.968368	#N/A	#N/A	12.141	#N/A	#N/A
sp|P29401-2|TKT_HUMAN	TKT	P29401-2	P29401	Isoform 2 of Transketolase OS=Homo sapiens GN=TKT	19						Nuc		No	2855.15	3876.43	2150.19	3200.91	2954.72	3979.13	4051.07	4058.2	4547.97	1.3577	1.48866	1.3467	1.39769	1.12167	#N/A	#N/A	12.0927	#N/A	#N/A
sp|P26639-2|SYTC_HUMAN	TARS	P26639-2	P26639	Isoform 2 of Threonine--tRNA ligase, cytoplasmic OS=Homo sapiens GN=TARS	6								No	654.599	795.594	539.648	755.871	952.846	1309.07	1051.24	1056.8	1147.71	1.21539	1.40067	1.37385	1.32997	1.08889	#N/A	#N/A	12.0432	#N/A	#N/A
sp|Q9BRK5|CAB45_HUMAN	SDF4	Q9BRK5	Q9BRK5	45 kDa calcium-binding protein OS=Homo sapiens GN=SDF4 PE=1 SV=1	5	M							No	1100.3	1105.46	777.633	738.632	548.178	682.139	967.66	1084.84	1088.62	1.00469	0.949846	1.24438	1.06631	1.06077	#N/A	#N/A	12.0278	#N/A	#N/A
sp|Q8NCE2|MTMRE_HUMAN	MTMR14	Q8NCE2	Q8NCE2	Myotubularin-related protein 14 OS=Homo sapiens GN=MTMR14 PE=1 SV=2	2								No	179.89	104.724	168.93	120.608	115.92	90.9906	154.539	153.163	109.594	0.582159	0.71395	0.784944	0.693684	0.712338	#N/A	#N/A	12.0246	#N/A	#N/A
sp|O95376|ARI2_HUMAN	ARIH2	O95376	O95376	E3 ubiquitin-protein ligase ARIH2 OS=Homo sapiens GN=ARIH2 PE=1 SV=1	1						Nuc		No	26.9483	23.4828	20.3236	15.9359	26.1972	25.1871	34.8683	29.5285	23.9435	0.871404	0.784106	0.96144	0.872317	0.743622	#N/A	#N/A	11.9883	#N/A	#N/A
sp|O60841|IF2P_HUMAN	EIF5B	O60841	O60841	Eukaryotic translation initiation factor 5B OS=Homo sapiens GN=EIF5B PE=1 SV=4	1								No	300.56	295.425	225.806	252.469	223.849	266.13	307.608	333.614	296.602	0.982914	1.11808	1.18888	1.09663	0.925115	#N/A	#N/A	11.9754	#N/A	#N/A
sp|O95747|OXSR1_HUMAN	OXSR1	O95747	O95747	Serine/threonine-protein kinase OSR1 OS=Homo sapiens GN=OXSR1 PE=1 SV=1	1								No	195.595	187.573	153.16	175.563	174.85	153.269	195.22	191.204	212.718	0.958988	1.14627	0.876575	0.993945	1.10096	#N/A	#N/A	11.9229	#N/A	#N/A
sp|P62820|RAB1A_HUMAN	RAB1A	P62820	P62820	Ras-related protein Rab-1A OS=Homo sapiens GN=RAB1A PE=1 SV=3	6	M							No	1537.64	1847.92	1130.59	1507.76	1333.77	1423.4	1446.85	1459	1521.07	1.20179	1.33361	1.0672	1.20086	1.04691	#N/A	#N/A	11.8559	#N/A	#N/A
sp|P63244|RACK1_HUMAN	RACK1	P63244	P63244	Receptor of activated protein C kinase 1 OS=Homo sapiens GN=RACK1 PE=1 SV=3	1						Nuc		No	177.975	206.8	129.194	161.453	153.583	171.303	201.076	201.471	191.47	1.16196	1.24969	1.11538	1.17568	0.951292	#N/A	#N/A	11.7775	#N/A	#N/A
sp|O14684|PTGES_HUMAN	PTGES	O14684	O14684	Prostaglandin E synthase OS=Homo sapiens GN=PTGES PE=1 SV=2	1	M							No	259.277	258.885	290.412	278.903	178.043	175.586	338.504	340.791	421.617	0.99849	0.96037	0.9862	0.981686	1.24133	#N/A	#N/A	11.7671	#N/A	#N/A
sp|P40227|TCPZ_HUMAN	CCT6A	P40227	P40227	T-complex protein 1 subunit zeta OS=Homo sapiens GN=CCT6A PE=1 SV=3	6								No	1055.32	1302.25	791.946	1061.97	1098.49	1436.47	1469.69	1531.46	1553.3	1.23398	1.34097	1.30767	1.29421	1.03513	#N/A	#N/A	11.7657	#N/A	#N/A
sp|P53999|TCP4_HUMAN	SUB1	P53999	P53999	Activated RNA polymerase II transcriptional coactivator p15 OS=Homo sapiens GN=SUB1 PE=1 SV=3	2						Nuc		No	253.009	267.005	203.967	265.405	225.985	231.638	288.815	276.746	299.085	1.05532	1.30121	1.02502	1.12718	1.05766	#N/A	#N/A	11.7603	#N/A	#N/A
sp|P62826|RAN_HUMAN	RAN	P62826	P62826	GTP-binding nuclear protein Ran OS=Homo sapiens GN=RAN PE=1 SV=3	3	M					Nuc		No	816.259	951.407	584.248	738.346	820.203	855.126	1086.29	1362.33	1205.84	1.16557	1.26376	1.04258	1.1573	0.984917	#N/A	#N/A	11.667	#N/A	#N/A
sp|P67936|TPM4_HUMAN	TPM4	P67936	P67936	Tropomyosin alpha-4 chain OS=Homo sapiens GN=TPM4 PE=1 SV=3	6	M							No	885.279	1042.29	676.178	971.697	978.277	1205.62	1404.95	1453.66	1594.12	1.17736	1.43704	1.23239	1.28227	1.11531	#N/A	#N/A	11.6342	#N/A	#N/A
sp|Q9UNH7|SNX6_HUMAN	SNX6	Q9UNH7	Q9UNH7	Sorting nexin-6 OS=Homo sapiens GN=SNX6 PE=1 SV=1	3	M					Nuc		No	447.996	424.609	315.337	392.404	375.1	441.459	433.771	443.612	477.228	0.947796	1.2444	1.17691	1.12303	1.08784	#N/A	#N/A	11.5928	#N/A	#N/A
sp|Q99747|SNAG_HUMAN	NAPG	Q99747	Q99747	Gamma-soluble NSF attachment protein OS=Homo sapiens GN=NAPG PE=1 SV=1	2	M							No	286.22	353.34	221.187	279.252	259.794	298.973	296.364	315.016	299.533	1.23451	1.26252	1.15081	1.21594	0.979859	#N/A	#N/A	11.5879	#N/A	#N/A
sp|Q15417|CNN3_HUMAN	CNN3	Q15417	Q15417	Calponin-3 OS=Homo sapiens GN=CNN3 PE=1 SV=1	2								No	327.825	356.247	287.94	317.909	291.285	248.994	292.826	311.818	335.129	1.0867	1.10408	0.854812	1.0152	1.10852	#N/A	#N/A	11.5683	#N/A	#N/A
sp|P43307|SSRA_HUMAN	SSR1	P43307	P43307	Translocon-associated protein subunit alpha OS=Homo sapiens GN=SSR1 PE=1 SV=3	3	M							No	411.366	507.443	349.31	378.142	231.238	284.661	337.789	386.841	353.81	1.23355	1.08254	1.23103	1.18238	0.976526	#N/A	#N/A	11.5626	#N/A	#N/A
sp|P54136|SYRC_HUMAN	RARS	P54136	P54136	Arginine--tRNA ligase, cytoplasmic OS=Homo sapiens GN=RARS PE=1 SV=2	8	M							No	1647.5	1940.14	1277.86	1572.37	1361.24	1551.09	2013.26	1897.58	1855.3	1.17762	1.23048	1.13947	1.18252	0.948798	#N/A	#N/A	11.5117	#N/A	#N/A
sp|P62263|RS14_HUMAN	RPS14	P62263	P62263	40S ribosomal protein S14 OS=Homo sapiens GN=RPS14 PE=1 SV=3	4	M							No	428.55	448.616	346.079	431.78	425.046	445.604	592.321	693.611	621.521	1.04682	1.24763	1.04837	1.11427	0.966647	#N/A	#N/A	11.5097	#N/A	#N/A
sp|O75962|TRIO_HUMAN	TRIO	O75962	O75962	Triple functional domain protein OS=Homo sapiens GN=TRIO PE=1 SV=2	6								No	755.19	591.885	629.195	649.137	639.906	632.11	697.353	760.481	689.127	0.783756	1.03169	0.987816	0.934422	0.945413	#N/A	#N/A	11.5087	#N/A	#N/A
sp|Q9Y6E2|BZW2_HUMAN	BZW2	Q9Y6E2	Q9Y6E2	Basic leucine zipper and W2 domain-containing protein 2 OS=Homo sapiens GN=BZW2 PE=1 SV=1	1	M							No	132.919	157.826	129.082	129.566	128.296	141.779	181.401	197.512	175.085	1.18738	1.00375	1.10509	1.09874	0.924146	#N/A	#N/A	11.3855	#N/A	#N/A
sp|O96008|TOM40_HUMAN	TOMM40	O96008	O96008	Mitochondrial import receptor subunit TOM40 homolog OS=Homo sapiens GN=TOMM40 PE=1 SV=1	2	M							No	457.421	499.054	328.855	415.759	400.199	415.414	572.687	546.916	552.53	1.09102	1.26426	1.03802	1.1311	0.98701	#N/A	#N/A	11.3799	#N/A	#N/A
sp|Q9ULH1-2|ASAP1_HUMAN	ASAP1	Q9ULH1-2	Q9ULH1	Isoform 1 of Arf-GAP with SH3 domain, ANK repeat and PH domain-containing protein 1 OS=Homo sapiens GN=ASAP1	1	M							No	119.707	108.409	81.2752	79.2848	98.589	113.338	129.512	111.942	112.223	0.905619	0.97551	1.1496	1.01024	0.929566	#N/A	#N/A	11.3655	#N/A	#N/A
sp|Q14376|GALE_HUMAN	GALE	Q14376	Q14376	UDP-glucose 4-epimerase OS=Homo sapiens GN=GALE PE=1 SV=2	2								No	347.965	311.923	208.552	224.293	368.6	319.283	418.724	391.538	438.379	0.89642	1.07548	0.866205	0.946034	1.08207	#N/A	#N/A	11.3111	#N/A	#N/A
sp|Q92538|GBF1_HUMAN	GBF1	Q92538	Q92538	Golgi-specific brefeldin A-resistance guanine nucleotide exchange factor 1 OS=Homo sapiens GN=GBF1 PE=1 SV=2	4	M							No	428.908	472.73	417.634	421.3	435.331	369.176	592.347	594.069	553.904	1.10217	1.00878	0.848036	0.986329	0.933743	#N/A	#N/A	11.2705	#N/A	#N/A
sp|Q99460|PSMD1_HUMAN	PSMD1	Q99460	Q99460	26S proteasome non-ATPase regulatory subunit 1 OS=Homo sapiens GN=PSMD1 PE=1 SV=2	1	M					Nuc		No	44.1175	46.7461	43.675	36.7498	31.8814	26.9993	33.3087	37.2949	34.6111	1.05958	0.841438	0.846868	0.915963	0.980434	#N/A	#N/A	11.2393	#N/A	#N/A
sp|O76003|GLRX3_HUMAN	GLRX3	O76003	O76003	Glutaredoxin-3 OS=Homo sapiens GN=GLRX3 PE=1 SV=2	2						Nuc		No	253.142	301.472	260.199	294.799	260.69	324.775	300.234	299.449	289.924	1.19092	1.13297	1.24583	1.18991	0.966922	#N/A	#N/A	11.1866	#N/A	#N/A
sp|Q10471|GALT2_HUMAN	GALNT2	Q10471	Q10471	Polypeptide N-acetylgalactosaminyltransferase 2 OS=Homo sapiens GN=GALNT2 PE=1 SV=1	3	M							No	760.963	813.196	705.672	789.97	653.028	761.269	828.862	872.967	771.338	1.06864	1.11946	1.16575	1.11795	0.906481	#N/A	#N/A	11.1565	#N/A	#N/A
sp|P62633-6|CNBP_HUMAN	CNBP	P62633-6	P62633	Isoform 6 of Cellular nucleic acid-binding protein OS=Homo sapiens GN=CNBP	1						Nuc		No	131.303	134.416	137.376	154.39	171.589	170.855	216.462	227.909	192.482	1.02371	1.12385	0.995721	1.04776	0.866313	#N/A	#N/A	11.0858	#N/A	#N/A
sp|Q15181|IPYR_HUMAN	PPA1	Q15181	Q15181	Inorganic pyrophosphatase OS=Homo sapiens GN=PPA1 PE=1 SV=2	2								No	122.472	149.383	105.437	122.28	134.45	139.318	163.836	158.977	155.402	1.21973	1.15974	1.03621	1.13856	0.962799	#N/A	#N/A	11.0832	#N/A	#N/A
sp|O00571|DDX3X_HUMAN	DDX3X	O00571	O00571	ATP-dependent RNA helicase DDX3X OS=Homo sapiens GN=DDX3X PE=1 SV=3	3	M					Nuc		No	357.204	385.393	283.238	363.408	367.775	369.905	447.142	591.521	552.58	1.07892	1.28305	1.00579	1.12259	1.06402	#N/A	#N/A	11.0606	#N/A	#N/A
sp|Q14697|GANAB_HUMAN	GANAB	Q14697	Q14697	Neutral alpha-glucosidase AB OS=Homo sapiens GN=GANAB PE=1 SV=3	6	M							No	861.766	1002.23	733.154	664.854	437.46	502.063	735.249	769.131	796.32	1.16299	0.90684	1.14768	1.0725	1.05867	#N/A	#N/A	11.0279	#N/A	#N/A
sp|Q8TCJ2|STT3B_HUMAN	STT3B	Q8TCJ2	Q8TCJ2	Dolichyl-diphosphooligosaccharide--protein glycosyltransferase subunit STT3B OS=Homo sapiens GN=STT3B PE=1 SV=1	3	M							No	515.688	626.736	409.812	433.99	285.175	340.611	466.902	499.436	467.586	1.21534	1.059	1.19439	1.15624	0.967748	#N/A	#N/A	11.015	#N/A	#N/A
sp|P00492|HPRT_HUMAN	HPRT1	P00492	P00492	Hypoxanthine-guanine phosphoribosyltransferase OS=Homo sapiens GN=HPRT1 PE=1 SV=2	1								No	92.5484	90.6288	61.9062	77.1577	77.5533	89.4556	68.8623	84.9645	80.1535	0.979258	1.24636	1.15347	1.12636	1.04213	#N/A	#N/A	10.9254	#N/A	#N/A
sp|Q7L7X3|TAOK1_HUMAN	TAOK1	Q7L7X3	Q7L7X3	Serine/threonine-protein kinase TAO1 OS=Homo sapiens GN=TAOK1 PE=1 SV=1	4						Nuc		No	418.081	472.463	398.096	467.207	385.287	487.135	478.332	467.33	463.54	1.13008	1.1736	1.26434	1.18934	0.98035	#N/A	#N/A	10.9253	#N/A	#N/A
sp|Q9NQ29|LUC7L_HUMAN	LUC7L	Q9NQ29	Q9NQ29	Putative RNA-binding protein Luc7-like 1 OS=Homo sapiens GN=LUC7L PE=1 SV=1	2								No	367.241	356.605	340.054	315.184	446.917	334.979	725.194	858.103	695.704	0.971039	0.926864	0.749533	0.882479	0.878804	#N/A	#N/A	10.8714	#N/A	#N/A
sp|Q96AG4|LRC59_HUMAN	LRRC59	Q96AG4	Q96AG4	Leucine-rich repeat-containing protein 59 OS=Homo sapiens GN=LRRC59 PE=1 SV=1	5	M							No	1151.52	1185.38	803.36	1006.9	785.187	934.866	1499.83	1821.98	1687.1	1.02941	1.25336	1.19063	1.1578	1.01577	#N/A	#N/A	10.8644	#N/A	#N/A
sp|O75400|PR40A_HUMAN	PRPF40A	O75400	O75400	Pre-mRNA-processing factor 40 homolog A OS=Homo sapiens GN=PRPF40A PE=1 SV=2	7	M							No	1038.09	1047.81	609.834	647.603	578.22	727.675	1138.22	1369.54	1282.88	1.00936	1.06193	1.25847	1.10992	1.02313	#N/A	#N/A	10.8448	#N/A	#N/A
sp|P61978-2|HNRPK_HUMAN	HNRNPK	P61978-2	P61978	Isoform 2 of Heterogeneous nuclear ribonucleoprotein K OS=Homo sapiens GN=HNRNPK	7	M					Nuc		No	925.907	979.311	671.824	852.873	808.89	1000.78	1249.88	1338.95	1340.3	1.05768	1.26949	1.23722	1.18813	1.03545	#N/A	#N/A	10.8346	#N/A	#N/A
sp|Q68CZ2|TENS3_HUMAN	TNS3	Q68CZ2	Q68CZ2	Tensin-3 OS=Homo sapiens GN=TNS3 PE=1 SV=2	2								No	144.167	184.393	145.732	159.381	178.862	177.713	222.765	195.375	228.448	1.27902	1.09366	0.993577	1.12209	1.09269	#N/A	#N/A	10.7608	#N/A	#N/A
sp|Q12931|TRAP1_HUMAN	TRAP1	Q12931	Q12931	Heat shock protein 75 kDa, mitochondrial OS=Homo sapiens GN=TRAP1 PE=1 SV=3	2	M							No	172.832	181.195	131.644	130.068	112.477	125.038	158.466	160.496	138.648	1.04839	0.988028	1.11168	1.04936	0.869369	#N/A	#N/A	10.756	#N/A	#N/A
sp|P00558|PGK1_HUMAN	PGK1	P00558	P00558	Phosphoglycerate kinase 1 OS=Homo sapiens GN=PGK1 PE=1 SV=3	13	M							No	1348.74	2004.01	1161.89	1539.39	1393.7	1999.83	1326.7	1401.47	1600.33	1.48584	1.32491	1.43491	1.41522	1.17319	#N/A	#N/A	10.694	#N/A	#N/A
sp|Q9BUF5|TBB6_HUMAN	TUBB6	Q9BUF5	Q9BUF5	Tubulin beta-6 chain OS=Homo sapiens GN=TUBB6 PE=1 SV=1	12						Nuc		No	1838.43	1872.65	1437.52	1631.94	1870.55	1804.17	1986.56	2015.19	1782	1.01861	1.13525	0.96451	1.03946	0.890609	#N/A	#N/A	10.676	#N/A	#N/A
sp|P49589-3|SYCC_HUMAN	CARS	P49589-3	P49589	Isoform 3 of Cysteine--tRNA ligase, cytoplasmic OS=Homo sapiens GN=CARS	2								No	202.003	253.806	168.657	201.376	200.792	224.139	226.557	234.988	227.956	1.25645	1.19399	1.11627	1.18891	0.987797	#N/A	#N/A	10.6358	#N/A	#N/A
sp|Q14974|IMB1_HUMAN	KPNB1	Q14974	Q14974	Importin subunit beta-1 OS=Homo sapiens GN=KPNB1 PE=1 SV=2	23	M							No	3630.58	2887.18	2554.29	2623.89	2865.31	2675.46	3575.7	3611.57	3209.69	0.795237	1.02725	0.933741	0.918742	0.893159	#N/A	#N/A	10.6148	#N/A	#N/A
sp|Q7Z4V5|HDGR2_HUMAN	HDGFRP2	Q7Z4V5	Q7Z4V5	Hepatoma-derived growth factor-related protein 2 OS=Homo sapiens GN=HDGFRP2 PE=1 SV=1	1						Nuc		No	124.418	126.987	97.5189	106.083	97.0592	89.0205	125.15	122.333	107.384	1.02065	1.08782	0.917178	1.00855	0.867811	#N/A	#N/A	10.5939	#N/A	#N/A
sp|Q8TEX9-2|IPO4_HUMAN	IPO4	Q8TEX9-2	Q8TEX9	Isoform 2 of Importin-4 OS=Homo sapiens GN=IPO4	2	M							No	173.24	166.491	112.567	130.363	136.858	154.887	165.993	154.851	153.631	0.961039	1.1581	1.13174	1.08362	0.957668	#N/A	#N/A	10.5504	#N/A	#N/A
sp|O00469-2|PLOD2_HUMAN	PLOD2	O00469-2	O00469	Isoform 2 of Procollagen-lysine,2-oxoglutarate 5-dioxygenase 2 OS=Homo sapiens GN=PLOD2	8	M							No	1548.84	1939.7	1344.22	1370.83	862.159	1024.03	1057.3	1143.05	1136.14	1.25236	1.0198	1.18775	1.1533	1.03269	#N/A	#N/A	10.5291	#N/A	#N/A
sp|P20042|IF2B_HUMAN	EIF2S2	P20042	P20042	Eukaryotic translation initiation factor 2 subunit 2 OS=Homo sapiens GN=EIF2S2 PE=1 SV=2	4								No	503.564	563.533	348.635	440.857	319.814	398.313	396.079	505.126	458.086	1.11909	1.26452	1.24545	1.20969	1.01661	#N/A	#N/A	10.4321	#N/A	#N/A
sp|Q9BVK6|TMED9_HUMAN	TMED9	Q9BVK6	Q9BVK6	Transmembrane emp24 domain-containing protein 9 OS=Homo sapiens GN=TMED9 PE=1 SV=2	3	M							No	600.839	643.646	418.045	439.155	318.666	361.047	609.975	644.894	559.13	1.07125	1.0505	1.133	1.08491	0.891137	#N/A	#N/A	10.4278	#N/A	#N/A
sp|O14787|TNPO2_HUMAN	TNPO2	O14787	O14787	Transportin-2 OS=Homo sapiens GN=TNPO2 PE=1 SV=3	1	M					Nuc		No	78.9616	67.662	85.3439	70.5605	68.0814	53.8536	91.834	81.9586	87.5781	0.856897	0.826779	0.791017	0.824898	1.00785	#N/A	#N/A	10.4057	#N/A	#N/A
sp|P29144|TPP2_HUMAN	TPP2	P29144	P29144	Tripeptidyl-peptidase 2 OS=Homo sapiens GN=TPP2 PE=1 SV=4	2						Nuc		No	162.295	180.285	123.713	177.597	164.415	207.715	216.601	219.825	281.142	1.11085	1.43555	1.26335	1.26992	1.28838	#N/A	#N/A	10.3946	#N/A	#N/A
sp|P09936|UCHL1_HUMAN	UCHL1	P09936	P09936	Ubiquitin carboxyl-terminal hydrolase isozyme L1 OS=Homo sapiens GN=UCHL1 PE=1 SV=2	8	M							No	1691.44	1771.33	1159.77	1554.02	1850.06	2293.41	2177.12	2072.46	2476.14	1.04723	1.33994	1.23965	1.20894	1.16536	#N/A	#N/A	10.3941	#N/A	#N/A
sp|P61803|DAD1_HUMAN	DAD1	P61803	P61803	Dolichyl-diphosphooligosaccharide--protein glycosyltransferase subunit DAD1 OS=Homo sapiens GN=DAD1 PE=1 SV=3	1	M							No	188.487	208.485	137.351	137.308	112.209	98.6905	132.41	138.887	150.859	1.1061	0.999689	0.879527	0.995106	1.11213	#N/A	#N/A	10.3927	#N/A	#N/A
sp|Q9NVA2-2|SEP11_HUMAN	2011-09-01	Q9NVA2-2	Q9NVA2	Isoform 2 of Septin-11 OS=Homo sapiens GN=SEPT11	3								No	476.319	631.946	410.101	537.971	504.188	554.568	494.923	522.606	567.112	1.32673	1.3118	1.09992	1.24615	1.11468	#N/A	#N/A	10.3925	#N/A	#N/A
sp|Q9P2R3-4|ANFY1_HUMAN	ANKFY1	Q9P2R3-4	Q9P2R3	Isoform 4 of Rabankyrin-5 OS=Homo sapiens GN=ANKFY1	1	M							No	168.354	192.452	139.19	148.635	140.649	124.816	185.171	194.86	196.862	1.14314	1.06786	0.887424	1.03281	1.03604	#N/A	#N/A	10.3739	#N/A	#N/A
sp|Q6ZSS7|MFSD6_HUMAN	MFSD6	Q6ZSS7	Q6ZSS7	Major facilitator superfamily domain-containing protein 6 OS=Homo sapiens GN=MFSD6 PE=1 SV=2	8	M							No	1520.28	1534.79	1647.26	1522.98	1200.02	1143.59	1244.75	1299.27	1490.81	1.00955	0.924551	0.95298	0.962359	1.17201	#N/A	#N/A	10.3654	#N/A	#N/A
sp|Q5VT25-6|MRCKA_HUMAN	CDC42BPA	Q5VT25-6	Q5VT25	Isoform 6 of Serine/threonine-protein kinase MRCK alpha OS=Homo sapiens GN=CDC42BPA	5								No	604.747	641.933	474.587	527.974	643.13	635.097	733.718	835.864	692.183	1.06149	1.11249	0.98751	1.05383	0.881996	#N/A	#N/A	10.339	#N/A	#N/A
sp|Q9NWB6|ARGL1_HUMAN	ARGLU1	Q9NWB6	Q9NWB6	Arginine and glutamate-rich protein 1 OS=Homo sapiens GN=ARGLU1 PE=1 SV=1	6								No	916.745	923.701	830.658	991.217	1074.71	1028.34	1681.71	1935.74	1797.89	1.00759	1.19329	0.956855	1.05258	0.994007	#N/A	#N/A	10.336	#N/A	#N/A
sp|Q96QK1|VPS35_HUMAN	VPS35	Q96QK1	Q96QK1	Vacuolar protein sorting-associated protein 35 OS=Homo sapiens GN=VPS35 PE=1 SV=2	8	M							No	841.62	1002.89	593.79	824.113	817.602	1039.51	1005.03	1046.04	1125.68	1.19162	1.38789	1.27141	1.28364	1.09765	#N/A	#N/A	10.3352	#N/A	#N/A
sp|P07737|PROF1_HUMAN	PFN1	P07737	P07737	Profilin-1 OS=Homo sapiens GN=PFN1 PE=1 SV=2	9	M					Nuc		No	1858.86	2518.54	1142.79	1611.38	1369.66	1863.21	1742.72	1815.86	1997.23	1.35488	1.41004	1.36035	1.37509	1.12249	#N/A	#N/A	10.3072	#N/A	#N/A
sp|P27635|RL10_HUMAN	RPL10	P27635	P27635	60S ribosomal protein L10 OS=Homo sapiens GN=RPL10 PE=1 SV=4	1	M							No	62.5144	78.2791	65.0619	63.4971	62.1869	68.0001	75.0722	85.4192	88.1741	1.25218	0.975949	1.09348	1.1072	1.0988	#N/A	#N/A	10.2687	#N/A	#N/A
sp|Q9UHD8|SEPT9_HUMAN	2009-09-01	Q9UHD8	Q9UHD8	Septin-9 OS=Homo sapiens GN=SEPT9 PE=1 SV=2	8								No	961.25	1043.19	852.895	849.371	977.973	893.817	1309.86	1451.73	1614.96	1.08524	0.995868	0.913948	0.998352	1.16959	#N/A	#N/A	10.1998	#N/A	#N/A
sp|Q15386|UBE3C_HUMAN	UBE3C	Q15386	Q15386	Ubiquitin-protein ligase E3C OS=Homo sapiens GN=UBE3C PE=1 SV=3	1						Nuc		No	42.4076	44.4031	37.9878	42.5004	37.8986	35.4789	54.5926	47.4101	46.2059	1.04706	1.11879	0.936154	1.034	0.905975	#N/A	#N/A	10.1757	#N/A	#N/A
sp|Q92973|TNPO1_HUMAN	TNPO1	Q92973	Q92973	Transportin-1 OS=Homo sapiens GN=TNPO1 PE=1 SV=2	12	M					Nuc		No	1696.95	1911.27	1694.97	1955.98	1715.96	1790	2102.84	2181.84	1979.44	1.1263	1.15399	1.04315	1.10781	0.923959	#N/A	#N/A	10.1676	#N/A	#N/A
sp|Q04446|GLGB_HUMAN	GBE1	Q04446	Q04446	1,4-alpha-glucan-branching enzyme OS=Homo sapiens GN=GBE1 PE=1 SV=3	3								No	323.741	358.578	274.044	366.551	304.321	325.512	424.008	454.599	511.793	1.10761	1.33756	1.06963	1.1716	1.16501	#N/A	#N/A	10.1359	#N/A	#N/A
sp|P27348|1433T_HUMAN	YWHAQ	P27348	P27348	14-3-3 protein theta OS=Homo sapiens GN=YWHAQ PE=1 SV=1	11	M							No	1748.42	1832.8	1915.66	1967.57	1669.17	1386.4	1804.54	1779.47	1730.78	1.04826	1.0271	0.83059	0.968648	0.965836	#N/A	#N/A	10.1333	#N/A	#N/A
sp|P17987|TCPA_HUMAN	TCP1	P17987	P17987	T-complex protein 1 subunit alpha OS=Homo sapiens GN=TCP1 PE=1 SV=1	4								No	653.771	825.595	471.001	600.522	696.529	781.241	878.89	969.695	960.386	1.26282	1.27499	1.12162	1.21981	1.03905	#N/A	#N/A	10.1006	#N/A	#N/A
sp|Q13509|TBB3_HUMAN	TUBB3	Q13509	Q13509	Tubulin beta-3 chain OS=Homo sapiens GN=TUBB3 PE=1 SV=2	37						Nuc		No	6015.16	6673.73	4974.29	5732.37	6142.23	6203.58	6881.13	6909.8	6384.38	1.10949	1.1524	1.00999	1.09063	0.925881	#N/A	#N/A	10.0869	#N/A	#N/A
sp|O94874|UFL1_HUMAN	UFL1	O94874	O94874	E3 UFM1-protein ligase 1 OS=Homo sapiens GN=UFL1 PE=1 SV=2	1	M					Nuc		No	37.8509	44.0343	45.6758	47.8494	37.5528	34.9452	38.5605	34.8962	35.9273	1.16336	1.04759	0.930564	1.04717	0.978189	#N/A	#N/A	9.98391	#N/A	#N/A
sp|Q24JP5-2|T132A_HUMAN	TMEM132A	Q24JP5-2	Q24JP5	Isoform 2 of Transmembrane protein 132A OS=Homo sapiens GN=TMEM132A	22	M							No	3378.43	3699.74	3652.1	3981.22	3076.37	3682.91	3361.41	3112.92	3060.86	1.09511	1.09012	1.19716	1.12746	0.945537	#N/A	#N/A	9.9832	#N/A	#N/A
sp|Q9NUQ9|FA49B_HUMAN	FAM49B	Q9NUQ9	Q9NUQ9	Protein FAM49B OS=Homo sapiens GN=FAM49B PE=1 SV=1	1	M							No	188.083	208.945	177.479	177.964	179.577	161.603	179.803	201.037	175.149	1.11092	1.00273	0.899908	1.00452	0.919804	#N/A	#N/A	9.97792	#N/A	#N/A
sp|P55072|TERA_HUMAN	VCP	P55072	P55072	Transitional endoplasmic reticulum ATPase OS=Homo sapiens GN=VCP PE=1 SV=4	4	M					Nuc		No	439.505	525.239	369.923	431.603	515.465	686.854	727.111	816.687	814.752	1.19507	1.16674	1.33249	1.23143	1.05552	#N/A	#N/A	9.96236	#N/A	#N/A
sp|Q14566|MCM6_HUMAN	MCM6	Q14566	Q14566	DNA replication licensing factor MCM6 OS=Homo sapiens GN=MCM6 PE=1 SV=1	7						Nuc		No	451.215	477.104	381.579	385.956	615.675	553.7	1100.16	1075.09	937.596	1.05738	1.01147	0.899338	0.989396	0.862061	#N/A	#N/A	9.93576	#N/A	#N/A
sp|P45974|UBP5_HUMAN	USP5	P45974	P45974	Ubiquitin carboxyl-terminal hydrolase 5 OS=Homo sapiens GN=USP5 PE=1 SV=2	6								No	430.391	551.136	408.978	533.012	384.134	422.442	503.179	455.485	521.268	1.28055	1.30328	1.09973	1.22785	1.08749	#N/A	#N/A	9.93157	#N/A	#N/A
sp|Q9Y6Y8|S23IP_HUMAN	SEC23IP	Q9Y6Y8	Q9Y6Y8	SEC23-interacting protein OS=Homo sapiens GN=SEC23IP PE=1 SV=1	2	M							No	279.125	247.491	230.921	248.165	247.545	231.94	285.936	319.104	331.041	0.886667	1.07468	0.936958	0.966101	1.09428	#N/A	#N/A	9.91031	#N/A	#N/A
sp|Q96A33|CCD47_HUMAN	CCDC47	Q96A33	Q96A33	Coiled-coil domain-containing protein 47 OS=Homo sapiens GN=CCDC47 PE=1 SV=1	6	M							No	1076.21	1002.31	748.098	715.87	434.419	497.651	743.59	792.202	840.459	0.931339	0.95692	1.14556	1.01127	1.0945	#N/A	#N/A	9.89628	#N/A	#N/A
sp|P55084|ECHB_HUMAN	HADHB	P55084	P55084	Trifunctional enzyme subunit beta, mitochondrial OS=Homo sapiens GN=HADHB PE=1 SV=3	4	M							No	633.151	740.797	494.651	632.085	524.85	612.761	764.32	785.173	783.566	1.17002	1.27784	1.1675	1.20512	1.01138	#N/A	#N/A	9.89625	#N/A	#N/A
sp|Q13427|PPIG_HUMAN	PPIG	Q13427	Q13427	Peptidyl-prolyl cis-trans isomerase G OS=Homo sapiens GN=PPIG PE=1 SV=2	2						Nuc		No	200.408	223.92	138.463	152.876	163.978	171.922	256.916	276.214	240.552	1.11732	1.1041	1.04844	1.08995	0.902414	#N/A	#N/A	9.87815	#N/A	#N/A
sp|Q9NYU2|UGGG1_HUMAN	UGGT1	Q9NYU2	Q9NYU2	UDP-glucose:glycoprotein glucosyltransferase 1 OS=Homo sapiens GN=UGGT1 PE=1 SV=3	8								No	1276.56	1420.82	967.088	1021.8	677.773	803.816	881.665	926.678	854.759	1.11301	1.05658	1.18597	1.11852	0.94535	#N/A	#N/A	9.83582	#N/A	#N/A
sp|P17858-2|PFKAL_HUMAN	PFKL	P17858-2	P17858	Isoform 2 of ATP-dependent 6-phosphofructokinase, liver type OS=Homo sapiens GN=PFKL	9	M							No	938.564	1083.93	857.3	883.715	933.053	862.664	1054.69	1092.03	1048.33	1.15488	1.03081	0.92456	1.03675	0.976673	#N/A	#N/A	9.81394	#N/A	#N/A
sp|Q9BVC6|TM109_HUMAN	TMEM109	Q9BVC6	Q9BVC6	Transmembrane protein 109 OS=Homo sapiens GN=TMEM109 PE=1 SV=1	2	M							No	402.478	468.524	265.855	339.398	349.014	381.085	522.939	567.334	559.152	1.1641	1.27663	1.09189	1.17754	1.02571	#N/A	#N/A	9.75199	#N/A	#N/A
sp|P46060|RAGP1_HUMAN	RANGAP1	P46060	P46060	Ran GTPase-activating protein 1 OS=Homo sapiens GN=RANGAP1 PE=1 SV=1	5	M							No	469.962	436.375	323.609	348.783	455.127	483.199	842.67	929.564	791.199	0.928534	1.07779	1.06168	1.02267	0.892883	#N/A	#N/A	9.73015	#N/A	#N/A
sp|P13674|P4HA1_HUMAN	P4HA1	P13674	P13674	Prolyl 4-hydroxylase subunit alpha-1 OS=Homo sapiens GN=P4HA1 PE=1 SV=2	8	M							No	1567.73	1731.87	1184.43	1086.21	639.9	740.042	924.084	1095.09	1111.34	1.1047	0.917069	1.1565	1.05942	1.10079	#N/A	#N/A	9.71345	#N/A	#N/A
sp|Q8IWW6|RHG12_HUMAN	ARHGAP12	Q8IWW6	Q8IWW6	Rho GTPase-activating protein 12 OS=Homo sapiens GN=ARHGAP12 PE=1 SV=1	2								No	357.085	358.317	336.624	297.707	274.463	304.559	288.351	278.672	307.009	1.00345	0.88439	1.10965	0.999164	1.08288	#N/A	#N/A	9.71035	#N/A	#N/A
sp|Q05519|SRS11_HUMAN	SRSF11	Q05519	Q05519	Serine/arginine-rich splicing factor 11 OS=Homo sapiens GN=SRSF11 PE=1 SV=1	4						Nuc		No	705.717	778.864	541.985	656.06	619.431	750.32	928.395	1075.24	992.763	1.10365	1.21048	1.21131	1.17514	0.99096	#N/A	#N/A	9.70003	#N/A	#N/A
sp|P11498|PYC_HUMAN	PC	P11498	P11498	Pyruvate carboxylase, mitochondrial OS=Homo sapiens GN=PC PE=1 SV=2	269								No	48538.6	50655.9	50994.2	54768.2	38641.9	40400.8	29910.9	27579.2	36762.7	1.04362	1.07401	1.04552	1.05438	1.27892	#N/A	#N/A	9.69674	#N/A	#N/A
sp|Q8IZA0|K319L_HUMAN	KIAA0319L	Q8IZA0	Q8IZA0	Dyslexia-associated protein KIAA0319-like protein OS=Homo sapiens GN=KIAA0319L PE=1 SV=2	7	M							No	823.019	630.752	821.738	656.658	806.305	620.901	653.153	580.473	581.415	0.766388	0.799108	0.770057	0.778518	0.942611	#N/A	#N/A	9.68455	#N/A	#N/A
sp|Q99439|CNN2_HUMAN	CNN2	Q99439	Q99439	Calponin-2 OS=Homo sapiens GN=CNN2 PE=1 SV=4	5	M							No	1542.44	1614.62	1281.73	1606.99	1376.73	1431.63	1308.67	1340.66	1387.42	1.0468	1.25376	1.03987	1.11348	1.04738	#N/A	#N/A	9.68106	#N/A	#N/A
sp|Q5JWF2|GNAS1_HUMAN	GNAS	Q5JWF2	Q5JWF2	Guanine nucleotide-binding protein G(s) subunit alpha isoforms XLas OS=Homo sapiens GN=GNAS PE=1 SV=2	6	M							No	2713.42	2784.35	2402.25	2622.21	2541.05	2222.36	1634.55	1623.5	1765.3	1.02614	1.09157	0.874581	0.997429	1.08365	#N/A	#N/A	9.66691	#N/A	#N/A
sp|P15559|NQO1_HUMAN	NQO1	P15559	P15559	NAD(P)H dehydrogenase [quinone] 1 OS=Homo sapiens GN=NQO1 PE=1 SV=1	1								No	168.271	184.415	123.716	154.133	161.158	185.157	150.907	137.283	143.494	1.09594	1.24586	1.14891	1.16357	0.99583	#N/A	#N/A	9.66435	#N/A	#N/A
sp|P49411|EFTU_HUMAN	TUFM	P49411	P49411	Elongation factor Tu, mitochondrial OS=Homo sapiens GN=TUFM PE=1 SV=2	12	M							No	1448.5	1691.68	1086.74	1377.04	1290.95	1404.31	1730.62	1702.51	1753.57	1.16788	1.26713	1.08781	1.17427	1.02156	#N/A	#N/A	9.64369	#N/A	#N/A
sp|Q9BTT6|LRRC1_HUMAN	LRRC1	Q9BTT6	Q9BTT6	Leucine-rich repeat-containing protein 1 OS=Homo sapiens GN=LRRC1 PE=1 SV=1	1	M							No	96.1561	88.3212	84.9632	91.2966	77.4417	89.1744	75.3164	64.6962	70.6824	0.918518	1.07454	1.1515	1.04819	1.00966	#N/A	#N/A	9.60426	#N/A	#N/A
sp|Q5VZK9|CARL1_HUMAN	CARMIL1	Q5VZK9	Q5VZK9	F-actin-uncapping protein LRRC16A OS=Homo sapiens GN=CARMIL1 PE=1 SV=1	2						Nuc		No	176.726	184.607	188.375	180.55	159.948	131.753	160.511	154.619	151.48	1.04459	0.958463	0.823727	0.94226	0.961383	#N/A	#N/A	9.60196	#N/A	#N/A
sp|P08133|ANXA6_HUMAN	ANXA6	P08133	P08133	Annexin A6 OS=Homo sapiens GN=ANXA6 PE=1 SV=3	24	M							No	3208.01	3732.89	2042.35	2890.28	3305.49	4463.16	3950	4246.41	4913.19	1.16362	1.41517	1.35023	1.30967	1.19886	#N/A	#N/A	9.58017	#N/A	#N/A
sp|P68363|TBA1B_HUMAN	TUBA1B	P68363	P68363	Tubulin alpha-1B chain OS=Homo sapiens GN=TUBA1B PE=1 SV=1	61								No	10549.9	11092.1	8550.78	9748.94	10107.6	9525.36	10982.3	10910.6	10334.9	1.05139	1.14012	0.942394	1.04464	0.944131	#N/A	#N/A	9.57444	#N/A	#N/A
sp|O94855-2|SC24D_HUMAN	SEC24D	O94855-2	O94855	Isoform 2 of Protein transport protein Sec24D OS=Homo sapiens GN=SEC24D	3	M							No	440.22	410.711	322.108	349.837	353.305	410.458	490.066	467.582	482.096	0.932968	1.08609	1.16177	1.06027	1.00683	#N/A	#N/A	9.56437	#N/A	#N/A
sp|P50991|TCPD_HUMAN	CCT4	P50991	P50991	T-complex protein 1 subunit delta OS=Homo sapiens GN=CCT4 PE=1 SV=4	6								No	573.979	673.349	402.535	510.866	603.802	723.691	754.293	800.276	790.263	1.17312	1.26912	1.19856	1.2136	1.0167	#N/A	#N/A	9.5501	#N/A	#N/A
sp|P78527|PRKDC_HUMAN	PRKDC	P78527	P78527	DNA-dependent protein kinase catalytic subunit OS=Homo sapiens GN=PRKDC PE=1 SV=3	92	M							No	14483.6	14621.9	20289.1	18098	12717.4	11264	13257.8	13181.7	10693.2	1.00955	0.892005	0.885716	0.929091	0.80888	#N/A	#N/A	9.52853	#N/A	#N/A
sp|Q8TB96|TIP_HUMAN	ITFG1	Q8TB96	Q8TB96	T-cell immunomodulatory protein OS=Homo sapiens GN=ITFG1 PE=1 SV=1	3	M							No	307.47	300.96	377.84	347.772	344.033	288.777	430.827	425.301	454.71	0.978826	0.920421	0.839388	0.912878	1.06225	#N/A	#N/A	9.52417	#N/A	#N/A
sp|O14617-5|AP3D1_HUMAN	AP3D1	O14617-5	O14617	Isoform 5 of AP-3 complex subunit delta-1 OS=Homo sapiens GN=AP3D1	7	M							No	828.825	877.732	645.161	844.201	748.828	953.263	1172.1	1304.04	1439.05	1.05901	1.30851	1.27301	1.21351	1.16233	#N/A	#N/A	9.52405	#N/A	#N/A
sp|Q15021|CND1_HUMAN	NCAPD2	Q15021	Q15021	Condensin complex subunit 1 OS=Homo sapiens GN=NCAPD2 PE=1 SV=3	4	M					Nuc		No	1183.54	1046.69	1321	1100.77	1201.49	1026.83	1144.48	1040.71	1126.96	0.884375	0.833284	0.854632	0.85743	1.03145	#N/A	#N/A	9.47614	#N/A	#N/A
sp|P46976|GLYG_HUMAN	GYG1	P46976	P46976	Glycogenin-1 OS=Homo sapiens GN=GYG1 PE=1 SV=4	1	M							No	417.311	507.482	326.59	418.531	299.279	308.212	399.98	407.32	456.007	1.21608	1.28152	1.02985	1.17581	1.12971	#N/A	#N/A	9.46238	#N/A	#N/A
sp|P55209|NP1L1_HUMAN	NAP1L1	P55209	P55209	Nucleosome assembly protein 1-like 1 OS=Homo sapiens GN=NAP1L1 PE=1 SV=1	4	M					Nuc		No	329.547	394.83	302.086	330.24	327.491	329.617	396.213	451.722	415.943	1.1981	1.0932	1.00649	1.09926	0.981073	#N/A	#N/A	9.43406	#N/A	#N/A
sp|P23588|IF4B_HUMAN	EIF4B	P23588	P23588	Eukaryotic translation initiation factor 4B OS=Homo sapiens GN=EIF4B PE=1 SV=2	2								No	151.961	151.674	119.554	140.113	154.175	180.324	186.215	205.436	248.147	0.998109	1.17197	1.16961	1.11323	1.26719	#N/A	#N/A	9.41347	#N/A	#N/A
sp|P11908-2|PRPS2_HUMAN	PRPS2	P11908-2	P11908	Isoform 2 of Ribose-phosphate pyrophosphokinase 2 OS=Homo sapiens GN=PRPS2	3								No	201.006	206.225	166.212	197.028	226.457	254.716	328.399	332.656	319.694	1.02597	1.1854	1.12479	1.11205	0.967223	#N/A	#N/A	9.40544	#N/A	#N/A
sp|Q9NR56|MBNL1_HUMAN	MBNL1	Q9NR56	Q9NR56	Muscleblind-like protein 1 OS=Homo sapiens GN=MBNL1 PE=1 SV=2	2						Nuc		No	293.161	281.494	351.636	287.625	254.738	260.76	341.156	338.272	311.404	0.960201	0.817963	1.02364	0.933935	0.916663	#N/A	#N/A	9.34081	#N/A	#N/A
sp|Q02809-2|PLOD1_HUMAN	PLOD1	Q02809-2	Q02809	Isoform 2 of Procollagen-lysine,2-oxoglutarate 5-dioxygenase 1 OS=Homo sapiens GN=PLOD1	12	M							No	1865.07	2021.29	1301.4	1195.62	868.134	865.098	992.438	1083.7	1191.84	1.08376	0.918716	0.996503	0.99966	1.14813	#N/A	#N/A	9.33795	#N/A	#N/A
sp|P37235|HPCL1_HUMAN	HPCAL1	P37235	P37235	Hippocalcin-like protein 1 OS=Homo sapiens GN=HPCAL1 PE=1 SV=3	9	M							No	1478.09	1426	1446.63	1604.23	1362.92	1218.33	1260.36	1217.49	1186.38	0.964755	1.10894	0.893911	0.989203	0.957588	#N/A	#N/A	9.33418	#N/A	#N/A
sp|Q7L1Q6-3|BZW1_HUMAN	BZW1	Q7L1Q6-3	Q7L1Q6	Isoform 3 of Basic leucine zipper and W2 domain-containing protein 1 OS=Homo sapiens GN=BZW1	3	M							No	502.069	530.968	405.136	437.714	459.447	459.284	594.069	617.988	533.119	1.05756	1.08041	0.999645	1.04587	0.879692	#N/A	#N/A	9.3245	#N/A	#N/A
sp|Q13620|CUL4B_HUMAN	CUL4B	Q13620	Q13620	Cullin-4B OS=Homo sapiens GN=CUL4B PE=1 SV=4	1								No	125.5	98.5767	79.6776	78.096	85.5565	80.3971	126.203	120.141	111.849	0.785469	0.980149	0.939696	0.901772	0.908067	#N/A	#N/A	9.27588	#N/A	#N/A
sp|P62280|RS11_HUMAN	RPS11	P62280	P62280	40S ribosomal protein S11 OS=Homo sapiens GN=RPS11 PE=1 SV=3	2	M							No	170.348	199.266	147.349	152.233	167.697	170.776	245.098	280.546	248.554	1.16976	1.03315	1.01836	1.07376	0.945713	#N/A	#N/A	9.26051	#N/A	#N/A
sp|Q9NT62|ATG3_HUMAN	ATG3	Q9NT62	Q9NT62	Ubiquitin-like-conjugating enzyme ATG3 OS=Homo sapiens GN=ATG3 PE=1 SV=1	1								No	138.723	172.165	106.324	121.336	113.517	115.965	169.629	150.383	166.884	1.24107	1.1412	1.02157	1.13461	1.04299	#N/A	#N/A	9.25339	#N/A	#N/A
sp|Q9UGV2|NDRG3_HUMAN	NDRG3	Q9UGV2	Q9UGV2	Protein NDRG3 OS=Homo sapiens GN=NDRG3 PE=1 SV=2	2								No	214.834	219.932	198.212	234.805	182.531	182.486	206.915	182.691	190.064	1.02373	1.18462	0.999753	1.06937	0.975675	#N/A	#N/A	9.2426	#N/A	#N/A
sp|P55786|PSA_HUMAN	NPEPPS	P55786	P55786	Puromycin-sensitive aminopeptidase OS=Homo sapiens GN=NPEPPS PE=1 SV=2	10						Nuc		No	1327.86	1627.51	1121.83	1552.45	1138.61	1331.9	1232.28	1218.82	1389.19	1.22566	1.38386	1.16976	1.25976	1.13352	#N/A	#N/A	9.23249	#N/A	#N/A
sp|Q9NQ66|PLCB1_HUMAN	PLCB1	Q9NQ66	Q9NQ66	1-phosphatidylinositol 4,5-bisphosphate phosphodiesterase beta-1 OS=Homo sapiens GN=PLCB1 PE=1 SV=1	2	M					Nuc		No	213.406	197.687	170.965	176.704	179.942	152.952	127.471	140.893	139.415	0.926342	1.03357	0.850003	0.936637	1.039	#N/A	#N/A	9.21624	#N/A	#N/A
sp|Q969M3-3|YIPF5_HUMAN	YIPF5	Q969M3-3	Q969M3	Isoform 3 of Protein YIPF5 OS=Homo sapiens GN=YIPF5	2	M							No	296.545	313.519	327.464	316.132	251.931	298.705	386.779	380.282	386.98	1.05724	0.965394	1.18566	1.06943	1.00899	#N/A	#N/A	9.16615	#N/A	#N/A
sp|P31946|1433B_HUMAN	YWHAB	P31946	P31946	14-3-3 protein beta/alpha OS=Homo sapiens GN=YWHAB PE=1 SV=3	12	M					Nuc		No	1693.85	2029.12	1250.04	1726.12	1712.87	2154.06	2234.97	2447.08	2622.81	1.19793	1.38085	1.25757	1.27879	1.12037	#N/A	#N/A	9.16047	#N/A	#N/A
sp|Q8NBS9|TXND5_HUMAN	TXNDC5	Q8NBS9	Q8NBS9	Thioredoxin domain-containing protein 5 OS=Homo sapiens GN=TXNDC5 PE=1 SV=2	8								No	1824.99	1935.13	1400.56	1387.04	970.53	1193.62	2120.66	2287.35	2463.16	1.06035	0.990345	1.22986	1.09352	1.11758	#N/A	#N/A	9.16044	#N/A	#N/A
sp|Q06323-2|PSME1_HUMAN	PSME1	Q06323-2	Q06323	Isoform 2 of Proteasome activator complex subunit 1 OS=Homo sapiens GN=PSME1	5								No	1109.54	1412.93	879.341	1244	1089.39	1247.91	1234.19	1300.7	1542.73	1.27343	1.41469	1.14552	1.27788	1.2172	#N/A	#N/A	9.14171	#N/A	#N/A
sp|P49184|DNSL1_HUMAN	DNASE1L1	P49184	P49184	Deoxyribonuclease-1-like 1 OS=Homo sapiens GN=DNASE1L1 PE=1 SV=1	5						Nuc		No	599.464	508.262	386.019	374.513	421.868	396.176	655.58	591.087	665.146	0.847861	0.970192	0.939099	0.919051	1.06708	#N/A	#N/A	9.10372	#N/A	#N/A
sp|P61619|S61A1_HUMAN	SEC61A1	P61619	P61619	Protein transport protein Sec61 subunit alpha isoform 1 OS=Homo sapiens GN=SEC61A1 PE=1 SV=2	7	M							No	720.68	769.665	554.829	705.927	622.488	651.472	816.812	734.048	864.693	1.06797	1.27233	1.04656	1.12896	1.11511	#N/A	#N/A	9.09017	#N/A	#N/A
sp|P13804|ETFA_HUMAN	ETFA	P13804	P13804	Electron transfer flavoprotein subunit alpha, mitochondrial OS=Homo sapiens GN=ETFA PE=1 SV=1	3								No	244.673	351.388	234.882	276.867	228.231	286.455	298.679	335.72	386.651	1.43616	1.17875	1.25511	1.29001	1.21895	#N/A	#N/A	9.05868	#N/A	#N/A
sp|P30153|2AAA_HUMAN	PPP2R1A	P30153	P30153	Serine/threonine-protein phosphatase 2A 65 kDa regulatory subunit A alpha isoform OS=Homo sapiens GN=PPP2R1A PE=1 SV=4	10	M					Nuc		No	1480.32	1660.84	1189.37	1519.66	1583.93	1830.45	2049.8	2058.42	2128.56	1.12194	1.2777	1.15564	1.18509	1.03625	#N/A	#N/A	9.01074	#N/A	#N/A
sp|P54289|CA2D1_HUMAN	CACNA2D1	P54289	P54289	Voltage-dependent calcium channel subunit alpha-2/delta-1 OS=Homo sapiens GN=CACNA2D1 PE=1 SV=3	29								No	4394.64	5330.03	3797.71	4486.63	3074.11	3883.81	4812.62	5247.56	7293.71	1.21285	1.1814	1.26339	1.21921	1.45002	#N/A	#N/A	9.00948	#N/A	#N/A
sp|Q07866-9|KLC1_HUMAN	KLC1	Q07866-9	Q07866	Isoform I of Kinesin light chain 1 OS=Homo sapiens GN=KLC1	1	M							No	163.367	186.771	174.338	163.016	159.02	158.113	168.981	193.372	199.569	1.14326	0.935053	0.994296	1.0242	1.10152	#N/A	#N/A	9.00808	#N/A	#N/A
sp|Q5T4S7-2|UBR4_HUMAN	UBR4	Q5T4S7-2	Q5T4S7	Isoform 2 of E3 ubiquitin-protein ligase UBR4 OS=Homo sapiens GN=UBR4	32	M							No	4082.99	4335.69	4707.11	4193.36	3312.44	3025.83	3556.71	3338.27	3075.64	1.06189	0.890857	0.913474	0.955408	0.892139	#N/A	#N/A	8.89735	#N/A	#N/A
sp|Q14203|DCTN1_HUMAN	DCTN1	Q14203	Q14203	Dynactin subunit 1 OS=Homo sapiens GN=DCTN1 PE=1 SV=3	1	M							No	209.072	198.792	135.35	142.585	142.12	120.555	152.026	173	154.272	0.950832	1.05346	0.848258	0.950849	0.949289	#N/A	#N/A	8.81788	#N/A	#N/A
sp|Q96RQ3|MCCA_HUMAN	MCCC1	Q96RQ3	Q96RQ3	Methylcrotonoyl-CoA carboxylase subunit alpha, mitochondrial OS=Homo sapiens GN=MCCC1 PE=1 SV=3	98	M							No	20110.2	18843.2	20095.5	19665.9	14549.6	12518	17307.3	17411.5	18602.9	0.936994	0.978624	0.860369	0.925329	1.07163	#N/A	#N/A	8.8167	#N/A	#N/A
sp|Q15366-2|PCBP2_HUMAN	PCBP2	Q15366-2	Q15366	Isoform 2 of Poly(rC)-binding protein 2 OS=Homo sapiens GN=PCBP2	8	M					Nuc		No	1805.65	1857.61	1432.41	1586.4	1751.53	1572.65	1918.73	2017.57	1944.34	1.02878	1.1075	0.89787	1.01138	0.987904	#N/A	#N/A	8.72857	#N/A	#N/A
sp|Q13263|TIF1B_HUMAN	TRIM28	Q13263	Q13263	Transcription intermediary factor 1-beta OS=Homo sapiens GN=TRIM28 PE=1 SV=5	4						Nuc		No	502.285	524.567	559.071	505.349	678.307	590.225	632.336	686.04	585.571	1.04436	0.903907	0.870144	0.939471	0.888322	#N/A	#N/A	8.71608	#N/A	#N/A
sp|O95373|IPO7_HUMAN	IPO7	O95373	O95373	Importin-7 OS=Homo sapiens GN=IPO7 PE=1 SV=1	8	M							No	775.7	674.944	663.168	666.699	729.567	748.905	839.253	896.853	768.144	0.870111	1.00533	1.02651	0.967314	0.884905	#N/A	#N/A	8.7034	#N/A	#N/A
sp|P29692-2|EF1D_HUMAN	EEF1D	P29692-2	P29692	Isoform 2 of Elongation factor 1-delta OS=Homo sapiens GN=EEF1D	9						Nuc		No	695.615	885.884	489.576	719.265	1193.21	1773.72	2038.16	2254.45	2743.97	1.27353	1.46916	1.48651	1.40973	1.27846	#N/A	#N/A	8.68733	#N/A	#N/A
sp|P30048|PRDX3_HUMAN	PRDX3	P30048	P30048	Thioredoxin-dependent peroxide reductase, mitochondrial OS=Homo sapiens GN=PRDX3 PE=1 SV=3	2								No	435.523	531.91	412.137	447.755	255.191	257.542	193.186	240.872	261.056	1.22132	1.08642	1.00921	1.10565	1.20286	#N/A	#N/A	8.68318	#N/A	#N/A
sp|P17812|PYRG1_HUMAN	CTPS1	P17812	P17812	CTP synthase 1 OS=Homo sapiens GN=CTPS1 PE=1 SV=2	5	M							No	433.028	459.365	363.53	437.907	522.43	564.781	706.794	730.958	707.94	1.06082	1.2046	1.08107	1.11549	0.984787	#N/A	#N/A	8.68014	#N/A	#N/A
sp|P62829|RL23_HUMAN	RPL23	P62829	P62829	60S ribosomal protein L23 OS=Homo sapiens GN=RPL23 PE=1 SV=1	4	M							No	1751.04	1748.32	1700.8	1665.45	1712.9	1402.77	1993.03	2246.46	1966.39	0.998445	0.979216	0.818942	0.932201	0.927654	#N/A	#N/A	8.65682	#N/A	#N/A
sp|P45880-1|VDAC2_HUMAN	VDAC2	P45880-1	P45880	Isoform 1 of Voltage-dependent anion-selective channel protein 2 OS=Homo sapiens GN=VDAC2	9	M					Nuc		No	1353.34	1622.31	1146.48	1559.56	1071.26	1319.21	1632.74	1688.44	1848.36	1.19875	1.3603	1.23146	1.2635	1.11308	#N/A	#N/A	8.63161	#N/A	#N/A
sp|Q7Z6B7|SRGP1_HUMAN	SRGAP1	Q7Z6B7	Q7Z6B7	SLIT-ROBO Rho GTPase-activating protein 1 OS=Homo sapiens GN=SRGAP1 PE=1 SV=1	4								No	418.178	388.805	329.591	350.778	421.265	414.141	522.819	539.407	464.966	0.92976	1.06428	0.983089	0.992378	0.875456	#N/A	#N/A	8.61741	#N/A	#N/A
sp|O95336|6PGL_HUMAN	PGLS	O95336	O95336	6-phosphogluconolactonase OS=Homo sapiens GN=PGLS PE=1 SV=2	1								No	51.8228	56.5574	29.8753	30.4409	43.9467	39.0414	52.089	44.975	51.212	1.09136	1.01893	0.88838	0.999558	1.05522	#N/A	#N/A	8.61238	#N/A	#N/A
sp|P53992|SC24C_HUMAN	SEC24C	P53992	P53992	Protein transport protein Sec24C OS=Homo sapiens GN=SEC24C PE=1 SV=3	1	M							No	216.701	265.1	231.295	246.277	180.835	184.579	216.391	193.279	213.312	1.22335	1.06478	1.0207	1.10294	1.04138	#N/A	#N/A	8.60896	#N/A	#N/A
sp|Q9BRQ5|ORAI3_HUMAN	ORAI3	Q9BRQ5	Q9BRQ5	Protein orai-3 OS=Homo sapiens GN=ORAI3 PE=1 SV=2	5	M							No	1032.39	1347.33	1062.74	1709.46	928.101	1378.75	1076.58	927.021	1530.82	1.30506	1.60854	1.48556	1.46639	1.52807	#N/A	#N/A	8.57546	#N/A	#N/A
sp|P42704|LPPRC_HUMAN	LRPPRC	P42704	P42704	Leucine-rich PPR motif-containing protein, mitochondrial OS=Homo sapiens GN=LRPPRC PE=1 SV=3	13	M					Nuc		No	1744.28	1754.16	1205.06	1347.9	1399.92	1434.61	1823.51	1858.44	1683.13	1.00566	1.11853	1.02478	1.04966	0.914261	#N/A	#N/A	8.52988	#N/A	#N/A
sp|O43301|HS12A_HUMAN	HSPA12A	O43301	O43301	Heat shock 70 kDa protein 12A OS=Homo sapiens GN=HSPA12A PE=1 SV=2	1								No	55.1053	49.9904	33.4492	36.5973	43.1476	41.9947	91.1239	103.483	104.577	0.907179	1.09411	0.973279	0.991524	1.07475	#N/A	#N/A	8.50568	#N/A	#N/A
sp|P33993|MCM7_HUMAN	MCM7	P33993	P33993	DNA replication licensing factor MCM7 OS=Homo sapiens GN=MCM7 PE=1 SV=4	4	M							No	395.178	402.784	292.387	324.855	370.848	425.574	490.344	475.265	462.1	1.01925	1.11104	1.14757	1.09262	0.957116	#N/A	#N/A	8.45262	#N/A	#N/A
sp|O00461|GOLI4_HUMAN	GOLIM4	O00461	O00461	Golgi integral membrane protein 4 OS=Homo sapiens GN=GOLIM4 PE=1 SV=1	4	M							No	474.477	516.012	401.017	391.607	383.778	399.804	736.458	812.151	696.734	1.08754	0.976534	1.04176	1.03528	0.89982	#N/A	#N/A	8.4358	#N/A	#N/A
sp|Q9UHI8|ATS1_HUMAN	ADAMTS1	Q9UHI8	Q9UHI8	A disintegrin and metalloproteinase with thrombospondin motifs 1 OS=Homo sapiens GN=ADAMTS1 PE=1 SV=4	9	M							No	783.614	827.821	1236.67	1337.91	806.231	863.377	1489.52	1738.35	1462.44	1.05641	1.08186	1.07088	1.06972	0.906131	#N/A	#N/A	8.34635	#N/A	#N/A
sp|Q68DH5|LMBD2_HUMAN	LMBRD2	Q68DH5	Q68DH5	LMBR1 domain-containing protein 2 OS=Homo sapiens GN=LMBRD2 PE=1 SV=1	4	M							No	753.58	692.539	692.065	705.246	625.929	576.07	885.412	849.181	727.252	0.919	1.01905	0.920343	0.952797	0.838527	#N/A	#N/A	8.2494	#N/A	#N/A
sp|P42224|STAT1_HUMAN	STAT1	P42224	P42224	Signal transducer and activator of transcription 1-alpha/beta OS=Homo sapiens GN=STAT1 PE=1 SV=2	7						Nuc		No	1285.36	1333.5	1077.19	1126.25	1426.6	1258.62	1872.8	1954.85	1794.17	1.03745	1.04555	0.88225	0.988418	0.937476	#N/A	#N/A	8.23968	#N/A	#N/A
sp|Q99615|DNJC7_HUMAN	DNAJC7	Q99615	Q99615	DnaJ homolog subfamily C member 7 OS=Homo sapiens GN=DNAJC7 PE=1 SV=2	1	M							No	166.721	171.519	121.269	136.264	165.515	176.164	252.691	239.008	228.118	1.02878	1.12365	1.06434	1.07225	0.927876	#N/A	#N/A	8.21095	#N/A	#N/A
sp|Q02878|RL6_HUMAN	RPL6	Q02878	Q02878	60S ribosomal protein L6 OS=Homo sapiens GN=RPL6 PE=1 SV=3	4	M					Nuc		No	544.517	633.311	413.366	446.848	437.145	553.233	681.339	831.192	806.157	1.16307	1.081	1.26556	1.16987	1.06597	#N/A	#N/A	8.19803	#N/A	#N/A
sp|Q14498|RBM39_HUMAN	RBM39	Q14498	Q14498	RNA-binding protein 39 OS=Homo sapiens GN=RBM39 PE=1 SV=2	11								No	1721.69	1788.41	1010.82	1227.46	1849.9	2075.8	2666.36	2996.9	2897.87	1.03875	1.21432	1.12211	1.12506	1.02339	#N/A	#N/A	8.18239	#N/A	#N/A
sp|P10155|RO60_HUMAN	TROVE2	P10155	P10155	60 kDa SS-A/Ro ribonucleoprotein OS=Homo sapiens GN=TROVE2 PE=1 SV=2	2						Nuc		No	213.461	225.33	167.29	214.904	274.389	313.178	354.734	325.415	392.411	1.05561	1.28462	1.14137	1.16053	1.1539	#N/A	#N/A	8.16874	#N/A	#N/A
sp|O95232|LC7L3_HUMAN	LUC7L3	O95232	O95232	Luc7-like protein 3 OS=Homo sapiens GN=LUC7L3 PE=1 SV=2	5						Nuc		No	816.578	713.246	488.714	446.472	561.18	590.141	1065.81	1238.32	1136.32	0.873456	0.913566	1.05161	0.94621	0.986332	#N/A	#N/A	8.16524	#N/A	#N/A
sp|P22059|OSBP1_HUMAN	OSBP	P22059	P22059	Oxysterol-binding protein 1 OS=Homo sapiens GN=OSBP PE=1 SV=1	1	M					Nuc		No	74.5451	85.923	62.3037	70.1455	72.9059	71.8537	98.0861	111.577	105.142	1.15263	1.12586	0.985568	1.08802	1.00296	#N/A	#N/A	8.10285	#N/A	#N/A
sp|O15355|PPM1G_HUMAN	PPM1G	O15355	O15355	Protein phosphatase 1G OS=Homo sapiens GN=PPM1G PE=1 SV=1	3	M					Nuc		No	375.427	351.423	336.68	282.891	331.788	339.845	547.984	627.862	568.149	0.936063	0.840237	1.02428	0.933528	0.966366	#N/A	#N/A	8.09844	#N/A	#N/A
sp|P48444|COPD_HUMAN	ARCN1	P48444	P48444	Coatomer subunit delta OS=Homo sapiens GN=ARCN1 PE=1 SV=1	5	M							No	566.156	689.457	424.037	542.427	554.941	612.817	786.313	834.924	880.453	1.21778	1.2792	1.10429	1.20042	1.08615	#N/A	#N/A	8.07072	#N/A	#N/A
sp|P28331-2|NDUS1_HUMAN	NDUFS1	P28331-2	P28331	Isoform 2 of NADH-ubiquinone oxidoreductase 75 kDa subunit, mitochondrial OS=Homo sapiens GN=NDUFS1	1	M							No	72.1651	79.0096	50.4952	54.062	55.6648	50.7864	80.7584	85.2829	83.2923	1.09484	1.07064	0.912362	1.02595	1.00327	#N/A	#N/A	8.05364	#N/A	#N/A
sp|O60701|UGDH_HUMAN	UGDH	O60701	O60701	UDP-glucose 6-dehydrogenase OS=Homo sapiens GN=UGDH PE=1 SV=1	6								No	700.368	794.337	562.502	695.921	874.812	888.421	1276.14	1351.57	1531.31	1.13417	1.23719	1.01556	1.12897	1.16551	#N/A	#N/A	8.05233	#N/A	#N/A
sp|Q96AY3|FKB10_HUMAN	FKBP10	Q96AY3	Q96AY3	Peptidyl-prolyl cis-trans isomerase FKBP10 OS=Homo sapiens GN=FKBP10 PE=1 SV=1	14	M							No	1838.34	2121.77	1413.9	1414.85	849.082	1029.98	1714.73	1815.11	1956.85	1.15417	1.00067	1.21305	1.12263	1.10874	#N/A	#N/A	8.04831	#N/A	#N/A
sp|Q8IWE2|NXP20_HUMAN	FAM114A1	Q8IWE2	Q8IWE2	Protein NOXP20 OS=Homo sapiens GN=FAM114A1 PE=1 SV=2	3								No	232.734	274.087	164.17	200.894	213.206	269.242	251.451	287.319	383.054	1.17768	1.2237	1.26282	1.2214	1.42196	#N/A	#N/A	8.03105	#N/A	#N/A
sp|P15880|RS2_HUMAN	RPS2	P15880	P15880	40S ribosomal protein S2 OS=Homo sapiens GN=RPS2 PE=1 SV=2	6	M					Nuc		No	874.204	976.466	593.867	720.032	644.06	674.307	901.984	1122.46	1032.14	1.11698	1.21245	1.04696	1.12546	1.01968	#N/A	#N/A	8.019	#N/A	#N/A
sp|Q9H9E3|COG4_HUMAN	COG4	Q9H9E3	Q9H9E3	Conserved oligomeric Golgi complex subunit 4 OS=Homo sapiens GN=COG4 PE=1 SV=3	1	M							No	73.2818	74.6807	52.6859	45.1198	52.4122	46.3919	67.7018	75.4811	63.7264	1.01909	0.856392	0.885136	0.920206	0.89014	#N/A	#N/A	8.00675	#N/A	#N/A
sp|Q66PJ3|AR6P4_HUMAN	ARL6IP4	Q66PJ3	Q66PJ3	ADP-ribosylation factor-like protein 6-interacting protein 4 OS=Homo sapiens GN=ARL6IP4 PE=1 SV=2	2						Nuc		No	387.433	410.38	302.17	294.003	292.679	343.151	441.491	535.723	503.908	1.05923	0.972974	1.17245	1.06822	1.03131	#N/A	#N/A	7.97707	#N/A	#N/A
sp|Q6ZS17-4|FA65A_HUMAN	FAM65A	Q6ZS17-4	Q6ZS17	Isoform 4 of Protein FAM65A OS=Homo sapiens GN=FAM65A	4								No	230.645	240.123	215.306	221.589	254.899	231.561	291.212	284.685	259.654	1.0411	1.02918	0.908441	0.992905	0.90174	#N/A	#N/A	7.94768	#N/A	#N/A
sp|P35606|COPB2_HUMAN	COPB2	P35606	P35606	Coatomer subunit beta' OS=Homo sapiens GN=COPB2 PE=1 SV=2	3								No	437.069	541.614	276.22	359.056	424.648	457.743	580.18	614.503	703.714	1.23919	1.29989	1.07793	1.20567	1.17808	#N/A	#N/A	7.94314	#N/A	#N/A
sp|O95486|SC24A_HUMAN	SEC24A	O95486	O95486	Protein transport protein Sec24A OS=Homo sapiens GN=SEC24A PE=1 SV=2	1	M							No	541.647	695.023	739.943	842.137	664.413	753.458	542.582	546.497	583.596	1.28317	1.13811	1.13402	1.1851	1.07172	#N/A	#N/A	7.93874	#N/A	#N/A
sp|P46734-3|MP2K3_HUMAN	MAP2K3	P46734-3	P46734	Isoform 2 of Dual specificity mitogen-activated protein kinase kinase 3 OS=Homo sapiens GN=MAP2K3	5	M							No	432.586	484.607	417.619	428.299	481.345	444.237	718.703	745.067	742.196	1.12025	1.02557	0.922907	1.02291	1.01409	#N/A	#N/A	7.92435	#N/A	#N/A
sp|P04844|RPN2_HUMAN	RPN2	P04844	P04844	Dolichyl-diphosphooligosaccharide--protein glycosyltransferase subunit 2 OS=Homo sapiens GN=RPN2 PE=1 SV=3	5	M					Nuc		No	838.458	984.047	739.913	739.22	544.871	558.333	911.35	858.337	892.565	1.17364	0.999064	1.02471	1.0658	1.00873	#N/A	#N/A	7.91381	#N/A	#N/A
sp|P62241|RS8_HUMAN	RPS8	P62241	P62241	40S ribosomal protein S8 OS=Homo sapiens GN=RPS8 PE=1 SV=2	4	M					Nuc		No	841.658	945.422	546.021	639.131	647.755	706.84	1179.72	1285.78	1202.7	1.12329	1.17052	1.09121	1.12834	0.975622	#N/A	#N/A	7.89155	#N/A	#N/A
sp|P04843|RPN1_HUMAN	RPN1	P04843	P04843	Dolichyl-diphosphooligosaccharide--protein glycosyltransferase subunit 1 OS=Homo sapiens GN=RPN1 PE=1 SV=1	21	M							No	5977.66	6552.95	3852.62	4093.07	2529.57	3193.92	4410.52	4626.35	5016.81	1.09624	1.06241	1.26263	1.14043	1.1103	#N/A	#N/A	7.89033	#N/A	#N/A
sp|Q13085-4|ACACA_HUMAN	ACACA	Q13085-4	Q13085	Isoform 4 of Acetyl-CoA carboxylase 1 OS=Homo sapiens GN=ACACA	346								No	62134.4	53369.1	64209.8	54628.9	62529.5	52554.5	57797.7	55576.8	56391.7	0.858931	0.850787	0.840475	0.850064	0.994786	#N/A	#N/A	7.88725	#N/A	#N/A
sp|P42677|RS27_HUMAN	RPS27	P42677	P42677	40S ribosomal protein S27 OS=Homo sapiens GN=RPS27 PE=1 SV=3	3						Nuc		No	404.021	363.472	429.156	415.603	370.223	366.949	448.147	462.063	380.233	0.899637	0.968421	0.991157	0.953072	0.835483	#N/A	#N/A	7.88375	#N/A	#N/A
sp|Q6P9B6|TLDC1_HUMAN	TLDC1	Q6P9B6	Q6P9B6	TLD domain-containing protein 1 OS=Homo sapiens GN=TLDC1 PE=1 SV=2	3	M							No	560.42	464.765	436.912	401.612	485.115	452.89	419.261	405.139	417.385	0.829315	0.919204	0.933571	0.89403	1.01258	#N/A	#N/A	7.87915	#N/A	#N/A
sp|P25205-2|MCM3_HUMAN	MCM3	P25205-2	P25205	Isoform 2 of DNA replication licensing factor MCM3 OS=Homo sapiens GN=MCM3	5	M					Nuc		No	791.46	714.577	615.182	550.065	1027.54	779.58	1297.81	1512.29	1175.92	0.902859	0.894151	0.758685	0.851898	0.836921	#N/A	#N/A	7.86718	#N/A	#N/A
sp|O60885|BRD4_HUMAN	BRD4	O60885	O60885	Bromodomain-containing protein 4 OS=Homo sapiens GN=BRD4 PE=1 SV=2	6						Nuc		No	667.048	704.871	508.421	553.891	436.263	526.573	720.078	729.859	733.541	1.0567	1.08943	1.20701	1.11771	1.01182	#N/A	#N/A	7.83986	#N/A	#N/A
sp|P84098|RL19_HUMAN	RPL19	P84098	P84098	60S ribosomal protein L19 OS=Homo sapiens GN=RPL19 PE=1 SV=1	4	M							No	589.583	635.85	425.691	503.201	520.078	610.711	721.943	946.011	838.85	1.07847	1.18208	1.17427	1.14494	1.00584	#N/A	#N/A	7.81121	#N/A	#N/A
sp|Q7Z4F1|LRP10_HUMAN	LRP10	Q7Z4F1	Q7Z4F1	Low-density lipoprotein receptor-related protein 10 OS=Homo sapiens GN=LRP10 PE=1 SV=2	4	M							No	312.72	255.826	274.403	240.97	353.562	294.648	378.063	370.4	364.942	0.818068	0.878161	0.83337	0.8432	0.975178	#N/A	#N/A	7.78103	#N/A	#N/A
sp|Q86SK9|SCD5_HUMAN	SCD5	Q86SK9	Q86SK9	Stearoyl-CoA desaturase 5 OS=Homo sapiens GN=SCD5 PE=1 SV=2	1	M							No	26.7647	28.4061	29.9056	29.7828	23.4333	28.0648	52.2735	50.1582	55.5813	1.06133	0.995895	1.19764	1.08496	1.08524	#N/A	#N/A	7.74507	#N/A	#N/A
sp|Q7L576|CYFP1_HUMAN	CYFIP1	Q7L576	Q7L576	Cytoplasmic FMR1-interacting protein 1 OS=Homo sapiens GN=CYFIP1 PE=1 SV=1	19								No	2853.79	2981.48	2681.94	2512.26	2290.68	1991.23	2326.58	2449.71	2228.32	1.04474	0.936733	0.869275	0.95025	0.933076	#N/A	#N/A	7.72866	#N/A	#N/A
sp|P04183|KITH_HUMAN	TK1	P04183	P04183	Thymidine kinase, cytosolic OS=Homo sapiens GN=TK1 PE=1 SV=2	1								No	26.254	24.49	23.1502	25.1611	29.287	27.0942	39.2656	41.4277	41.2741	0.932812	1.08686	0.925127	0.981601	1.02299	#N/A	#N/A	7.71417	#N/A	#N/A
sp|P48643|TCPE_HUMAN	CCT5	P48643	P48643	T-complex protein 1 subunit epsilon OS=Homo sapiens GN=CCT5 PE=1 SV=1	2								No	554.115	555.408	421.815	476.096	753.112	832.373	998.988	1034.18	981.533	1.00233	1.12869	1.10524	1.07875	0.965523	#N/A	#N/A	7.71404	#N/A	#N/A
sp|Q9Y678|COPG1_HUMAN	COPG1	Q9Y678	Q9Y678	Coatomer subunit gamma-1 OS=Homo sapiens GN=COPG1 PE=1 SV=1	16	M							No	1999.93	2073.88	1800.23	2115.24	2143.45	2101.97	2885.1	2921.51	3065.68	1.03698	1.17498	0.980651	1.0642	1.05593	#N/A	#N/A	7.71119	#N/A	#N/A
sp|Q14847|LASP1_HUMAN	LASP1	Q14847	Q14847	LIM and SH3 domain protein 1 OS=Homo sapiens GN=LASP1 PE=1 SV=2	19								No	3106.62	3133.21	2663.57	3110.58	2793.4	2776.81	3202.21	3200.5	3563.06	1.00856	1.16782	0.994062	1.05681	1.11298	#N/A	#N/A	7.70374	#N/A	#N/A
sp|Q9Y5L0|TNPO3_HUMAN	TNPO3	Q9Y5L0	Q9Y5L0	Transportin-3 OS=Homo sapiens GN=TNPO3 PE=1 SV=3	4	M							No	507.197	494.135	405.858	421.117	396.763	360.348	595.636	574.749	514.326	0.974247	1.0376	0.908219	0.973353	0.878901	#N/A	#N/A	7.65069	#N/A	#N/A
sp|P08240|SRPRA_HUMAN	SRPRA	P08240	P08240	Signal recognition particle receptor subunit alpha OS=Homo sapiens GN=SRPRA PE=1 SV=2	3	M							No	230.841	295.17	223.749	290.038	266.042	300.702	402.709	485.71	503.249	1.27867	1.29627	1.13028	1.23507	1.13291	#N/A	#N/A	7.62559	#N/A	#N/A
sp|P24752|THIL_HUMAN	ACAT1	P24752	P24752	Acetyl-CoA acetyltransferase, mitochondrial OS=Homo sapiens GN=ACAT1 PE=1 SV=1	7	M							No	613.528	697.421	453.867	590.591	781.468	881.686	1033.42	1046.17	1159.71	1.13674	1.30124	1.12824	1.18874	1.11533	#N/A	#N/A	7.61082	#N/A	#N/A
sp|Q9H3M7|TXNIP_HUMAN	TXNIP	Q9H3M7	Q9H3M7	Thioredoxin-interacting protein OS=Homo sapiens GN=TXNIP PE=1 SV=1	7	M					Nuc		No	835.434	862.423	905.746	1016.52	699.282	794.543	300.359	283.472	364.851	1.03231	1.12231	1.13623	1.09695	1.24985	#N/A	#N/A	7.60657	#N/A	#N/A
sp|Q92974|ARHG2_HUMAN	ARHGEF2	Q92974	Q92974	Rho guanine nucleotide exchange factor 2 OS=Homo sapiens GN=ARHGEF2 PE=1 SV=4	9	M							No	1805.68	1663.67	1636.65	1446.54	1670.59	1349.13	1177.33	1248.37	1180.6	0.921351	0.883841	0.807575	0.870922	0.97341	#N/A	#N/A	7.56511	#N/A	#N/A
sp|P46781|RS9_HUMAN	RPS9	P46781	P46781	40S ribosomal protein S9 OS=Homo sapiens GN=RPS9 PE=1 SV=3	4	M					Nuc		No	630.56	856.473	456.192	581.066	582.806	664.659	845.223	1065.9	1153.77	1.35827	1.27373	1.14045	1.25748	1.20743	#N/A	#N/A	7.55347	#N/A	#N/A
sp|O94925|GLSK_HUMAN	GLS	O94925	O94925	Glutaminase kidney isoform, mitochondrial OS=Homo sapiens GN=GLS PE=1 SV=1	2								No	383.814	420.97	488.079	444.647	444.861	451.276	399.434	429.446	420.7	1.09681	0.911016	1.01442	1.00741	1.0151	#N/A	#N/A	7.52608	#N/A	#N/A
sp|Q13144|EI2BE_HUMAN	EIF2B5	Q13144	Q13144	Translation initiation factor eIF-2B subunit epsilon OS=Homo sapiens GN=EIF2B5 PE=1 SV=3	1						Nuc		No	29.9867	26.109	34.7806	26.9516	37.135	31.5264	44.1657	36.2326	29.9866	0.870687	0.774902	0.848967	0.831518	0.745952	#N/A	#N/A	7.51328	#N/A	#N/A
sp|O60488|ACSL4_HUMAN	ACSL4	O60488	O60488	Long-chain-fatty-acid--CoA ligase 4 OS=Homo sapiens GN=ACSL4 PE=1 SV=2	3	M							No	407.206	424.927	298.106	357.676	474.749	523.122	522.385	601.625	573.584	1.04352	1.19983	1.10189	1.11508	1.0206	#N/A	#N/A	7.48626	#N/A	#N/A
sp|Q13492|PICAL_HUMAN	PICALM	Q13492	Q13492	Phosphatidylinositol-binding clathrin assembly protein OS=Homo sapiens GN=PICALM PE=1 SV=2	3	M					Nuc		No	333.304	350.514	287.861	327.53	307.822	304.785	364.822	324.311	333.669	1.05164	1.1378	0.990134	1.05986	0.968374	#N/A	#N/A	7.48417	#N/A	#N/A
sp|O00763|ACACB_HUMAN	ACACB	O00763	O00763	Acetyl-CoA carboxylase 2 OS=Homo sapiens GN=ACACB PE=1 SV=3	80	M					Nuc		No	16847.7	14524.4	17752.5	14960.7	16657.3	13745.6	15539.1	14625.5	14712.7	0.862101	0.842735	0.8252	0.843345	0.975497	#N/A	#N/A	7.4523	#N/A	#N/A
sp|O00410-3|IPO5_HUMAN	IPO5	O00410-3	O00410	Isoform 3 of Importin-5 OS=Homo sapiens GN=IPO5	28	M					Nuc		No	2998.34	2912.6	3329.18	2933.88	3104.81	2518	3846.86	3927.94	3534.9	0.971403	0.881262	0.810998	0.887888	0.909323	#N/A	#N/A	7.40276	#N/A	#N/A
sp|P15170-3|ERF3A_HUMAN	GSPT1	P15170-3	P15170	Isoform 3 of Eukaryotic peptide chain release factor GTP-binding subunit ERF3A OS=Homo sapiens GN=GSPT1	2								No	445.555	455	396.265	471.429	552.256	587.939	672.709	660.126	685.376	1.0212	1.18968	1.06461	1.09183	1.02845	#N/A	#N/A	7.37071	#N/A	#N/A
sp|O00203|AP3B1_HUMAN	AP3B1	O00203	O00203	AP-3 complex subunit beta-1 OS=Homo sapiens GN=AP3B1 PE=1 SV=3	7	M							No	834.16	861.112	741.766	877.634	833.67	858.512	1009.76	1247.32	1159.86	1.03231	1.18317	1.0298	1.08176	1.02776	#N/A	#N/A	7.26505	#N/A	#N/A
sp|O95573|ACSL3_HUMAN	ACSL3	O95573	O95573	Long-chain-fatty-acid--CoA ligase 3 OS=Homo sapiens GN=ACSL3 PE=1 SV=3	11	M							No	1136.99	1216.71	914.045	995.636	1158.41	1181.17	1465.08	1477.67	1366.14	1.07011	1.08926	1.01965	1.05968	0.928477	#N/A	#N/A	7.22991	#N/A	#N/A
sp|P22234-2|PUR6_HUMAN	PAICS	P22234-2	P22234	Isoform 2 of Multifunctional protein ADE2 OS=Homo sapiens GN=PAICS	2	M							No	127.541	131.729	123.453	132.612	135.432	159.061	174.427	143.031	158.979	1.03284	1.07419	1.17447	1.09383	1.00158	#N/A	#N/A	7.18343	#N/A	#N/A
sp|Q15392|DHC24_HUMAN	DHCR24	Q15392	Q15392	Delta(24)-sterol reductase OS=Homo sapiens GN=DHCR24 PE=1 SV=2	4	M					Nuc		No	641.008	677.901	630.008	657.434	685.463	619.866	592.692	612.735	585.439	1.05755	1.04353	0.904304	1.0018	0.971338	#N/A	#N/A	7.17963	#N/A	#N/A
sp|P61981|1433G_HUMAN	YWHAG	P61981	P61981	14-3-3 protein gamma OS=Homo sapiens GN=YWHAG PE=1 SV=2	7	M							No	2028.79	2528.93	1556.96	2143.99	2408.35	2839.85	2872.89	2789.1	3400.93	1.24652	1.37703	1.17917	1.26757	1.20132	#N/A	#N/A	7.1747	#N/A	#N/A
sp|O94979-8|SC31A_HUMAN	SEC31A	O94979-8	O94979	Isoform 8 of Protein transport protein Sec31A OS=Homo sapiens GN=SEC31A	5	M							No	728.623	813.799	583.773	663.675	549.876	718.581	854.503	980.507	1102.56	1.1169	1.13687	1.3068	1.18686	1.20169	#N/A	#N/A	7.16147	#N/A	#N/A
sp|P27708|PYR1_HUMAN	CAD	P27708	P27708	CAD protein OS=Homo sapiens GN=CAD PE=1 SV=3	22	M					Nuc		No	2587.77	2635.13	2418.01	2265.17	2326.89	1987.4	2700.45	2561.09	2490	1.0183	0.93679	0.854101	0.936397	0.946489	#N/A	#N/A	7.14055	#N/A	#N/A
sp|Q99832|TCPH_HUMAN	CCT7	Q99832	Q99832	T-complex protein 1 subunit eta OS=Homo sapiens GN=CCT7 PE=1 SV=2	19								No	2465.03	3076.9	1889.3	2673.72	3800.13	4967.34	5345.99	5841.51	6758.56	1.24822	1.41519	1.30715	1.32352	1.20823	#N/A	#N/A	7.11118	#N/A	#N/A
sp|Q7L5N1|CSN6_HUMAN	COPS6	Q7L5N1	Q7L5N1	COP9 signalosome complex subunit 6 OS=Homo sapiens GN=COPS6 PE=1 SV=1	1								No	79.2108	88.6487	65.6366	87.1849	104.816	129.125	192.528	247.157	264.314	1.11915	1.3283	1.23191	1.22645	1.20229	#N/A	#N/A	7.10831	#N/A	#N/A
sp|Q8NC42|RN149_HUMAN	RNF149	Q8NC42	Q8NC42	E3 ubiquitin-protein ligase RNF149 OS=Homo sapiens GN=RNF149 PE=2 SV=2	5	M							No	885.061	696.666	1026.39	792.842	1156.85	822.087	1191.12	1125.53	984.087	0.787139	0.77246	0.710623	0.75674	0.849579	#N/A	#N/A	7.1025	#N/A	#N/A
sp|Q9Y6D5|BIG2_HUMAN	ARFGEF2	Q9Y6D5	Q9Y6D5	Brefeldin A-inhibited guanine nucleotide-exchange protein 2 OS=Homo sapiens GN=ARFGEF2 PE=1 SV=3	1	M							No	118.607	128.001	130.974	139.774	120.533	122.217	157.024	138.424	136.754	1.07921	1.06719	1.01397	1.05346	0.925742	#N/A	#N/A	7.06001	#N/A	#N/A
sp|Q5JRA6|MIA3_HUMAN	MIA3	Q5JRA6	Q5JRA6	Melanoma inhibitory activity protein 3 OS=Homo sapiens GN=MIA3 PE=1 SV=1	2	M							No	231.147	230.477	147.851	153.07	128.027	142.332	155.722	170.433	154.165	0.997102	1.0353	1.11173	1.04804	0.945347	#N/A	#N/A	7.02896	#N/A	#N/A
sp|Q16555|DPYL2_HUMAN	DPYSL2	Q16555	Q16555	Dihydropyrimidinase-related protein 2 OS=Homo sapiens GN=DPYSL2 PE=1 SV=1	3	M							No	405.784	504.867	394.603	483.099	315	344.172	353.388	377.728	474.035	1.24418	1.22426	1.09261	1.18702	1.29674	#N/A	#N/A	6.98854	#N/A	#N/A
sp|P55060|XPO2_HUMAN	CSE1L	P55060	P55060	Exportin-2 OS=Homo sapiens GN=CSE1L PE=1 SV=3	13	M					Nuc		No	2139.71	2289.88	2066.25	2345.39	2201.29	2287.61	2929.51	2900.21	2810.23	1.07018	1.13509	1.03921	1.0815	0.964107	#N/A	#N/A	6.94189	#N/A	#N/A
sp|P10599|THIO_HUMAN	TXN	P10599	P10599	Thioredoxin OS=Homo sapiens GN=TXN PE=1 SV=3	7						Nuc		No	1183.46	1488.19	1088.57	1270.08	1162.56	1235.95	1122	1121.04	1282.41	1.25749	1.16675	1.06313	1.16246	1.14346	#N/A	#N/A	6.93632	#N/A	#N/A
sp|O43776|SYNC_HUMAN	NARS	O43776	O43776	Asparagine--tRNA ligase, cytoplasmic OS=Homo sapiens GN=NARS PE=1 SV=1	4								No	432.077	490.325	269.187	348.507	450.17	543.86	512.78	571.862	606.025	1.13481	1.29467	1.20812	1.21253	1.11747	#N/A	#N/A	6.93543	#N/A	#N/A
sp|Q6NUK1|SCMC1_HUMAN	SLC25A24	Q6NUK1	Q6NUK1	Calcium-binding mitochondrial carrier protein SCaMC-1 OS=Homo sapiens GN=SLC25A24 PE=1 SV=2	1	M							No	98.324	92.7086	78.5375	69.479	83.6912	76.9625	99.0217	115.86	86.6823	0.942889	0.88466	0.919601	0.915717	0.806791	#N/A	#N/A	6.90717	#N/A	#N/A
sp|Q01130|SRSF2_HUMAN	SRSF2	Q01130	Q01130	Serine/arginine-rich splicing factor 2 OS=Homo sapiens GN=SRSF2 PE=1 SV=4	4						Nuc		No	328.314	350.243	366.352	375.023	434.23	393.586	491.14	516.552	521.48	1.06679	1.02367	0.9064	0.998953	1.035	#N/A	#N/A	6.89569	#N/A	#N/A
sp|P35080|PROF2_HUMAN	PFN2	P35080	P35080	Profilin-2 OS=Homo sapiens GN=PFN2 PE=1 SV=3	3								No	1207.2	1298.63	1149.38	1281.7	923.66	1038.99	961.216	956.948	1210.45	1.07573	1.11512	1.12486	1.10524	1.26209	#N/A	#N/A	6.86451	#N/A	#N/A
sp|O60568|PLOD3_HUMAN	PLOD3	O60568	O60568	Procollagen-lysine,2-oxoglutarate 5-dioxygenase 3 OS=Homo sapiens GN=PLOD3 PE=1 SV=1	6	M							No	663.67	687.014	488.029	542.957	399.816	477.343	536.932	621.956	604.411	1.03518	1.11255	1.19391	1.11388	1.04309	#N/A	#N/A	6.84705	#N/A	#N/A
sp|P51149|RAB7A_HUMAN	RAB7A	P51149	P51149	Ras-related protein Rab-7a OS=Homo sapiens GN=RAB7A PE=1 SV=1	3	M							No	927.989	861.436	716.621	705.289	657.305	718.974	878.123	938.979	916.989	0.928283	0.984187	1.09382	1.0021	1.00929	#N/A	#N/A	6.84614	#N/A	#N/A
sp|Q6NSJ0|K1161_HUMAN	KIAA1161	Q6NSJ0	Q6NSJ0	Uncharacterized family 31 glucosidase KIAA1161 OS=Homo sapiens GN=KIAA1161 PE=1 SV=2	1	M							No	110.467	96.4224	103.561	101.918	111.991	114.952	139.184	131.544	128.412	0.872862	0.984135	1.02645	0.961147	0.948643	#N/A	#N/A	6.81478	#N/A	#N/A
sp|P28482|MK01_HUMAN	MAPK1	P28482	P28482	Mitogen-activated protein kinase 1 OS=Homo sapiens GN=MAPK1 PE=1 SV=3	2						Nuc		No	363.297	365.929	295.28	321.44	318.207	361.608	368.892	374.055	366.496	1.00724	1.0886	1.13639	1.07741	0.986602	#N/A	#N/A	6.78573	#N/A	#N/A
sp|P61204|ARF3_HUMAN	ARF3	P61204	P61204	ADP-ribosylation factor 3 OS=Homo sapiens GN=ARF3 PE=1 SV=2	3	M							No	766.862	869.236	618.262	704.163	653.115	641.87	766.299	771.893	864.001	1.1335	1.13894	0.982782	1.08507	1.1234	#N/A	#N/A	6.77921	#N/A	#N/A
sp|A0AVT1|UBA6_HUMAN	UBA6	A0AVT1	A0AVT1	Ubiquitin-like modifier-activating enzyme 6 OS=Homo sapiens GN=UBA6 PE=1 SV=1	1								No	92.4772	101.083	85.2278	86.2948	98.8584	93.5739	104.608	105.43	114.819	1.09306	1.01252	0.946545	1.01737	1.09332	#N/A	#N/A	6.72112	#N/A	#N/A
sp|Q13884|SNTB1_HUMAN	SNTB1	Q13884	Q13884	Beta-1-syntrophin OS=Homo sapiens GN=SNTB1 PE=1 SV=3	2								No	176.809	192.415	146.076	171.822	164.545	164.92	118.877	129.93	132.354	1.08826	1.17625	1.00228	1.08893	1.06391	#N/A	#N/A	6.69997	#N/A	#N/A
sp|Q9UBB6-3|NCDN_HUMAN	NCDN	Q9UBB6-3	Q9UBB6	Isoform 3 of Neurochondrin OS=Homo sapiens GN=NCDN	2	M							No	306.644	364.907	313.099	376.151	326.331	386.951	419.563	391.156	422.884	1.19	1.20138	1.18576	1.19238	1.04323	#N/A	#N/A	6.69754	#N/A	#N/A
sp|Q6UB35|C1TM_HUMAN	MTHFD1L	Q6UB35	Q6UB35	Monofunctional C1-tetrahydrofolate synthase, mitochondrial OS=Homo sapiens GN=MTHFD1L PE=1 SV=1	4	M							No	376.115	378.749	227.846	264.975	299.058	304.787	381.163	404.656	421.199	1.007	1.16296	1.01916	1.06304	1.072	#N/A	#N/A	6.64808	#N/A	#N/A
sp|Q7KZF4|SND1_HUMAN	SND1	Q7KZF4	Q7KZF4	Staphylococcal nuclease domain-containing protein 1 OS=Homo sapiens GN=SND1 PE=1 SV=1	11	M					Nuc		No	1629.26	1863.58	1188.44	1408.63	1389.05	1429.26	1886.13	2013.65	2068.79	1.14382	1.18527	1.02895	1.11935	1.06098	#N/A	#N/A	6.63	#N/A	#N/A
sp|O43592|XPOT_HUMAN	XPOT	O43592	O43592	Exportin-T OS=Homo sapiens GN=XPOT PE=1 SV=2	2								No	377.539	411.557	380.364	379.394	353.097	328.11	321.38	295.086	307.267	1.0901	0.997451	0.929234	1.0056	0.996866	#N/A	#N/A	6.59893	#N/A	#N/A
sp|P07437|TBB5_HUMAN	TUBB	P07437	P07437	Tubulin beta chain OS=Homo sapiens GN=TUBB PE=1 SV=2	7						Nuc		No	1726.25	1890.11	1448.46	1567.19	1642.82	1595.34	1845.74	1814.09	1784.98	1.09492	1.08197	0.971098	1.04933	0.975446	#N/A	#N/A	6.59124	#N/A	#N/A
sp|Q8TD19|NEK9_HUMAN	NEK9	Q8TD19	Q8TD19	Serine/threonine-protein kinase Nek9 OS=Homo sapiens GN=NEK9 PE=1 SV=2	3						Nuc		No	557.619	583.761	499.481	551.288	526.278	585.69	525.99	518.493	504.712	1.04688	1.10372	1.11289	1.08783	0.966434	#N/A	#N/A	6.55767	#N/A	#N/A
sp|Q6PGP7|TTC37_HUMAN	TTC37	Q6PGP7	Q6PGP7	Tetratricopeptide repeat protein 37 OS=Homo sapiens GN=TTC37 PE=1 SV=1	1						Nuc		No	108.16	113.797	76.7818	86.7657	83.5999	87.0521	96.4021	101.718	95.8736	1.05211	1.13003	1.04129	1.07448	0.967832	#N/A	#N/A	6.50013	#N/A	#N/A
sp|Q6NUQ4|TM214_HUMAN	TMEM214	Q6NUQ4	Q6NUQ4	Transmembrane protein 214 OS=Homo sapiens GN=TMEM214 PE=1 SV=2	1	M							No	133.691	133.352	119.84	123.717	137.982	122.57	255.386	272.932	251.436	0.99746	1.03235	0.888306	0.972707	0.951836	#N/A	#N/A	6.46783	#N/A	#N/A
sp|O14828|SCAM3_HUMAN	SCAMP3	O14828	O14828	Secretory carrier-associated membrane protein 3 OS=Homo sapiens GN=SCAMP3 PE=1 SV=3	3	M							No	250.84	219.011	252.817	237.722	287.341	247.405	274.635	305.637	287.452	0.873111	0.940294	0.861016	0.891474	0.99075	#N/A	#N/A	6.44592	#N/A	#N/A
sp|P31948-2|STIP1_HUMAN	STIP1	P31948-2	P31948	Isoform 2 of Stress-induced-phosphoprotein 1 OS=Homo sapiens GN=STIP1	4						Nuc		No	553.735	570.393	436.642	468.458	535.096	601.809	736.011	708.75	866.977	1.03008	1.07286	1.12468	1.07587	1.20017	#N/A	#N/A	6.43207	#N/A	#N/A
sp|Q08211|DHX9_HUMAN	DHX9	Q08211	Q08211	ATP-dependent RNA helicase A OS=Homo sapiens GN=DHX9 PE=1 SV=4	2	M					Nuc		No	90.3474	92.5181	71.3639	82.1129	87.8848	88.7194	70.248	87.3603	88.0048	1.02403	1.15062	1.0095	1.06138	1.11675	#N/A	#N/A	6.35069	#N/A	#N/A
sp|Q5VY43|PEAR1_HUMAN	PEAR1	Q5VY43	Q5VY43	Platelet endothelial aggregation receptor 1 OS=Homo sapiens GN=PEAR1 PE=1 SV=1	34	M							No	4948.77	4848.09	5220.22	4440.21	5807.34	5166.57	3858.86	3627.84	3273.95	0.979654	0.850578	0.889663	0.906631	0.874603	#N/A	#N/A	6.32893	#N/A	#N/A
sp|Q6UVY6|MOXD1_HUMAN	MOXD1	Q6UVY6	Q6UVY6	DBH-like monooxygenase protein 1 OS=Homo sapiens GN=MOXD1 PE=1 SV=1	23	M							No	3346.2	4349.76	2938.77	4163.9	3834.49	4908.74	2773.59	2699.47	3351.07	1.29991	1.41689	1.28015	1.33232	1.22457	#N/A	#N/A	6.32744	#N/A	#N/A
sp|P52848|NDST1_HUMAN	NDST1	P52848	P52848	Bifunctional heparan sulfate N-deacetylase/N-sulfotransferase 1 OS=Homo sapiens GN=NDST1 PE=1 SV=1	1	M							No	227.855	209.393	198.43	164.08	261.387	212.582	245.706	257.908	229.997	0.918978	0.82689	0.813284	0.853051	0.913384	#N/A	#N/A	6.31825	#N/A	#N/A
sp|Q9UL54-2|TAOK2_HUMAN	TAOK2	Q9UL54-2	Q9UL54	Isoform 2 of Serine/threonine-protein kinase TAO2 OS=Homo sapiens GN=TAOK2	4	M					Nuc		No	466.46	416.77	412.892	385.14	460.737	474.827	458.677	464.181	427.215	0.893475	0.932785	1.03058	0.952281	0.925852	#N/A	#N/A	6.29787	#N/A	#N/A
sp|O95302|FKBP9_HUMAN	FKBP9	O95302	O95302	Peptidyl-prolyl cis-trans isomerase FKBP9 OS=Homo sapiens GN=FKBP9 PE=1 SV=2	4	M							No	577.944	735.73	402.228	469.213	247.172	270.521	369.157	418.856	477.203	1.27301	1.16654	1.09447	1.178	1.21115	#N/A	#N/A	6.29428	#N/A	#N/A
sp|Q8TED1|GPX8_HUMAN	GPX8	Q8TED1	Q8TED1	Probable glutathione peroxidase 8 OS=Homo sapiens GN=GPX8 PE=1 SV=2	1	M							No	169.461	197.714	143.688	153.748	144.871	154.239	199.539	180.55	191.348	1.16673	1.07002	1.06466	1.10047	1.00686	#N/A	#N/A	6.28867	#N/A	#N/A
sp|P62258|1433E_HUMAN	YWHAE	P62258	P62258	14-3-3 protein epsilon OS=Homo sapiens GN=YWHAE PE=1 SV=1	15	M							No	2793.91	3181.49	2039.61	2578.47	3037.03	3460.98	3209.27	3338.31	3600.3	1.13872	1.2642	1.13959	1.18084	1.09973	#N/A	#N/A	6.27448	#N/A	#N/A
sp|Q9P273|TEN3_HUMAN	TENM3	Q9P273	Q9P273	Teneurin-3 OS=Homo sapiens GN=TENM3 PE=2 SV=3	48	M							No	7174.27	7603.93	7731.43	8456.91	7815.23	7564.46	10570.8	9909.38	9970.58	1.05989	1.09384	0.967913	1.04055	0.973678	#N/A	#N/A	6.23864	#N/A	#N/A
sp|Q9P2J5|SYLC_HUMAN	LARS	Q9P2J5	Q9P2J5	Leucine--tRNA ligase, cytoplasmic OS=Homo sapiens GN=LARS PE=1 SV=2	5						Nuc		No	1364.2	1565.37	1124.9	1263.29	1234.38	1234.87	1314.88	1278.08	1371.26	1.14746	1.12303	1.0004	1.0903	1.05768	#N/A	#N/A	6.18058	#N/A	#N/A
sp|Q15746|MYLK_HUMAN	MYLK	Q15746	Q15746	Myosin light chain kinase, smooth muscle OS=Homo sapiens GN=MYLK PE=1 SV=4	6								No	1042.81	973.747	800.475	781.686	816.941	881.625	965.535	821.268	883.53	0.933774	0.976527	1.07918	0.996493	0.988951	#N/A	#N/A	6.15816	#N/A	#N/A
sp|P50747|BPL1_HUMAN	HLCS	P50747	P50747	Biotin--protein ligase OS=Homo sapiens GN=HLCS PE=1 SV=1	5								No	432.139	384.571	412.105	349.05	354.578	329.161	390.098	374.449	375.519	0.889923	0.846994	0.928318	0.888412	0.982331	#N/A	#N/A	6.14949	#N/A	#N/A
sp|Q86VP6|CAND1_HUMAN	CAND1	Q86VP6	Q86VP6	Cullin-associated NEDD8-dissociated protein 1 OS=Homo sapiens GN=CAND1 PE=1 SV=2	23	M					Nuc		No	3092.01	3527.93	3563.81	3697.56	2832.01	3027.81	3249.44	3315.35	3247.36	1.14098	1.03753	1.06914	1.08255	0.989326	#N/A	#N/A	6.14039	#N/A	#N/A
sp|Q9BQB6|VKOR1_HUMAN	VKORC1	Q9BQB6	Q9BQB6	Vitamin K epoxide reductase complex subunit 1 OS=Homo sapiens GN=VKORC1 PE=1 SV=1	4	M							No	914.226	991.654	838.008	1013.21	807.173	876.18	1099.98	1114.65	1174.52	1.08469	1.20907	1.08549	1.12642	1.06069	#N/A	#N/A	6.13161	#N/A	#N/A
sp|O00483|NDUA4_HUMAN	NDUFA4	O00483	O00483	Cytochrome c oxidase subunit NDUFA4 OS=Homo sapiens GN=NDUFA4 PE=1 SV=1	2	M							No	317.785	344.944	273.742	295.062	272.6	285.869	352.114	309.105	314.589	1.08546	1.07788	1.04868	1.07067	0.951541	#N/A	#N/A	6.09649	#N/A	#N/A
sp|Q8N2H9|PELI3_HUMAN	PELI3	Q8N2H9	Q8N2H9	E3 ubiquitin-protein ligase pellino homolog 3 OS=Homo sapiens GN=PELI3 PE=1 SV=2	2								No	315.859	249.964	327.384	268.321	288.411	234.714	263.32	270.003	242.658	0.791377	0.819589	0.813818	0.808261	0.909988	#N/A	#N/A	6.08743	#N/A	#N/A
sp|Q9BXJ9|NAA15_HUMAN	NAA15	Q9BXJ9	Q9BXJ9	N-alpha-acetyltransferase 15, NatA auxiliary subunit OS=Homo sapiens GN=NAA15 PE=1 SV=1	9	M					Nuc		No	955.336	1027.71	771.061	843.481	927.604	1102.12	1323.23	1443.22	1430.34	1.07576	1.09392	1.18813	1.11927	1.03406	#N/A	#N/A	6.04877	#N/A	#N/A
sp|Q16658|FSCN1_HUMAN	FSCN1	Q16658	Q16658	Fascin OS=Homo sapiens GN=FSCN1 PE=1 SV=3	8	M							No	1607.22	1801.96	1144.95	1382.88	1444.03	1661.14	1753.05	1685.52	1801.2	1.12117	1.2078	1.15035	1.15977	1.04765	#N/A	#N/A	6.03616	#N/A	#N/A
[truncated: 88 more rows]

## Sheet: Table S2_Plasma membrane
	Table S2. Interactive spreadsheet of all proteomic data in the manuscript.
[truncated: 899 more rows]

## Sheet: Table S3
Table S3. Proteins with roles in protein transport, and correspondence with previous data examining protein degradation during HCMV infection.
[truncated: 1,190 more rows]
